# Supplementary material for: Physical, biochemical, and biological characterization of olive-derived lipid nanovesicles for drug delivery applications
Source: J Nanobiotechnology. 2024 Nov 18;22:720. doi: 10.1186/s12951-024-02964-w (PMC11575425; doi:10.1186/s12951-024-02964-w)
Supplement: Supplementary file 1 — Supplementary Material 1. [file 12951_2024_2964_MOESM1_ESM.xlsx]

## Sheet: Sheet1
Supplementary Table 1: Total number of particles and size of mode (nm) for each of the ODNVs fraction recovered after sucrose gradient.
	Number ± SD (vesicles/100g of plants)	Mode size ± SD (nm)	PDI
F1	3.57.1010 ± 1.30.109	115.8 ± 2.9	0.119826
F2	4.06.1011 ± 1.84.1010	90.2 ± 3.2	0.102671
F3	1.12.1012 ± 4.30.1011	109.5 ± 3.0	0.119408
F4	2.35.1011 ± 1.60.1010	145.6 ± 6.8	0.160575
F5	7.44.1010 ± 8.8.109	134.6 ±7.4	0.130424
WF	3.95.1012 ± 8.55.1010	104.9 ± 6.0	0.124735
