# Supplementary material for: Physical, biochemical, and biological characterization of olive-derived lipid nanovesicles for drug delivery applications
Source: J Nanobiotechnology. 2024 Nov 18;22:720. doi: 10.1186/s12951-024-02964-w (PMC11575425; doi:10.1186/s12951-024-02964-w)
Supplement: Supplementary file 2 — Supplementary Material 2. [file 12951_2024_2964_MOESM2_ESM.xlsx]

## Sheet: mergeResult_lipid_ion
Supplementary Table 2: List of identified lipids in ODNVs from brand 1 WF (sample A), F2 (sample B), F3 (sample C), F4 (sample D); brand 2 WF (sample E); brand 3 WF (sample F); fresh WF (sample G) and animal EVs WF (sample H).											A1						A2						A3						B1						B2						B3						C1
ID	LipidID	LipidGroup	Charge	CalcMz	BaseRt	Class	SubClass	AdductIon	IonFormula	MolStructure	ObsMz[s1-1]	Delta(PPM)[s1-1]	Delta(Da)[s1-1]	IDScore[s1-1]	Grade[s1-1]	Area[s1-1]	ObsMz[s1-2]	Delta(PPM)[s1-2]	Delta(Da)[s1-2]	IDScore[s1-2]	Grade[s1-2]	Area[s1-2]	ObsMz[s1-3]	Delta(PPM)[s1-3]	Delta(Da)[s1-3]	IDScore[s1-3]	Grade[s1-3]	Area[s1-3]	ObsMz[s1-4]	Delta(PPM)[s1-4]	Delta(Da)[s1-4]	IDScore[s1-4]	Grade[s1-4]	Area[s1-4]	ObsMz[s1-5]	Delta(PPM)[s1-5]	Delta(Da)[s1-5]	IDScore[s1-5]	Grade[s1-5]	Area[s1-5]	ObsMz[s1-6]	Delta(PPM)[s1-6]	Delta(Da)[s1-6]	IDScore[s1-6]	Grade[s1-6]	Area[s1-6]	ObsMz[s1-7]	Delta(PPM)[s1-7]	Delta(Da)[s1-7]
2480	AcCa(25:8)+H	AcCa(25:8)+H	1	510.358	4.79555	AcCa	Fatty acyl carnitines	M+H	C32 H48 N1 O4	CC=CC=CC=CC=CC=CC=CC=CC=CCCCCCCCC(=O)OC(CC(=O)[O-])C[N+](C)(C)C	ND	ND	ND	ND	ND	59.15544376590543	ND	ND	ND	ND	ND	4877.95	ND	ND	ND	ND	ND	1252.006126965335	ND	ND	ND	ND	ND	1614.8210216430418	ND	ND	ND	ND	ND	588.6964596485219	ND	ND	ND	ND	ND	2077.8664594269653	ND	ND	ND
2481	AcCa(25:8)+H	AcCa(25:8)+H	1	510.358	4.91661	AcCa	Fatty acyl carnitines	M+H	C32 H48 N1 O4	CC=CC=CC=CC=CC=CC=CC=CC=CCCCCCCCC(=O)OC(CC(=O)[O-])C[N+](C)(C)C	ND	ND	ND	ND	ND	8018.801190228603	ND	ND	ND	ND	ND	9054.09	ND	ND	ND	ND	ND	4606.52500550648	ND	ND	ND	ND	ND	5150.687761833303	ND	ND	ND	ND	ND	1244.6476796565637	ND	ND	ND	ND	ND	159.81553624426257	ND	ND	ND
2482	AcCa(28:2)+H	AcCa(28:2)+H	1	564.499	7.27626	AcCa	Fatty acyl carnitines	M+H	C35 H66 N1 O4	CC=CC=CCCCCCCCCCCCCCCCCCCCCCCC(=O)OC(CC(=O)[O-])C[N+](C)(C)C	ND	ND	ND	ND	ND	193284.2603694642	ND	ND	ND	ND	ND	146989	564.4962587772144	-4.210267885100094	-0.002376692785560408	0.04533692594132366	C	61297.70648850187	564.4965187852594	-3.7496683796788974	-0.0021166847405993394	0.023309972956677284	C	38699.21993803398	564.4967244655318	-3.385309531614521	-0.001911004468183819	0.05053302537921058	C	17027.593008760345	564.4964111133265	-3.9404072432162187	-0.0022243566734232445	0.01687720777617736	C	26919.47913730721	564.4965563900953	-3.6830520992583584	-0.00207907990466083
2484	AcCa(13:0)+H	AcCa(13:0)+H	1	358.295	1.96501	AcCa	Fatty acyl carnitines	M+H	C20 H40 N1 O4	CCCCCCCCCCCCC(=O)OC(CC(=O)[O-])C[N+](C)(C)C	ND	ND	ND	ND	ND	17936.95119448315	ND	ND	ND	ND	ND	33418.3	ND	ND	ND	ND	ND	9079.506897848643	ND	ND	ND	ND	ND	12546.159414466909	ND	ND	ND	ND	ND	30657.595084822788	ND	ND	ND	ND	ND	21741.826598924625	ND	ND	ND
2487	AcCa(29:1)+H	AcCa(29:1)+H	1	580.53	9.2127	AcCa	Fatty acyl carnitines	M+H	C36 H70 N1 O4	CC=CCCCCCCCCCCCCCCCCCCCCCCCCCC(=O)OC(CC(=O)[O-])C[N+](C)(C)C	ND	ND	ND	ND	ND	2888.135825509461	ND	ND	ND	ND	ND	2219.32	ND	ND	ND	ND	ND	1165.644798768178	ND	ND	ND	ND	ND	419.4258992478513	ND	ND	ND	ND	ND	448.4801016280289	ND	ND	ND	ND	ND	547.1620655334566	ND	ND	ND
2488	AcCa(14:1)+H	AcCa(14:1)+H	1	370.295	2.45738	AcCa	Fatty acyl carnitines	M+H	C21 H40 N1 O4	CC=CCCCCCCCCCCC(=O)OC(CC(=O)[O-])C[N+](C)(C)C	ND	ND	ND	ND	ND	10398.685462286294	ND	ND	ND	ND	ND	5317.23	ND	ND	ND	ND	ND	2189.113369462009	ND	ND	ND	ND	ND	1951.5461354500374	ND	ND	ND	ND	ND	3555.362190589891	ND	ND	ND	ND	ND	3547.5905890119893	ND	ND	ND
2489	AcCa(14:0)+H	AcCa(14:0)+H	1	372.311	2.98895	AcCa	Fatty acyl carnitines	M+H	C21 H42 N1 O4	CCCCCCCCCCCCCC(=O)OC(CC(=O)[O-])C[N+](C)(C)C	ND	ND	ND	ND	ND	9554.83767909953	ND	ND	ND	ND	ND	4614.64	ND	ND	ND	ND	ND	0.0	ND	ND	ND	ND	ND	2963.085937415646	ND	ND	ND	ND	ND	1994.3222960266899	ND	ND	ND	ND	ND	2168.198523084455	ND	ND	ND
2490	AcCa(16:0)+H	AcCa(16:0)+H	1	400.342	3.7471	AcCa	Fatty acyl carnitines	M+H	C23 H46 N1 O4	CCCCCCCCCCCCCCCC(=O)OC(CC(=O)[O-])C[N+](C)(C)C	ND	ND	ND	ND	ND	2785.395680382789	ND	ND	ND	ND	ND	0.0169752	ND	ND	ND	ND	ND	0.0	ND	ND	ND	ND	ND	17.330296413605065	ND	ND	ND	ND	ND	15.895087299654286	ND	ND	ND	ND	ND	982.7682489942343	ND	ND	ND
2491	AcCa(16:0)+H	AcCa(16:0)+H	1	400.342	4.07086	AcCa	Fatty acyl carnitines	M+H	C23 H46 N1 O4	CCCCCCCCCCCCCCCC(=O)OC(CC(=O)[O-])C[N+](C)(C)C	ND	ND	ND	ND	ND	2370.6582816570726	ND	ND	ND	ND	ND	0	ND	ND	ND	ND	ND	0.0	ND	ND	ND	ND	ND	0.10053392610395773	ND	ND	ND	ND	ND	2.8720591818827557	ND	ND	ND	ND	ND	1.926755446651019	ND	ND	ND
2493	AcCa(26:2)+H	AcCa(26:2)+H	1	536.467	7.19654	AcCa	Fatty acyl carnitines	M+H	C33 H62 N1 O4	CC=CC=CCCCCCCCCCCCCCCCCCCCCC(=O)OC(CC(=O)[O-])C[N+](C)(C)C	ND	ND	ND	ND	ND	12878.98185107191	ND	ND	ND	ND	ND	4690.99	ND	ND	ND	ND	ND	6092.874230512249	ND	ND	ND	ND	ND	4641.466474215803	ND	ND	ND	ND	ND	4802.908160898789	ND	ND	ND	ND	ND	3974.2482276635396	ND	ND	ND
2494	AcCa(10:0)+H	AcCa(10:0)+H	1	316.248	1.63332	AcCa	Fatty acyl carnitines	M+H	C17 H34 N1 O4	CCCCCCCCCC(=O)OC(CC(=O)[O-])C[N+](C)(C)C	ND	ND	ND	ND	ND	14785.590321015618	ND	ND	ND	ND	ND	28873.6	ND	ND	ND	ND	ND	6169.124694253684	ND	ND	ND	ND	ND	25715.790246689696	ND	ND	ND	ND	ND	23909.27513388339	ND	ND	ND	ND	ND	19754.052208681314	ND	ND	ND
4423	AcHexChE(17:0)+NH4	AcHexChE(17:0)+NH4	1	818.687	21.3123	AcHexChE	acylHexSterolEsters	M+NH4	C50 H92 N1 O7	OC2C(O)C(O)C(COC(=O)CCCCCCCCCCCCCCCC)OC2OC(CC35C)CCC3=CCC1C5CCC4(C)C1CCC4C(C)CCCC(C)C	ND	ND	ND	ND	ND	17145.996470606126	ND	ND	ND	ND	ND	17771.4	ND	ND	ND	ND	ND	15789.127568230724	ND	ND	ND	ND	ND	9606.928890660201	ND	ND	ND	ND	ND	4989.953714661377	ND	ND	ND	ND	ND	20622.611679371304	ND	ND	ND
4424	AcHexChE(18:1)+NH4	AcHexChE(18:1)+NH4	1	830.687	20.2487	AcHexChE	acylHexSterolEsters	M+NH4	C51 H92 N1 O7	OC2C(O)C(O)C(COC(=O)CCCCCCCCCCCCCCC=CC)OC2OC(CC35C)CCC3=CCC1C5CCC4(C)C1CCC4C(C)CCCC(C)C	ND	ND	ND	ND	ND	67785.35977938534	830.6834006450729	-4.128899768848812	-0.003429824927138725	0.14556035694080705	C	52010.3	ND	ND	ND	ND	ND	17810.41712557182	ND	ND	ND	ND	ND	8941.596846419705	ND	ND	ND	ND	ND	7540.737612532375	ND	ND	ND	ND	ND	4519.436577032191	ND	ND	ND
4425	AcHexChE(18:1)+NH4	AcHexChE(18:1)+NH4	1	830.687	21.3464	AcHexChE	acylHexSterolEsters	M+NH4	C51 H92 N1 O7	OC2C(O)C(O)C(COC(=O)CCCCCCCCCCCCCCC=CC)OC2OC(CC35C)CCC3=CCC1C5CCC4(C)C1CCC4C(C)CCCC(C)C	ND	ND	ND	ND	ND	33165.18418961209	ND	ND	ND	ND	ND	14586.9	ND	ND	ND	ND	ND	7873.8645358314025	ND	ND	ND	ND	ND	10990.731774295155	ND	ND	ND	ND	ND	6992.220848433567	ND	ND	ND	ND	ND	10059.24873906587	ND	ND	ND
4426	AcHexChE(21:2)+NH4	AcHexChE(21:2)+NH4	1	870.718	21.4296	AcHexChE	acylHexSterolEsters	M+NH4	C54 H96 N1 O7	OC2C(O)C(O)C(COC(=O)CCCCCCCCCCCCCCCC=CC=CC)OC2OC(CC35C)CCC3=CCC1C5CCC4(C)C1CCC4C(C)CCCC(C)C	ND	ND	ND	ND	ND	18028.999746389618	ND	ND	ND	ND	ND	11371.8	ND	ND	ND	ND	ND	5936.32981930415	ND	ND	ND	ND	ND	8037.753043469513	ND	ND	ND	ND	ND	6806.526620836597	ND	ND	ND	ND	ND	7746.562355149207	ND	ND	ND
4427	AcHexChE(20:2)+NH4	AcHexChE(20:2)+NH4	1	856.702	21.3856	AcHexChE	acylHexSterolEsters	M+NH4	C53 H94 N1 O7	OC2C(O)C(O)C(COC(=O)CCCCCCCCCCCCCCC=CC=CC)OC2OC(CC35C)CCC3=CCC1C5CCC4(C)C1CCC4C(C)CCCC(C)C	ND	ND	ND	ND	ND	7810.32283243471	ND	ND	ND	ND	ND	52983.3	ND	ND	ND	ND	ND	38441.4982125413	ND	ND	ND	ND	ND	35018.1694399005	ND	ND	ND	ND	ND	15411.214390979734	ND	ND	ND	ND	ND	50075.91053198226	856.6983369924288	-4.836538953375445	-0.004143477571233234
4428	AcHexChE(20:0)+NH4	AcHexChE(20:0)+NH4	1	860.734	21.9349	AcHexChE	acylHexSterolEsters	M+NH4	C53 H98 N1 O7	OC2C(O)C(O)C(COC(=O)CCCCCCCCCCCCCCCCCCC)OC2OC(CC35C)CCC3=CCC1C5CCC4(C)C1CCC4C(C)CCCC(C)C	ND	ND	ND	ND	ND	9964.845981989294	ND	ND	ND	ND	ND	5292.99	ND	ND	ND	ND	ND	4178.063475507781	ND	ND	ND	ND	ND	5968.310403002917	ND	ND	ND	ND	ND	3055.8760527571726	ND	ND	ND	ND	ND	5251.8738364259025	ND	ND	ND
4429	AcHexChE(20:0)+NH4	AcHexChE(20:0)+NH4	1	860.734	22.4786	AcHexChE	acylHexSterolEsters	M+NH4	C53 H98 N1 O7	OC2C(O)C(O)C(COC(=O)CCCCCCCCCCCCCCCCCCC)OC2OC(CC35C)CCC3=CCC1C5CCC4(C)C1CCC4C(C)CCCC(C)C	ND	ND	ND	ND	ND	90428.53490280209	860.7309709521661	-3.264094087083846	-0.0028095178338389815	0.3331554201763121	C	38716.8	ND	ND	ND	ND	ND	24897.915453693615	ND	ND	ND	ND	ND	32935.84877592131	ND	ND	ND	ND	ND	25480.362209605795	ND	ND	ND	ND	ND	27743.123083203598	ND	ND	ND
4430	AcHexChE(19:1)+NH4	AcHexChE(19:1)+NH4	1	844.702	21.1789	AcHexChE	acylHexSterolEsters	M+NH4	C52 H94 N1 O7	OC2C(O)C(O)C(COC(=O)CCCCCCCCCCCCCCCC=CC)OC2OC(CC35C)CCC3=CCC1C5CCC4(C)C1CCC4C(C)CCCC(C)C	ND	ND	ND	ND	ND	20786.36699677226	ND	ND	ND	ND	ND	18306.7	ND	ND	ND	ND	ND	14027.449451977147	ND	ND	ND	ND	ND	18232.625090480036	ND	ND	ND	ND	ND	9406.47943146298	ND	ND	ND	ND	ND	11774.077116338694	ND	ND	ND
4431	AcHexChE(19:1)+NH4	AcHexChE(19:1)+NH4	1	844.702	21.3407	AcHexChE	acylHexSterolEsters	M+NH4	C52 H94 N1 O7	OC2C(O)C(O)C(COC(=O)CCCCCCCCCCCCCCCC=CC)OC2OC(CC35C)CCC3=CCC1C5CCC4(C)C1CCC4C(C)CCCC(C)C	ND	ND	ND	ND	ND	151246.79467032474	ND	ND	ND	ND	ND	94031.7	ND	ND	ND	ND	ND	95687.4295620605	ND	ND	ND	ND	ND	39705.546930650635	ND	ND	ND	ND	ND	73270.9629271664	ND	ND	ND	ND	ND	132249.00836316939	844.6989021670021	-4.236166883679882	-0.0035783029979938874
4432	AcHexChE(20:3)+NH4	AcHexChE(20:3)+NH4	1	854.687	20.5103	AcHexChE	acylHexSterolEsters	M+NH4	C53 H92 N1 O7	OC2C(O)C(O)C(COC(=O)CCCCCCCCCCCCC=CC=CC=CC)OC2OC(CC35C)CCC3=CCC1C5CCC4(C)C1CCC4C(C)CCCC(C)C	ND	ND	ND	ND	ND	0.0	ND	ND	ND	ND	ND	0	ND	ND	ND	ND	ND	148.46226457233757	ND	ND	ND	ND	ND	122.458158075217	ND	ND	ND	ND	ND	5021.03746543604	ND	ND	ND	ND	ND	2062.5195983596614	ND	ND	ND
4433	AcHexChE(22:3)+NH4	AcHexChE(22:3)+NH4	1	882.718	19.9321	AcHexChE	acylHexSterolEsters	M+NH4	C55 H96 N1 O7	OC2C(O)C(O)C(COC(=O)CCCCCCCCCCCCCCC=CC=CC=CC)OC2OC(CC35C)CCC3=CCC1C5CCC4(C)C1CCC4C(C)CCCC(C)C	ND	ND	ND	ND	ND	17426.63338887046	ND	ND	ND	ND	ND	16281.3	ND	ND	ND	ND	ND	11544.313089642243	ND	ND	ND	ND	ND	5776.682629516513	ND	ND	ND	ND	ND	15822.713204533622	ND	ND	ND	ND	ND	12689.890761341569	ND	ND	ND
4434	AcHexChE(16:0)+NH4	AcHexChE(16:0)+NH4	1	804.671	20.5382	AcHexChE	acylHexSterolEsters	M+NH4	C49 H90 N1 O7	OC2C(O)C(O)C(COC(=O)CCCCCCCCCCCCCCC)OC2OC(CC35C)CCC3=CCC1C5CCC4(C)C1CCC4C(C)CCCC(C)C	ND	ND	ND	ND	ND	4339.12393756866	ND	ND	ND	ND	ND	10.3386	ND	ND	ND	ND	ND	3018.290021578488	ND	ND	ND	ND	ND	3095.895835298025	ND	ND	ND	ND	ND	1956.6700384792716	ND	ND	ND	ND	ND	2810.637694978785	ND	ND	ND
4099	AcHexCmE(18:3)+NH4	AcHexCmE(18:3)+NH4	1	840.671	19.4227	AcHexCmE	acylHexSterolEsters	M+NH4	C52 H90 N1 O7	OC2C(O)C(O)C(COC(=O)CCCCCCCCCCC=CC=CC=CC)OC2OC(CC35C)CCC3=CCC1C5CCC4(C)C1CCC4C(C)CCC(C)C(C)C	840.6669887616678	-4.986141662199879	-0.0041917083322005055	0.9022816684670347	A	20233.27796584599	ND	ND	ND	ND	ND	20212.2	ND	ND	ND	ND	ND	4499.36293865694	ND	ND	ND	ND	ND	580.929297950163	ND	ND	ND	ND	ND	5733.652256606802	840.6674569797538	-4.4291845648778665	-0.003723490246215988	0.9044239007186268	A	13585.876724365311	ND	ND	ND
4101	AcHexCmE(18:1)+NH4	AcHexCmE(18:1)+NH4	1	844.702	21.3509	AcHexCmE	acylHexSterolEsters	M+NH4	C52 H94 N1 O7	OC2C(O)C(O)C(COC(=O)CCCCCCCCCCCCCCC=CC)OC2OC(CC35C)CCC3=CCC1C5CCC4(C)C1CCC4C(C)CCC(C)C(C)C	ND	ND	ND	ND	ND	151009.9458934876	ND	ND	ND	ND	ND	92993.7	844.6988914930569	-4.2488032124791095	-0.0035889769432060348	0.9323075062385104	A	91775.88623070998	ND	ND	ND	ND	ND	39623.579293601484	844.6983538568878	-4.885282721353161	-0.0041266131122483785	0.4072410982890058	A	74027.2176686279	844.6992992439508	-3.76608812807311	-0.0031812260492642963	0.5921440065467107	A	123546.56508986249	ND	ND	ND
4102	AcHexCmE(16:0)+NH4	AcHexCmE(16:0)+NH4	1	818.687	19.8149	AcHexCmE	acylHexSterolEsters	M+NH4	C50 H92 N1 O7	OC2C(O)C(O)C(COC(=O)CCCCCCCCCCCCCCC)OC2OC(CC35C)CCC3=CCC1C5CCC4(C)C1CCC4C(C)CCC(C)C(C)C	ND	ND	ND	ND	ND	43671.43930975263	818.6833963323852	-4.194687377509579	-0.0034341376148177005	0.13321537840167752	A	69541	ND	ND	ND	ND	ND	16631.777938722855	ND	ND	ND	ND	ND	9791.411289640744	ND	ND	ND	ND	ND	7836.297668756894	ND	ND	ND	ND	ND	3612.463675252308	818.6829268750705	-4.768114215073543	-0.0039035949295112005
4103	AcHexCmE(16:0)+NH4	AcHexCmE(16:0)+NH4	1	818.687	20.9536	AcHexCmE	acylHexSterolEsters	M+NH4	C50 H92 N1 O7	OC2C(O)C(O)C(COC(=O)CCCCCCCCCCCCCCC)OC2OC(CC35C)CCC3=CCC1C5CCC4(C)C1CCC4C(C)CCC(C)C(C)C	ND	ND	ND	ND	ND	21916.378014359896	818.6833963323852	-4.194687377509579	-0.0034341376148177005	0.5811421851164804	A	27323.4	ND	ND	ND	ND	ND	16305.946776187935	ND	ND	ND	ND	ND	9388.397370486879	ND	ND	ND	ND	ND	5248.272630791476	ND	ND	ND	ND	ND	10813.505482828332	818.6829268750705	-4.768114215073543	-0.0039035949295112005
4104	AcHexCmE(16:0)+NH4	AcHexCmE(16:0)+NH4	1	818.687	20.9726	AcHexCmE	acylHexSterolEsters	M+NH4	C50 H92 N1 O7	OC2C(O)C(O)C(COC(=O)CCCCCCCCCCCCCCC)OC2OC(CC35C)CCC3=CCC1C5CCC4(C)C1CCC4C(C)CCC(C)C(C)C	ND	ND	ND	ND	ND	5031.643470040674	ND	ND	ND	ND	ND	12336.1	ND	ND	ND	ND	ND	16305.946776187935	ND	ND	ND	ND	ND	9388.397370486879	ND	ND	ND	ND	ND	4999.275665756447	818.6833069890721	-4.303817327962666	-0.0035234809279245383	0.6804652961305584	A	10504.175363415816	ND	ND	ND
4105	AcHexCmE(23:0)+NH4	AcHexCmE(23:0)+NH4	1	916.796	22.3237	AcHexCmE	acylHexSterolEsters	M+NH4	C57 H106 N1 O7	OC2C(O)C(O)C(COC(=O)CCCCCCCCCCCCCCCCCCCCCC)OC2OC(CC35C)CCC3=CCC1C5CCC4(C)C1CCC4C(C)CCC(C)C(C)C	ND	ND	ND	ND	ND	58567.981693190464	ND	ND	ND	ND	ND	39927	ND	ND	ND	ND	ND	11391.129467766134	ND	ND	ND	ND	ND	21659.634557208385	ND	ND	ND	ND	ND	24538.608150243803	ND	ND	ND	ND	ND	26104.95466385382	ND	ND	ND
4038	AcHexSiE (16:0)+NH4	AcHexSiE (16:0)+NH4	1	832.702	21.6209	AcHexSiE	acylHexSterolEsters	M+NH4	C51 H94 N1 O7	OC1C(O)C(O)C(COC(=O)CCCCCCCCCCCCCCC)OC1OC(CC3(C)C5CCC24C)CCC3=CCC5C2CCC4C(C)CCC(CC)C(C)C	832.6983208529889	-4.99531869862917	-0.004159617011168848	0.7021338706465	C	1446558.0792708062	832.6984141742354	-4.883248436805327	-0.004066295764687311	0.6782127704032255	C	1.24995e+06	832.6984305907488	-4.863533709186889	-0.004049879251283528	0.7209939623354986	C	836274.8457325533	ND	ND	ND	ND	ND	98845.33302389411	832.6985534598577	-4.715979173314484	-0.003927010142319887	0.7281701803236568	C	608814.4989539002	832.6986184206056	-4.637967270389663	-0.003862049394456335	0.5952359417811988	C	760803.510875145	832.6985775999325	-4.68698915658342	-0.003902870067577169
4039	AcHexSiE (18:1)+NH4	AcHexSiE (18:1)+NH4	1	858.718	20.5937	AcHexSiE	acylHexSterolEsters	M+NH4	C53 H96 N1 O7	OC1C(O)C(O)C(COC(=O)CCCCCCCCCCCCCCC=CC)OC1OC(CC3(C)C5CCC24C)CCC3=CCC5C2CCC4C(C)CCC(CC)C(C)C	858.7150289364579	-3.6118156249344864	-0.003101533542235302	0.2884614876117341	C	59549.0680745003	ND	ND	ND	ND	ND	36121.4	ND	ND	ND	ND	ND	21399.10773017763	ND	ND	ND	ND	ND	24067.441431212606	ND	ND	ND	ND	ND	4222.366252287936	ND	ND	ND	ND	ND	21567.228621543007	ND	ND	ND
4040	AcHexSiE (18:1)+NH4	AcHexSiE (18:1)+NH4	1	858.718	21.6701	AcHexSiE	acylHexSterolEsters	M+NH4	C53 H96 N1 O7	OC1C(O)C(O)C(COC(=O)CCCCCCCCCCCCCCC=CC)OC1OC(CC3(C)C5CCC24C)CCC3=CCC5C2CCC4C(C)CCC(CC)C(C)C	ND	ND	ND	ND	ND	837675.9048984076	ND	ND	ND	ND	ND	511941	ND	ND	ND	ND	ND	130090.03349469144	ND	ND	ND	ND	ND	205588.42045820865	ND	ND	ND	ND	ND	7100.75134748528	ND	ND	ND	ND	ND	1273949.4297270007	858.7139175557123	-4.9060471034555615	-0.004212914287791136
4041	AcHexSiE (18:1)+H	AcHexSiE (18:1)+H	1	841.692	21.6701	AcHexSiE	acylHexSterolEsters	M+H	C53 H93 O7	OC1C(O)C(O)C(COC(=O)CCCCCCCCCCCCCCC=CC)OC1OC(CC3(C)C5CCC24C)CCC3=CCC5C2CCC4C(C)CCC(CC)C(C)C	ND	ND	ND	ND	ND	21576.646758640996	ND	ND	ND	ND	ND	11992.1	ND	ND	ND	ND	ND	10869.568173121626	ND	ND	ND	ND	ND	11242.883891424479	ND	ND	ND	ND	ND	6839.570087297684	ND	ND	ND	ND	ND	7510.802826465673	ND	ND	ND
4042	AcHexSiE (18:0)+NH4	AcHexSiE (18:0)+NH4	1	860.734	21.9413	AcHexSiE	acylHexSterolEsters	M+NH4	C53 H98 N1 O7	OC1C(O)C(O)C(COC(=O)CCCCCCCCCCCCCCCCC)OC1OC(CC3(C)C5CCC24C)CCC3=CCC5C2CCC4C(C)CCC(CC)C(C)C	860.7306841572998	-3.597291981726784	-0.003096312700108683	0.1477329575530872	C	10847.74858500952	ND	ND	ND	ND	ND	5292.21	ND	ND	ND	ND	ND	4178.483781918346	ND	ND	ND	ND	ND	5984.537310200949	ND	ND	ND	ND	ND	3055.6664817288333	ND	ND	ND	ND	ND	5246.7108108811435	ND	ND	ND
4043	AcHexSiE (18:0)+NH4	AcHexSiE (18:0)+NH4	1	860.734	22.4816	AcHexSiE	acylHexSterolEsters	M+NH4	C53 H98 N1 O7	OC1C(O)C(O)C(COC(=O)CCCCCCCCCCCCCCCCC)OC1OC(CC3(C)C5CCC24C)CCC3=CCC5C2CCC4C(C)CCC(CC)C(C)C	860.7306841572998	-3.597291981726784	-0.003096312700108683	0.6750131121774945	C	86790.47962533071	ND	ND	ND	ND	ND	38241.8	860.7317631039386	-2.343773210067277	-0.0020173660612954336	0.6726846990785914	C	24906.47259681194	860.7303382476534	-3.9991693493930014	-0.003442222346507151	0.6262414288268161	C	32897.42246798757	860.7316386416015	-2.488373387983689	-0.002141828398407597	0.6570166576553189	C	25486.40683277526	860.7316584483632	-2.465361918603127	-0.0021220216367510147	0.67398589457046	C	27730.0258506579	860.7315950901074	-2.538971456058175	-0.002185379892580386
4044	AcHexSiE (18:3)+NH4	AcHexSiE (18:3)+NH4	1	854.687	19.9423	AcHexSiE	acylHexSterolEsters	M+NH4	C53 H92 N1 O7	OC1C(O)C(O)C(COC(=O)CCCCCCCCCCC=CC=CC=CC)OC1OC(CC3(C)C5CCC24C)CCC3=CCC5C2CCC4C(C)CCC(CC)C(C)C	ND	ND	ND	ND	ND	12080.08444349769	ND	ND	ND	ND	ND	14394.4	ND	ND	ND	ND	ND	1962.037839272374	ND	ND	ND	ND	ND	10229.508714690988	ND	ND	ND	ND	ND	572168.2586670396	ND	ND	ND	ND	ND	18706.777309042853	ND	ND	ND
4045	AcHexSiE (18:3)+NH4	AcHexSiE (18:3)+NH4	1	854.687	20.5129	AcHexSiE	acylHexSterolEsters	M+NH4	C53 H92 N1 O7	OC1C(O)C(O)C(COC(=O)CCCCCCCCCCC=CC=CC=CC)OC1OC(CC3(C)C5CCC24C)CCC3=CCC5C2CCC4C(C)CCC(CC)C(C)C	ND	ND	ND	ND	ND	0.0	ND	ND	ND	ND	ND	0	ND	ND	ND	ND	ND	148.46226457233757	ND	ND	ND	ND	ND	122.458158075217	ND	ND	ND	ND	ND	5021.03746543604	ND	ND	ND	ND	ND	2062.5195983596614	ND	ND	ND
4046	AcHexSiE (18:2)+NH4	AcHexSiE (18:2)+NH4	1	856.702	16.5876	AcHexSiE	acylHexSterolEsters	M+NH4	C53 H94 N1 O7	OC1C(O)C(O)C(COC(=O)CCCCCCCCCCCCC=CC=CC)OC1OC(CC3(C)C5CCC24C)CCC3=CCC5C2CCC4C(C)CCC(CC)C(C)C	ND	ND	ND	ND	ND	53542.34835572967	ND	ND	ND	ND	ND	83589.4	ND	ND	ND	ND	ND	22724.86994524747	ND	ND	ND	ND	ND	26343.308143499125	ND	ND	ND	ND	ND	26643.91249248274	ND	ND	ND	ND	ND	27165.190541257147	856.6992095050658	-3.818084941363103	-0.0032709649342450575
4047	AcHexSiE (18:2)+H	AcHexSiE (18:2)+H	1	839.676	16.5876	AcHexSiE	acylHexSterolEsters	M+H	C53 H91 O7	OC1C(O)C(O)C(COC(=O)CCCCCCCCCCCCC=CC=CC)OC1OC(CC3(C)C5CCC24C)CCC3=CCC5C2CCC4C(C)CCC(CC)C(C)C	ND	ND	ND	ND	ND	34782.247688325886	ND	ND	ND	ND	ND	21821.9	ND	ND	ND	ND	ND	13988.441629049097	ND	ND	ND	ND	ND	11290.662996175553	ND	ND	ND	ND	ND	12111.042319503917	ND	ND	ND	ND	ND	18835.599941720797	839.6720918598	-4.572725676547266	-0.0038396102000888277
4048	AcHexSiE (18:2)+NH4	AcHexSiE (18:2)+NH4	1	856.702	16.6558	AcHexSiE	acylHexSterolEsters	M+NH4	C53 H94 N1 O7	OC1C(O)C(O)C(COC(=O)CCCCCCCCCCCCC=CC=CC)OC1OC(CC3(C)C5CCC24C)CCC3=CCC5C2CCC4C(C)CCC(CC)C(C)C	ND	ND	ND	ND	ND	85751.29863341362	ND	ND	ND	ND	ND	101601	856.6983334820302	-4.840636521054283	-0.0041469879698752266	0.6998723207256861	C	34518.19412046433	ND	ND	ND	ND	ND	26271.591394416108	856.6991398037856	-3.8994448501156946	-0.0033406662145125665	0.6219115169159453	C	26643.91249248274	856.6990882811609	-3.959585438962272	-0.003392188839143273	0.6142654759823805	C	27157.79834769572	856.6992095050658	-3.818084941363103	-0.0032709649342450575
4049	AcHexSiE (18:2)+NH4	AcHexSiE (18:2)+NH4	1	856.702	20.7787	AcHexSiE	acylHexSterolEsters	M+NH4	C53 H94 N1 O7	OC1C(O)C(O)C(COC(=O)CCCCCCCCCCCCC=CC=CC)OC1OC(CC3(C)C5CCC24C)CCC3=CCC5C2CCC4C(C)CCC(CC)C(C)C	ND	ND	ND	ND	ND	173.52208796139698	ND	ND	ND	ND	ND	76.9131	ND	ND	ND	ND	ND	57.79921106513477	ND	ND	ND	ND	ND	61.67543152060958	ND	ND	ND	ND	ND	38.94635822238588	ND	ND	ND	ND	ND	50.290115721780204	ND	ND	ND
4050	AcHexSiE (18:2)+NH4	AcHexSiE (18:2)+NH4	1	856.702	20.9168	AcHexSiE	acylHexSterolEsters	M+NH4	C53 H94 N1 O7	OC1C(O)C(O)C(COC(=O)CCCCCCCCCCCCC=CC=CC)OC1OC(CC3(C)C5CCC24C)CCC3=CCC5C2CCC4C(C)CCC(CC)C(C)C	ND	ND	ND	ND	ND	1856649.144130696	ND	ND	ND	ND	ND	2.11726e+06	856.6982363623453	-4.954000991180082	-0.004244107654812979	0.6483715409610716	C	1657257.0272487297	856.6983769119179	-4.789942305891683	-0.004103558082192649	0.8047526594915642	C	1597547.6401977558	856.6984665539758	-4.685306212792175	-0.004013916024291575	0.7683590361961435	C	725082.8644903655	856.6981988218782	-4.997820688027945	-0.004281648121832404	0.7777843306956322	C	1372865.2503457365	856.6983369924288	-4.836538953375445	-0.004143477571233234
4051	AcHexSiE (18:2)+NH4	AcHexSiE (18:2)+NH4	1	856.702	21.3775	AcHexSiE	acylHexSterolEsters	M+NH4	C53 H94 N1 O7	OC1C(O)C(O)C(COC(=O)CCCCCCCCCCCCC=CC=CC)OC1OC(CC3(C)C5CCC24C)CCC3=CCC5C2CCC4C(C)CCC(CC)C(C)C	ND	ND	ND	ND	ND	8418.655146481311	ND	ND	ND	ND	ND	765.239	856.6982363623453	-4.954000991180082	-0.004244107654812979	0.3767969796124876	C	13939.315236743882	856.6983769119179	-4.789942305891683	-0.004103558082192649	0.38135402382677364	C	6441.015714390544	ND	ND	ND	ND	ND	13664.291244950444	ND	ND	ND	ND	ND	18982.36495484399	ND	ND	ND
4052	AcHexSiE (18:2)+NH4	AcHexSiE (18:2)+NH4	1	856.702	21.4533	AcHexSiE	acylHexSterolEsters	M+NH4	C53 H94 N1 O7	OC1C(O)C(O)C(COC(=O)CCCCCCCCCCCCC=CC=CC)OC1OC(CC3(C)C5CCC24C)CCC3=CCC5C2CCC4C(C)CCC(CC)C(C)C	ND	ND	ND	ND	ND	99920.25724771293	ND	ND	ND	ND	ND	55870.8	ND	ND	ND	ND	ND	39343.23914919351	ND	ND	ND	ND	ND	35167.21596328757	ND	ND	ND	ND	ND	30138.92007820819	ND	ND	ND	ND	ND	50055.054619232345	ND	ND	ND
4053	AcHexSiE (16:1)+NH4	AcHexSiE (16:1)+NH4	1	830.687	20.6542	AcHexSiE	acylHexSterolEsters	M+NH4	C51 H92 N1 O7	OC1C(O)C(O)C(COC(=O)CCCCCCCCCCCCC=CC)OC1OC(CC3(C)C5CCC24C)CCC3=CCC5C2CCC4C(C)CCC(CC)C(C)C	ND	ND	ND	ND	ND	496055.1317411968	830.6834006450729	-4.128899768848812	-0.003429824927138725	0.6876269185336001	C	251739	830.6834136663689	-4.113224442195036	-0.003416803631125731	0.6949125538794642	C	153211.78791179493	830.6833704509004	-4.165248187350078	-0.003460019099634337	0.7126220173482971	C	168748.41891221507	830.6838636343375	-3.5715429625002386	-0.0029668356625052184	0.6979368249125575	C	85693.98535776453	830.6836574531909	-3.819748426819923	-0.003173016809114415	0.639614365943025	C	145105.7868488676	830.683521149099	-3.9838343337260094	-0.00330932090105307
4054	AcHexSiE (16:1)+NH4	AcHexSiE (16:1)+NH4	1	830.687	20.8185	AcHexSiE	acylHexSterolEsters	M+NH4	C51 H92 N1 O7	OC1C(O)C(O)C(COC(=O)CCCCCCCCCCCCC=CC)OC1OC(CC3(C)C5CCC24C)CCC3=CCC5C2CCC4C(C)CCC(CC)C(C)C	ND	ND	ND	ND	ND	70143.19457167872	830.6834006450729	-4.128899768848812	-0.003429824927138725	0.3676318579200206	C	29103.6	ND	ND	ND	ND	ND	8825.67377182361	ND	ND	ND	ND	ND	20784.580950821306	ND	ND	ND	ND	ND	8824.624922391342	ND	ND	ND	ND	ND	17454.779365721693	ND	ND	ND
4055	AcHexSiE (17:1)+NH4	AcHexSiE (17:1)+NH4	1	844.702	21.1775	AcHexSiE	acylHexSterolEsters	M+NH4	C52 H94 N1 O7	OC1C(O)C(O)C(COC(=O)CCCCCCCCCCCCCC=CC)OC1OC(CC3(C)C5CCC24C)CCC3=CCC5C2CCC4C(C)CCC(CC)C(C)C	ND	ND	ND	ND	ND	20790.358814231968	ND	ND	ND	ND	ND	18288.9	ND	ND	ND	ND	ND	14017.37263387498	ND	ND	ND	ND	ND	18236.824332410688	ND	ND	ND	ND	ND	9391.237714036868	844.6992992439508	-3.76608812807311	-0.0031812260492642963	0.7502025027632879	C	20362.447408782955	ND	ND	ND
4056	AcHexSiE (20:2)+NH4	AcHexSiE (20:2)+NH4	1	884.734	20.8352	AcHexSiE	acylHexSterolEsters	M+NH4	C55 H98 N1 O7	OC1C(O)C(O)C(COC(=O)CCCCCCCCCCCCCCC=CC=CC)OC1OC(CC3(C)C5CCC24C)CCC3=CCC5C2CCC4C(C)CCC(CC)C(C)C	ND	ND	ND	ND	ND	96577.41027672109	ND	ND	ND	ND	ND	65480.5	ND	ND	ND	ND	ND	50435.28939065706	ND	ND	ND	ND	ND	53811.00501658448	ND	ND	ND	ND	ND	31169.036499252757	ND	ND	ND	ND	ND	49474.132443329516	ND	ND	ND
4057	AcHexSiE (19:1)+NH4	AcHexSiE (19:1)+NH4	1	872.734	21.6707	AcHexSiE	acylHexSterolEsters	M+NH4	C54 H98 N1 O7	OC1C(O)C(O)C(COC(=O)CCCCCCCCCCCCCCCC=CC)OC1OC(CC3(C)C5CCC24C)CCC3=CCC5C2CCC4C(C)CCC(CC)C(C)C	ND	ND	ND	ND	ND	16152.693229163828	ND	ND	ND	ND	ND	19604	ND	ND	ND	ND	ND	6906.078745682261	ND	ND	ND	ND	ND	6317.421867456096	ND	ND	ND	ND	ND	8504.454914356946	ND	ND	ND	ND	ND	11150.55706967802	ND	ND	ND
4058	AcHexSiE (19:1)+NH4	AcHexSiE (19:1)+NH4	1	872.734	22.1533	AcHexSiE	acylHexSterolEsters	M+NH4	C54 H98 N1 O7	OC1C(O)C(O)C(COC(=O)CCCCCCCCCCCCCCCC=CC)OC1OC(CC3(C)C5CCC24C)CCC3=CCC5C2CCC4C(C)CCC(CC)C(C)C	ND	ND	ND	ND	ND	7072.054065678323	ND	ND	ND	ND	ND	37836.4	ND	ND	ND	ND	ND	3285.2495409889725	ND	ND	ND	ND	ND	27380.509442734678	ND	ND	ND	ND	ND	5512.088075091361	ND	ND	ND	ND	ND	24719.022529437734	ND	ND	ND
4060	AcHexSiE (17:0)+NH4	AcHexSiE (17:0)+NH4	1	846.718	21.1395	AcHexSiE	acylHexSterolEsters	M+NH4	C52 H96 N1 O7	OC1C(O)C(O)C(COC(=O)CCCCCCCCCCCCCCCC)OC1OC(CC3(C)C5CCC24C)CCC3=CCC5C2CCC4C(C)CCC(CC)C(C)C	ND	ND	ND	ND	ND	3.100810175998917	ND	ND	ND	ND	ND	609.719	ND	ND	ND	ND	ND	2.7877802322541148	ND	ND	ND	ND	ND	0.21178242057158012	ND	ND	ND	ND	ND	205.6306348224156	ND	ND	ND	ND	ND	149.10681929345296	ND	ND	ND
4061	AcHexSiE (17:0)+NH4	AcHexSiE (17:0)+NH4	1	846.718	21.6158	AcHexSiE	acylHexSterolEsters	M+NH4	C52 H96 N1 O7	OC1C(O)C(O)C(COC(=O)CCCCCCCCCCCCCCCC)OC1OC(CC3(C)C5CCC24C)CCC3=CCC5C2CCC4C(C)CCC(CC)C(C)C	ND	ND	ND	ND	ND	14994.744308856873	ND	ND	ND	ND	ND	3202.64	ND	ND	ND	ND	ND	4267.728832634088	ND	ND	ND	ND	ND	4689.061444152125	ND	ND	ND	ND	ND	4542.092844546772	ND	ND	ND	ND	ND	4645.9181765902495	ND	ND	ND
4063	AcHexSiE (24:0)+NH4	AcHexSiE (24:0)+NH4	1	944.828	22.22	AcHexSiE	acylHexSterolEsters	M+NH4	C59 H110 N1 O7	OC1C(O)C(O)C(COC(=O)CCCCCCCCCCCCCCCCCCCCCCC)OC1OC(CC3(C)C5CCC24C)CCC3=CCC5C2CCC4C(C)CCC(CC)C(C)C	ND	ND	ND	ND	ND	1467.0946472282756	ND	ND	ND	ND	ND	4511.19	ND	ND	ND	ND	ND	1081.2037429009592	ND	ND	ND	ND	ND	3057.845805867256	ND	ND	ND	ND	ND	3572.4880764993613	ND	ND	ND	ND	ND	3416.3245786150715	ND	ND	ND
4065	AcHexSiE (14:0)+NH4	AcHexSiE (14:0)+NH4	1	804.671	20.5341	AcHexSiE	acylHexSterolEsters	M+NH4	C49 H90 N1 O7	OC1C(O)C(O)C(COC(=O)CCCCCCCCCCCCC)OC1OC(CC3(C)C5CCC24C)CCC3=CCC5C2CCC4C(C)CCC(CC)C(C)C	ND	ND	ND	ND	ND	4333.725333050143	ND	ND	ND	ND	ND	10.2031	ND	ND	ND	ND	ND	3067.482952786011	ND	ND	ND	ND	ND	3094.547220122737	ND	ND	ND	ND	ND	1955.8813341884224	ND	ND	ND	ND	ND	2892.208803139049	ND	ND	ND
4066	AcHexSiE (21:6)+NH4	AcHexSiE (21:6)+NH4	1	890.687	15.7405	AcHexSiE	acylHexSterolEsters	M+NH4	C56 H92 N1 O7	OC1C(O)C(O)C(COC(=O)CCCCCCCC=CC=CC=CC=CC=CC=CC)OC1OC(CC3(C)C5CCC24C)CCC3=CCC5C2CCC4C(C)CCC(CC)C(C)C	ND	ND	ND	ND	ND	389019.10013983323	ND	ND	ND	ND	ND	269151	ND	ND	ND	ND	ND	139718.1246977939	ND	ND	ND	ND	ND	27630.94759621028	ND	ND	ND	ND	ND	16704.580348808162	ND	ND	ND	ND	ND	24617.644458373747	ND	ND	ND
4067	AcHexSiE (21:6)+NH4	AcHexSiE (21:6)+NH4	1	890.687	16.0163	AcHexSiE	acylHexSterolEsters	M+NH4	C56 H92 N1 O7	OC1C(O)C(O)C(COC(=O)CCCCCCCC=CC=CC=CC=CC=CC=CC)OC1OC(CC3(C)C5CCC24C)CCC3=CCC5C2CCC4C(C)CCC(CC)C(C)C	ND	ND	ND	ND	ND	120609.62936907976	ND	ND	ND	ND	ND	69226.9	ND	ND	ND	ND	ND	45520.45977876962	ND	ND	ND	ND	ND	7904.201580826499	ND	ND	ND	ND	ND	1553.8373389741412	ND	ND	ND	ND	ND	7242.715605565741	ND	ND	ND
4479	AcHexZyE(14:1)+NH4	AcHexZyE(14:1)+NH4	1	772.609	7.15638	AcHexZyE	acylHexSterolEsters	M+NH4	C47 H82 N1 O7	OC2C(O)C(O)C(COC(=O)CCCCCCCCCCC=CC)OC2OC(CC35C)CCC3=CCC1C5CCC4(C)C1CCC4C(C)CC=CC(C)C	ND	ND	ND	ND	ND	142371.3531654921	ND	ND	ND	ND	ND	297296	ND	ND	ND	ND	ND	65965.22771067033	ND	ND	ND	ND	ND	42771.80173662508	ND	ND	ND	ND	ND	49679.792267470366	ND	ND	ND	ND	ND	46899.604965671264	ND	ND	ND
1	AEA(13:0)+H	AEA(13:0)+H	1	258.243	3.53809	AEA	N-acyl ethanolamines	M+H	C15 H32 N1 O2	OCCNC(=O)CCCCCCCCCCCC	258.2415453378955	-4.6860154194663055	-0.0012101321045179247	0.21388629431916606	C	144690.1984952097	258.24148297543644	-4.92750264525575	-0.0012724945635795848	0.19237098343866604	C	151534	ND	ND	ND	ND	ND	1019.1503490656437	258.24149561435416	-4.87856074616991	-0.0012598556458556232	0.17320330210750282	C	32702.33802167012	258.24159424662486	-4.496625303258375	-0.0011612233751634449	0.1636637698440592	C	49789.639679748725	258.2415828150855	-4.540891850238834	-0.00117265491451235	0.14874667460921512	C	44881.604992575725	258.24159305288975	-4.501247824281722	-0.0011624171102653236
10	AEA(14:0)+H	AEA(14:0)+H	1	272.258	4.01945	AEA	N-acyl ethanolamines	M+H	C16 H34 N1 O2	OCCNC(=O)CCCCCCCCCCCCC	ND	ND	ND	ND	ND	2422.3757973026904	ND	ND	ND	ND	ND	1.18675e-06	ND	ND	ND	ND	ND	9.353577564832134E-7	ND	ND	ND	ND	ND	3888.1672334012264	ND	ND	ND	ND	ND	9603.269364067462	ND	ND	ND	ND	ND	10281.173004031081	ND	ND	ND
11	AEA(19:0)+H	AEA(19:0)+H	1	342.337	7.19401	AEA	N-acyl ethanolamines	M+H	C21 H44 N1 O2	OCCNC(=O)CCCCCCCCCCCCCCCCCC	ND	ND	ND	ND	ND	489819.077994647	ND	ND	ND	ND	ND	519837	342.3350310312083	-4.745142428866568	-0.0016244387916799496	0.3544220748038315	C	170185.8473996316	ND	ND	ND	ND	ND	157864.53914801046	ND	ND	ND	ND	ND	162419.50636790053	ND	ND	ND	ND	ND	137033.48695734155	ND	ND	ND
12	AEA(15:0)+H	AEA(15:0)+H	1	286.274	4.73417	AEA	N-acyl ethanolamines	M+H	C17 H36 N1 O2	OCCNC(=O)CCCCCCCCCCCCCC	ND	ND	ND	ND	ND	40310.75448333275	ND	ND	ND	ND	ND	45680.9	ND	ND	ND	ND	ND	14683.757966211548	ND	ND	ND	ND	ND	13720.069579513849	ND	ND	ND	ND	ND	14754.452313768714	ND	ND	ND	ND	ND	11313.048433244263	ND	ND	ND
3	AEA(18:2)+H	AEA(18:2)+H	1	324.29	2.85241	AEA	N-acyl ethanolamines	M+H	C20 H38 N1 O2	OCCNC(=O)CCCCCCCCCCCCC=CC=CC	324.28833709388675	-4.219602952509204	-0.0013683761132483596	1.2014367879582903	B	252192.28669456905	324.2881194052917	-4.890879971699403	-0.001586064708305912	0.8300849751825069	B	223297	ND	ND	ND	ND	ND	35287.028237139675	ND	ND	ND	ND	ND	11213.134704867698	ND	ND	ND	ND	ND	12641.97530221857	ND	ND	ND	ND	ND	12309.868142769514	ND	ND	ND
4	AEA(20:0)+H	AEA(20:0)+H	1	356.352	7.93368	AEA	N-acyl ethanolamines	M+H	C22 H46 N1 O2	OCCNC(=O)CCCCCCCCCCCCCCCCCCC	356.35093279129063	-3.8520210908749952	-0.001372678709401498	1.03792426981207	C	114438.78380697024	ND	ND	ND	ND	ND	73508	ND	ND	ND	ND	ND	37439.28926684191	ND	ND	ND	ND	ND	20420.654920223897	ND	ND	ND	ND	ND	20664.57944223258	ND	ND	ND	ND	ND	19454.630375266282	ND	ND	ND
5	AEA(22:0)+H	AEA(22:0)+H	1	384.384	9.85031	AEA	N-acyl ethanolamines	M+H	C24 H50 N1 O2	OCCNC(=O)CCCCCCCCCCCCCCCCCCCCC	384.3819766522758	-4.237473650447407	-0.0016288177242245183	1.0396574789261936	C	32791.43041617418	384.38214071864024	-3.810644493364126	-0.0014647513597765283	0.9347681154865046	C	34435.8	384.38225279364445	-3.519074190467326	-0.0013526763555660182	0.708759817403431	C	12703.64445163936	ND	ND	ND	ND	ND	9039.770627695094	ND	ND	ND	ND	ND	8429.790178774636	ND	ND	ND	ND	ND	6854.095022706999	ND	ND	ND
6	AEA(16:0)+H	AEA(16:0)+H	1	300.29	5.19171	AEA	N-acyl ethanolamines	M+H	C18 H38 N1 O2	OCCNC(=O)CCCCCCCCCCCCCCC	ND	ND	ND	ND	ND	471964.5552017585	ND	ND	ND	ND	ND	77426.4	ND	ND	ND	ND	ND	5108.076262588649	ND	ND	ND	ND	ND	53042.94373707391	ND	ND	ND	ND	ND	26149.124255181232	ND	ND	ND	ND	ND	12458.985106300086	ND	ND	ND
7	AEA(18:0)+H	AEA(18:0)+H	1	328.321	6.39514	AEA	N-acyl ethanolamines	M+H	C20 H42 N1 O2	OCCNC(=O)CCCCCCCCCCCCCCCCC	ND	ND	ND	ND	ND	545293.0885115	ND	ND	ND	ND	ND	560628	ND	ND	ND	ND	ND	194599.80641187972	ND	ND	ND	ND	ND	120506.44213834713	ND	ND	ND	ND	ND	119702.26327816222	ND	ND	ND	ND	ND	107275.45747734315	ND	ND	ND
8	AEA(18:1)+H	AEA(18:1)+H	1	326.305	5.35181	AEA	N-acyl ethanolamines	M+H	C20 H40 N1 O2	OCCNC(=O)CCCCCCCCCCCCCCC=CC	ND	ND	ND	ND	ND	705211.2625039081	ND	ND	ND	ND	ND	630079	ND	ND	ND	ND	ND	77002.6333682764	ND	ND	ND	ND	ND	229248.542138079	ND	ND	ND	ND	ND	316901.5685866091	ND	ND	ND	ND	ND	281340.0831216008	ND	ND	ND
9	AEA(12:0)+H	AEA(12:0)+H	1	244.227	1.79371	AEA	N-acyl ethanolamines	M+H	C14 H30 N1 O2	OCCNC(=O)CCCCCCCCCCC	ND	ND	ND	ND	ND	13720.890859704232	ND	ND	ND	ND	ND	1423.41	ND	ND	ND	ND	ND	952.7300647526056	ND	ND	ND	ND	ND	16451.1926856603	ND	ND	ND	ND	ND	26936.243753434468	ND	ND	ND	ND	ND	25882.404605334752	ND	ND	ND
4495	BisMePA(32:2)+NH4	BisMePA(32:2)+NH4	1	690.507	12.935	BisMePA	diacyl	M+NH4	C37 H73 N1 O8 P1	CCCCCCCCC(=O)OC(COC(=O)CCCCCCCCCCCCCCCCCC=CC=CC)COP(=O)(OC)OC	ND	ND	ND	ND	ND	27584.826604655267	ND	ND	ND	ND	ND	22631.2	ND	ND	ND	ND	ND	8032.434079304377	ND	ND	ND	ND	ND	18544.229508471944	ND	ND	ND	ND	ND	17682.403948742798	ND	ND	ND	ND	ND	15975.52745625942	ND	ND	ND
496	Cer(m18:0_14:0)+H-H2O	Cer(m32:0)+H-H2O	1	478.498	16.4176	Cer	1-deoxyceramides	M+H-H2O	C32 H64 N1 O1	CCCCCCCCCCCCCCCC(C(C)NC(=O)CCCCCCCCCCCCC)O	478.4959041923402	-4.88251530313051	-0.002336277659821917	0.24264169534439645	C	535333.9524529236	ND	ND	ND	ND	ND	124776	ND	ND	ND	ND	ND	68363.63421842601	478.4958615056164	-4.971724983065838	-0.002378964383638049	0.266296164800171	C	103667.27261077525	ND	ND	ND	ND	ND	136670.52894451015	478.49594047137134	-4.806696864389452	-0.0022999986287004504	0.06881103530985716	C	90270.33853934698	478.4960211424779	-4.638104783460919	-0.002219327522141157
503	Cer(d18:1_16:1)+H	Cer(d34:2)+H	1	536.504	11.8256	Cer	acylsphingosines	M+H	C34 H66 N1 O3	CCCCCCCCCCCCCC=CC(C(CO)NC(=O)CCCCCCCCCCCCC=CC)O	536.5011991051584	-4.699617481566451	-0.0025213648415274292	0.5363617978023305	A	802.8233019406061	ND	ND	ND	ND	ND	935.515	ND	ND	ND	ND	ND	2249.4817666536865	ND	ND	ND	ND	ND	3.79254217501197	ND	ND	ND	ND	ND	446.4937638728505	536.5011491767855	-4.792679877980643	-0.0025712932144870138	0.46945719114677714	B	729.7839418034142	ND	ND	ND
506	Cer(d18:2_16:0)+H	Cer(d34:2)+H	1	536.504	12.9573	Cer	acylsphingosines	M+H	C34 H66 N1 O3	CCCCCCCCCCCC=CC=CC(C(CO)NC(=O)CCCCCCCCCCCCCCC)O	ND	ND	ND	ND	ND	4308.689639462236	ND	ND	ND	ND	ND	5930.58	ND	ND	ND	ND	ND	2020.5532132043584	ND	ND	ND	ND	ND	1572.7072962012498	ND	ND	ND	ND	ND	2569.6760438142965	ND	ND	ND	ND	ND	2000.139324497297	ND	ND	ND
507	Cer(d18:2_16:0)+H	Cer(d34:2)+H	1	536.504	13.3366	Cer	acylsphingosines	M+H	C34 H66 N1 O3	CCCCCCCCCCCC=CC=CC(C(CO)NC(=O)CCCCCCCCCCCCCCC)O	ND	ND	ND	ND	ND	25675.823811630697	ND	ND	ND	ND	ND	27943.4	ND	ND	ND	ND	ND	6187.072798106724	ND	ND	ND	ND	ND	6183.569285360546	ND	ND	ND	ND	ND	10399.590699973101	ND	ND	ND	ND	ND	8845.367894072184	ND	ND	ND
508	Cer(d18:2_16:0)+H	Cer(d34:2)+H	1	536.504	13.6288	Cer	acylsphingosines	M+H	C34 H66 N1 O3	CCCCCCCCCCCC=CC=CC(C(CO)NC(=O)CCCCCCCCCCCCCCC)O	536.5018946972655	-3.4030907860151496	-0.001825772734491693	0.10161177499662796	C	5104.878775893915	ND	ND	ND	ND	ND	843.193	ND	ND	ND	ND	ND	1065.823136750311	ND	ND	ND	ND	ND	2557.494510066178	ND	ND	ND	ND	ND	1305.3768648527353	ND	ND	ND	ND	ND	4219.357820243534	ND	ND	ND
509	Cer(m21:1_16:0)+H	Cer(m37:1)+H	1	564.571	13.888	Cer	1-deoxyceramides	M+H	C37 H74 N1 O2	CCCCCCCCCCCCCCCC=CCC(C(C)NC(=O)CCCCCCCCCCCCCCC)O	564.5687996624983	-4.615545429146527	-0.002605807501709023	1.0248633313111233	B	74811.45402695959	564.569607158628	-3.185265154196711	-0.0017983113721129484	1.1064640852940477	B	80479.6	ND	ND	ND	ND	ND	25840.225468757093	564.5694221431704	-3.5129744146752167	-0.0019833268296451934	0.9495921174977187	B	24393.176737110185	ND	ND	ND	ND	ND	30821.503721547084	564.5689723206674	-4.3097240580603176	-0.002433149332659923	1.0838725403370524	B	28866.48146325386	ND	ND	ND
510	Cer(m21:1_16:0)+H	Cer(m37:1)+H	1	564.571	14.0885	Cer	1-deoxyceramides	M+H	C37 H74 N1 O2	CCCCCCCCCCCCCCCC=CCC(C(C)NC(=O)CCCCCCCCCCCCCCC)O	ND	ND	ND	ND	ND	68.93492355361302	ND	ND	ND	ND	ND	8335.93	ND	ND	ND	ND	ND	1275.4185434620044	ND	ND	ND	ND	ND	1091.0471637406592	ND	ND	ND	ND	ND	6544.853031547749	ND	ND	ND	ND	ND	4657.177787718086	ND	ND	ND
511	Cer(t18:0_18:2)+H	Cer(t36:2)+H	1	580.53	12.178	Cer	phytoceramides	M+H	C36 H70 N1 O4	CCCCCCCCCCCCCCC(O)C(C(CO)NC(=O)CCCCCCCCCCCCC=CC=CC)O	580.5276594643751	-3.920561775245813	-0.002276005624935351	1.0022053358666667	B	31907.252399300134	580.5275745868607	-4.066768592495813	-0.0023608831393175933	0.6920917154235162	B	61948.4	ND	ND	ND	ND	ND	15446.061666477071	ND	ND	ND	ND	ND	7030.190097560298	ND	ND	ND	ND	ND	11333.436442101123	ND	ND	ND	ND	ND	8689.10059247697	ND	ND	ND
512	Cer(t18:1_18:1)+H	Cer(t36:2)+H	1	580.53	12.4987	Cer	phytoceramides	M+H	C36 H70 N1 O4	CC=CCCCCCCCCCCCC(O)C(C(CO)NC(=O)CCCCCCCCCCCCCCC=CC)O	ND	ND	ND	ND	ND	4246.815862088101	580.5273594170209	-4.437412074263479	-0.0025760529791796216	1.1847176879792078	A	17900.3	ND	ND	ND	ND	ND	8303.293592434273	ND	ND	ND	ND	ND	3207.987400615868	ND	ND	ND	ND	ND	4889.047200746086	ND	ND	ND	ND	ND	4414.726543543439	ND	ND	ND
513	Cer(t18:1_18:1)+H	Cer(t36:2)+H	1	580.53	12.5555	Cer	phytoceramides	M+H	C36 H70 N1 O4	CC=CCCCCCCCCCCCC(O)C(C(CO)NC(=O)CCCCCCCCCCCCCCC=CC)O	580.5274758546911	-4.236840918258849	-0.0024596153089078143	1.1581789947952672	A	73406.95692613543	ND	ND	ND	ND	ND	75570.4	ND	ND	ND	ND	ND	22967.41396876342	ND	ND	ND	ND	ND	14078.563323045575	ND	ND	ND	ND	ND	14367.576402644354	ND	ND	ND	ND	ND	13014.229544269083	ND	ND	ND
514	Cer(t18:1_18:1)+H	Cer(t36:2)+H	1	580.53	12.8034	Cer	phytoceramides	M+H	C36 H70 N1 O4	CC=CCCCCCCCCCCCC(O)C(C(CO)NC(=O)CCCCCCCCCCCCCCC=CC)O	580.5274758546911	-4.236840918258849	-0.0024596153089078143	1.215114653268887	A	492866.3657362046	580.5273594170209	-4.437412074263479	-0.0025760529791796216	1.1350025042874998	A	462747	580.5272768390097	-4.5796578537084764	-0.002658630990367783	0.6885700198820442	B	160931.53221023563	580.5273916605474	-4.381870586864835	-0.0025438094526180066	0.5019821051860174	A	109252.09499103777	580.5275028078003	-4.190412505184348	-0.002432662199794322	0.9522277955601226	B	110506.92640611832	580.5275256875082	-4.151000779995878	-0.0024097824918953847	0.9747537282761118	B	103617.97548495396	580.5276581350812	-3.922851567013123	-0.002277334918858287
515	Cer(m21:1_18:0)+H	Cer(m39:1)+H	1	592.603	15.9733	Cer	1-deoxyceramides	M+H	C39 H78 N1 O2	CCCCCCCCCCCCCCCC=CCC(C(C)NC(=O)CCCCCCCCCCCCCCCCC)O	ND	ND	ND	ND	ND	61406.568343310166	ND	ND	ND	ND	ND	46847	ND	ND	ND	ND	ND	21296.054819152556	ND	ND	ND	ND	ND	19840.356949781348	ND	ND	ND	ND	ND	22937.37118091446	ND	ND	ND	ND	ND	8178.467580628153	ND	ND	ND
517	Cer(m21:1_18:0)+H	Cer(m39:1)+H	1	592.603	16.1342	Cer	1-deoxyceramides	M+H	C39 H78 N1 O2	CCCCCCCCCCCCCCCC=CCC(C(C)NC(=O)CCCCCCCCCCCCCCCCC)O	592.5999014618436	-4.731678635756086	-0.002804008156431337	0.8088815312342439	B	124075.36080610275	592.6000068690439	-4.553807185366793	-0.002698600956136943	0.47006122486842505	B	103241	ND	ND	ND	ND	ND	34498.76223389667	ND	ND	ND	ND	ND	35783.44934012186	592.6000935613077	-4.407516622076746	-0.0026119086923017676	0.7925923095691524	C	48430.167866214746	592.5999977039237	-4.569273047486938	-0.002707766076355256	0.9523760792809784	C	26591.284056175315	592.6003610642153	-3.9561135867426422	-0.002344405784697301
518	Cer(d38:0)+H	Cer(d38:0)+H	1	596.598	15.8116	Cer	acylsphinganines	M+H	C38 H78 N1 O3	CCCCCCCCCCCC(C(CO)NC(=O)CCCCCCCCCCCCCCCCCCCCCCC)O	ND	ND	ND	ND	ND	1020.0468644803643	ND	ND	ND	ND	ND	6841.86	596.594851295115	-4.6416080856064985	-0.0027691748850884323	0.011377785497343246	C	8373.084883992793	ND	ND	ND	ND	ND	4615.355089814472	ND	ND	ND	ND	ND	7784.357583397119	ND	ND	ND	ND	ND	5477.996661126678	ND	ND	ND
519	Cer(d20:0_18:0)+H	Cer(d38:0)+H	1	596.598	15.9146	Cer	acylsphinganines	M+H	C38 H78 N1 O3	CCCCCCCCCCCCCCCCCC(C(CO)NC(=O)CCCCCCCCCCCCCCCCC)O	596.5948998806223	-4.560170511953243	-0.0027205893777590973	0.008132193686183894	C	74462.9445457384	596.5948144791097	-4.703317972052803	-0.002805990890351495	0.01120378924759506	C	40789.3	ND	ND	ND	ND	ND	29862.456547091708	ND	ND	ND	ND	ND	17250.132621612305	596.5948875283253	-4.580875062504499	-0.002732941674707945	0.163015358534329	B	24476.08639716853	596.5947587034098	-4.796807531411812	-0.002861766590285697	0.05040634555917666	C	14553.991342020385	ND	ND	ND
520	Cer(d20:0_18:0)+H	Cer(d38:0)+H	1	596.598	15.9479	Cer	acylsphinganines	M+H	C38 H78 N1 O3	CCCCCCCCCCCCCCCCCC(C(CO)NC(=O)CCCCCCCCCCCCCCCCC)O	ND	ND	ND	ND	ND	74462.9445457384	596.5948144791097	-4.703317972052803	-0.002805990890351495	0.01120378924759506	C	40789.3	596.594851295115	-4.6416080856064985	-0.0027691748850884323	0.011377785497343246	C	29862.456547091708	ND	ND	ND	ND	ND	17244.077172319252	ND	ND	ND	ND	ND	24476.08639716853	596.5947587034098	-4.796807531411812	-0.002861766590285697	0.05040634555917666	C	14553.387763993034	ND	ND	ND
521	Cer(d18:2_22:1)+H	Cer(d40:3)+H	1	618.582	17.3803	Cer	acylsphingosines	M+H	C40 H76 N1 O3	CCCCCCCCCCCC=CC=CC(C(CO)NC(=O)CCCCCCCCCCCCCCCCCCC=CC)O	618.5789101107404	-4.94737430435014	-0.003060359259620782	0.8300300832221961	A	15339.393901977704	618.5792465818645	-4.403435357192916	-0.0027238881355060585	0.8331147757801362	A	10527.4	ND	ND	ND	ND	ND	2524.88374883607	ND	ND	ND	ND	ND	144.60045607198165	ND	ND	ND	ND	ND	2530.551259104067	618.5789600195233	-4.866691806275124	-0.003010450476722326	0.9129336045869693	A	17.43870225743067	ND	ND	ND
523	Cer(d18:2_22:1)+H	Cer(d40:3)+H	1	618.582	17.5362	Cer	acylsphingosines	M+H	C40 H76 N1 O3	CCCCCCCCCCCC=CC=CC(C(CO)NC(=O)CCCCCCCCCCCCCCCCCCC=CC)O	ND	ND	ND	ND	ND	27348.243625610412	ND	ND	ND	ND	ND	18101.2	ND	ND	ND	ND	ND	8285.382907585961	ND	ND	ND	ND	ND	6074.964006612449	ND	ND	ND	ND	ND	7838.51651510546	ND	ND	ND	ND	ND	6703.4953777193205	ND	ND	ND
524	Cer(t18:1_21:0)+H	Cer(t39:1)+H	1	624.593	17.8426	Cer	phytoceramides	M+H	C39 H78 N1 O4	CC=CCCCCCCCCCCCC(O)C(C(CO)NC(=O)CCCCCCCCCCCCCCCCCCCC)O	624.5894871777242	-4.88044513125131	-0.0030482922758210407	0.8441608145643883	B	37885.73845623051	ND	ND	ND	ND	ND	48807.3	624.5896520832661	-4.6164243694538385	-0.002883386733969928	0.9725084658143127	B	15647.53225957631	624.589653934182	-4.61346097454616	-0.002881535818005432	0.706996918394697	B	19498.88831264387	624.5900182242655	-4.030217111027332	-0.0025172457345661314	0.40200903259677334	B	11066.160423616415	ND	ND	ND	ND	ND	20001.80747131321	624.5897868637682	-4.400635073115512	-0.002748606231875783
525	Cer(d40:0)+H	Cer(d40:0)+H	1	624.629	18.1038	Cer	acylsphinganines	M+H	C40 H82 N1 O3	CCCCCCCCCCCCCC(C(CO)NC(=O)CCCCCCCCCCCCCCCCCCCCCCC)O	624.6259817652419	-4.704716802424816	-0.0029387047580939907	0.07204482580223719	C	93042.66945788886	ND	ND	ND	ND	ND	37590.5	ND	ND	ND	ND	ND	25426.63895421167	ND	ND	ND	ND	ND	21567.037848832115	ND	ND	ND	ND	ND	21431.892523630275	ND	ND	ND	ND	ND	16073.858951154516	ND	ND	ND
527	Cer(d18:2_23:1)+H	Cer(d41:3)+H	1	632.598	18.4408	Cer	acylsphingosines	M+H	C41 H78 N1 O3	CCCCCCCCCCCC=CC=CC(C(CO)NC(=O)CCCCCCCCCCCCCCCCCCCC=CC)O	632.59458555557	-4.797539067856007	-0.0030349144300316766	0.6680161927366173	A	56361.70491941764	ND	ND	ND	ND	ND	53347.1	ND	ND	ND	ND	ND	9253.521887077222	ND	ND	ND	ND	ND	2868.496513468503	ND	ND	ND	ND	ND	5608.974202649738	ND	ND	ND	ND	ND	2443.329115044663	ND	ND	ND
529	Cer(d18:1_24:1)+H	Cer(d42:2)+H	1	648.629	20.3728	Cer	acylsphingosines	M+H	C42 H82 N1 O3	CCCCCCCCCCCCCC=CC(C(CO)NC(=O)CCCCCCCCCCCCCCCCCCCCC=CC)O	ND	ND	ND	ND	ND	2576.6118756567644	ND	ND	ND	ND	ND	1173.38	ND	ND	ND	ND	ND	716.8216071135736	ND	ND	ND	ND	ND	1139.2449429918668	ND	ND	ND	ND	ND	600.1895262313889	ND	ND	ND	ND	ND	777.6170322376714	ND	ND	ND
530	Cer(d18:1_24:1)+H-H2O	Cer(d42:2)+H-H2O	1	630.618	20.3728	Cer	acylsphingosines	M+H-H2O	C42 H80 N1 O2	CCCCCCCCCCCCCC=CC(C(CO)NC(=O)CCCCCCCCCCCCCCCCCCCCC=CC)O	ND	ND	ND	ND	ND	0.4853602891595216	ND	ND	ND	ND	ND	0	ND	ND	ND	ND	ND	0.0	NP	NP	NP	NP	NP	NP	ND	ND	ND	ND	ND	0.0	ND	ND	ND	ND	ND	0.0	ND	ND	ND
532	Cer(d18:2_24:0)+H	Cer(d42:2)+H	1	648.629	20.6301	Cer	acylsphingosines	M+H	C42 H82 N1 O3	CCCCCCCCCCCC=CC=CC(C(CO)NC(=O)CCCCCCCCCCCCCCCCCCCCCCC)O	ND	ND	ND	ND	ND	2328.365369074368	ND	ND	ND	ND	ND	1690.41	ND	ND	ND	ND	ND	917.427097202694	ND	ND	ND	ND	ND	1420.5560507175392	ND	ND	ND	ND	ND	960.7874059169307	ND	ND	ND	ND	ND	1030.7464739134994	ND	ND	ND
533	Cer(d18:2_24:0)+H-H2O	Cer(d42:2)+H-H2O	1	630.618	20.6301	Cer	acylsphingosines	M+H-H2O	C42 H80 N1 O2	CCCCCCCCCCCC=CC=CC(C(CO)NC(=O)CCCCCCCCCCCCCCCCCCCCCCC)O	ND	ND	ND	ND	ND	287.19791763397666	ND	ND	ND	ND	ND	0	ND	ND	ND	ND	ND	0.0	NP	NP	NP	NP	NP	NP	ND	ND	ND	ND	ND	0.0	ND	ND	ND	ND	ND	0.0	ND	ND	ND
534	Cer(d18:2_24:0)+H	Cer(d42:2)+H	1	648.629	20.9273	Cer	acylsphingosines	M+H	C42 H82 N1 O3	CCCCCCCCCCCC=CC=CC(C(CO)NC(=O)CCCCCCCCCCCCCCCCCCCCCCC)O	ND	ND	ND	ND	ND	1097.3384633904652	ND	ND	ND	ND	ND	1983.03	ND	ND	ND	ND	ND	969.0570908984135	ND	ND	ND	ND	ND	592.3943212781062	ND	ND	ND	ND	ND	898.9259961174696	ND	ND	ND	ND	ND	855.1820787244764	ND	ND	ND
535	Cer(d18:2_24:0)+H	Cer(d42:2)+H	1	648.629	21.3782	Cer	acylsphingosines	M+H	C42 H82 N1 O3	CCCCCCCCCCCC=CC=CC(C(CO)NC(=O)CCCCCCCCCCCCCCCCCCCCCCC)O	648.6258233201088	-4.774913936622606	-0.0030971498912322204	0.3762675051631308	B	9186.39651401811	ND	ND	ND	ND	ND	8492.95	ND	ND	ND	ND	ND	6224.649861128976	ND	ND	ND	ND	ND	2459.5385628697472	ND	ND	ND	ND	ND	3557.7028511789995	ND	ND	ND	ND	ND	3752.3020844670386	ND	ND	ND
536	Cer(d18:0_24:1)+H	Cer(d42:1)+H	1	650.645	20.7736	Cer	acylsphingosines	M+H	C42 H84 N1 O3	CCCCCCCCCCCCCCCC(C(CO)NC(=O)CCCCCCCCCCCCCCCCCCCCC=CC)O	ND	ND	ND	ND	ND	183.77267819764495	ND	ND	ND	ND	ND	624.478	ND	ND	ND	ND	ND	192.8807028066874	ND	ND	ND	ND	ND	668.268236002379	ND	ND	ND	ND	ND	463.2600279885292	ND	ND	ND	ND	ND	703.0715556475618	ND	ND	ND
537	Cer(d18:1_24:0)+H	Cer(d42:1)+H	1	650.645	21.5334	Cer	acylsphingosines	M+H	C42 H84 N1 O3	CCCCCCCCCCCCCC=CC(C(CO)NC(=O)CCCCCCCCCCCCCCCCCCCCCCC)O	650.6425936903433	-3.0381841020399487	-0.0019767796566156903	0.38999354598298314	B	11823.80619760392	ND	ND	ND	ND	ND	9849.94	ND	ND	ND	ND	ND	6098.637897703481	ND	ND	ND	ND	ND	6814.562261705471	ND	ND	ND	ND	ND	5828.963170465234	ND	ND	ND	ND	ND	5101.536380131057	ND	ND	ND
538	Cer(d18:1_24:0)+H-H2O	Cer(d42:1)+H-H2O	1	632.634	21.5334	Cer	acylsphingosines	M+H-H2O	C42 H82 N1 O2	CCCCCCCCCCCCCC=CC(C(CO)NC(=O)CCCCCCCCCCCCCCCCCCCCCCC)O	ND	ND	ND	ND	ND	1908.199999033326	ND	ND	ND	ND	ND	1995.31	ND	ND	ND	ND	ND	877.8264713033215	ND	ND	ND	ND	ND	1010.1522361768958	ND	ND	ND	ND	ND	1534.975392263603	ND	ND	ND	ND	ND	1174.2157200424022	ND	ND	ND
539	Cer(t18:0_23:1)+H	Cer(t41:1)+H	1	652.624	19.0437	Cer	phytoceramides	M+H	C41 H82 N1 O4	CCCCCCCCCCCCCCC(O)C(C(CO)NC(=O)CCCCCCCCCCCCCCCCCCCC=CC)O	652.6209824337149	-4.371636051465341	-0.00285303628515976	0.996413208373018	B	59153.64098376498	652.6212944377978	-3.893560008635207	-0.0025410322022025866	0.734903690500478	B	43499.6	ND	ND	ND	ND	ND	20542.429353819367	ND	ND	ND	ND	ND	17962.59832304584	ND	ND	ND	ND	ND	12881.77759516517	652.6213075369035	-3.873488577053279	-0.0025279330965304325	0.9464479999438182	B	18710.489659034723	ND	ND	ND
540	Cer(t18:1_23:0)+H	Cer(t41:1)+H	1	652.624	19.5273	Cer	phytoceramides	M+H	C41 H82 N1 O4	CC=CCCCCCCCCCCCC(O)C(C(CO)NC(=O)CCCCCCCCCCCCCCCCCCCCCC)O	ND	ND	ND	ND	ND	2396.767823778012	652.6212944377978	-3.893560008635207	-0.0025410322022025866	0.9960468402114697	B	24794.4	652.6212794659082	-3.9165010601925863	-0.0025560040918435334	0.42503797686163497	B	8097.913640721209	ND	ND	ND	ND	ND	8478.78282406732	ND	ND	ND	ND	ND	6602.54407302542	ND	ND	ND	ND	ND	5609.825455854615	ND	ND	ND
541	Cer(t18:1_23:0)+H	Cer(t41:1)+H	1	652.624	19.6766	Cer	phytoceramides	M+H	C41 H82 N1 O4	CC=CCCCCCCCCCCCC(O)C(C(CO)NC(=O)CCCCCCCCCCCCCCCCCCCCCC)O	652.6209824337149	-4.371636051465341	-0.00285303628515976	1.2278609412521089	A	622541.3873508233	652.6212944377978	-3.893560008635207	-0.0025410322022025866	0.9960468402114696	B	366600	652.6212794659082	-3.9165010601925863	-0.0025560040918435334	0.8841067052819124	A	232429.84328937958	652.6207263234993	-4.764067321026365	-0.003109146500719362	0.9727431631761035	B	173024.14787638246	652.6216451923483	-3.356107594841051	-0.002190277651720862	0.7804133045787544	A	99736.34196043739	652.6213075369035	-3.873488577053279	-0.0025279330965304325	0.9424968159145088	A	167341.24136000738	652.6210730450546	-4.232794564790217	-0.0027624249454447636
542	Cer(t18:0_23:1)+H	Cer(t41:1)+H	1	652.624	20.6004	Cer	phytoceramides	M+H	C41 H82 N1 O4	CCCCCCCCCCCCCCC(O)C(C(CO)NC(=O)CCCCCCCCCCCCCCCCCCCC=CC)O	652.6212986227761	-3.887147471263723	-0.0025368472239506445	1.2161266843954237	B	32048.483657404937	652.6216651147444	-3.3255810062673685	-0.0021703552556573413	1.1026127892541706	B	23492.3	ND	ND	ND	ND	ND	11649.55185718278	ND	ND	ND	ND	ND	6739.45181887019	ND	ND	ND	ND	ND	5560.281645464743	ND	ND	ND	ND	ND	7461.712650132142	ND	ND	ND
543	Cer(t18:0_24:1)+H	Cer(t42:1)+H	1	666.639	19.8381	Cer	phytoceramides	M+H	C42 H84 N1 O4	CCCCCCCCCCCCCCC(O)C(C(CO)NC(=O)CCCCCCCCCCCCCCCCCCCCC=CC)O	666.6370176590633	-3.701864290752293	-0.002467810936650494	0.9241441701735106	B	120443.45975046042	ND	ND	ND	ND	ND	64554.9	666.6370097676823	-3.71370183509072	-0.0024757023176107396	0.7992229102973913	B	50877.69924014018	666.636640936981	-4.266969989536407	-0.0028445330189015294	0.8082279002184434	B	40819.736860036464	ND	ND	ND	ND	ND	47696.86018704425	666.6368203178607	-3.9978879204688997	-0.0026651521392295763	0.7947985696583268	B	80595.22393156073	666.6368359495657	-3.974439426272023	-0.0026495204342609213
544	Cer(t18:0_24:1)+H	Cer(t42:1)+H	1	666.639	19.8768	Cer	phytoceramides	M+H	C42 H84 N1 O4	CCCCCCCCCCCCCCC(O)C(C(CO)NC(=O)CCCCCCCCCCCCCCCCCCCCC=CC)O	ND	ND	ND	ND	ND	120443.45975046042	ND	ND	ND	ND	ND	70774.1	666.6370097676823	-3.71370183509072	-0.0024757023176107396	0.7992229102973913	B	52561.0940447099	ND	ND	ND	ND	ND	40819.736860036464	ND	ND	ND	ND	ND	47696.86018704425	ND	ND	ND	ND	ND	80595.22393156073	ND	ND	ND
545	Cer(t18:1_24:0)+H	Cer(t42:1)+H	1	666.639	20.2654	Cer	phytoceramides	M+H	C42 H84 N1 O4	CC=CCCCCCCCCCCCC(O)C(C(CO)NC(=O)CCCCCCCCCCCCCCCCCCCCCCC)O	ND	ND	ND	ND	ND	143681.38891946382	ND	ND	ND	ND	ND	81053.9	666.6370097676823	-3.71370183509072	-0.0024757023176107396	0.5480087738205286	B	41333.73051140339	666.636640936981	-4.266969989536407	-0.0028445330189015294	0.73392509111526	B	28432.39120097914	ND	ND	ND	ND	ND	23590.76566130611	ND	ND	ND	ND	ND	40895.206463589035	666.6368359495657	-3.974439426272023	-0.0026495204342609213
546	Cer(t18:1_24:0)+H	Cer(t42:1)+H	1	666.639	20.3933	Cer	phytoceramides	M+H	C42 H84 N1 O4	CC=CCCCCCCCCCCCC(O)C(C(CO)NC(=O)CCCCCCCCCCCCCCCCCCCCCCC)O	666.6370176590633	-3.701864290752293	-0.002467810936650494	0.9539488156783832	A	1361778.0613332465	ND	ND	ND	ND	ND	804001	666.6370097676823	-3.71370183509072	-0.0024757023176107396	1.0328601863963742	A	528030.0906975574	ND	ND	ND	ND	ND	432404.3271618238	ND	ND	ND	ND	ND	275803.4009134416	ND	ND	ND	ND	ND	416814.860273466	666.6368359495657	-3.974439426272023	-0.0026495204342609213
547	Cer(t18:0_24:1)+H	Cer(t42:1)+H	1	666.639	20.522	Cer	phytoceramides	M+H	C42 H84 N1 O4	CCCCCCCCCCCCCCC(O)C(C(CO)NC(=O)CCCCCCCCCCCCCCCCCCCCC=CC)O	ND	ND	ND	ND	ND	80.47400928898891	ND	ND	ND	ND	ND	58.2363	ND	ND	ND	ND	ND	365.9426503764653	ND	ND	ND	ND	ND	19.186255131526337	ND	ND	ND	ND	ND	2763.2206672986326	ND	ND	ND	ND	ND	1483.053166558617	ND	ND	ND
548	Cer(t18:0_24:1)+H	Cer(t42:1)+H	1	666.639	20.8147	Cer	phytoceramides	M+H	C42 H84 N1 O4	CCCCCCCCCCCCCCC(O)C(C(CO)NC(=O)CCCCCCCCCCCCCCCCCCCCC=CC)O	666.6370176590633	-3.701864290752293	-0.002467810936650494	0.49640109291456713	B	94725.183629246	ND	ND	ND	ND	ND	81103.6	666.6370097676823	-3.71370183509072	-0.0024757023176107396	0.3164214033293735	B	42777.413152249785	666.636640936981	-4.266969989536407	-0.0028445330189015294	0.5047617936977875	B	30057.314626725136	ND	ND	ND	ND	ND	21796.077166017752	666.6368203178607	-3.9978879204688997	-0.0026651521392295763	0.3200578317297551	B	32681.88481575499	ND	ND	ND
549	Cer(t18:0_24:1)+H	Cer(t42:1)+H	1	666.639	21.1557	Cer	phytoceramides	M+H	C42 H84 N1 O4	CCCCCCCCCCCCCCC(O)C(C(CO)NC(=O)CCCCCCCCCCCCCCCCCCCCC=CC)O	666.6370176590633	-3.701864290752293	-0.002467810936650494	1.4813951721817196	A	915.7674827151035	ND	ND	ND	ND	ND	11.3672	666.6370097676823	-3.71370183509072	-0.0024757023176107396	0.9951903032778142	B	20946.885638097654	666.636640936981	-4.266969989536407	-0.0028445330189015294	0.8915850454199475	B	8560.756564308485	ND	ND	ND	ND	ND	11748.146829890833	666.6368203178607	-3.9978879204688997	-0.0026651521392295763	0.7599549742992232	B	21019.792719105888	666.6368359495657	-3.974439426272023	-0.0026495204342609213
550	Cer(d44:1)+H	Cer(d44:1)+H	1	692.655	21.5969	Cer	acylceramides	M+H	C44 H86 N1 O4	CCCCCCCCCC(C(COC(=O)CCCCCCCCCCCCCCCCCCC)NC(=O)CCCCCCCCC=CC)O	ND	ND	ND	ND	ND	26822.467482609234	ND	ND	ND	ND	ND	22335.9	692.6524413367521	-3.8895706917034714	-0.002694133247928221	0.4649448862889062	C	21346.43894027069	ND	ND	ND	ND	ND	7327.246279079414	ND	ND	ND	ND	ND	7399.607040141214	692.6523722003709	-3.989384181678557	-0.002763269629099341	0.4535291563413406	C	8411.499308047001	ND	ND	ND
551	Cer(t43:1)+H	Cer(t43:1)+H	1	680.655	20.9683	Cer	phytoceramides	M+H	C43 H86 N1 O4	CCCCCCCCCCCCCCCC(O)C(C(CO)NC(=O)CCCCCCCCCCCCCCCCCCCCC=CC)O	680.6522882945363	-4.182989330140072	-0.002847175463671192	0.44163633684880577	C	393382.23813743447	680.6522038129555	-4.307107269439449	-0.00293165704454168	0.37516318851427943	C	250535	680.6525196255658	-3.843124351573404	-0.0026158444342172515	0.4522207156852689	C	154133.93358920014	680.6521769520547	-4.34657054201672	-0.002958517945330641	0.43706499792905384	C	130276.06721000228	680.6522803784621	-4.194619401528921	-0.002855091537867338	0.37977121701001026	C	77663.54999842898	680.6524006425901	-4.017930760248071	-0.002734827409881291	0.49318931173153885	C	125648.26103056119	680.6523796167702	-4.04882129775092	-0.00275585322981442
553	Cer(d46:8)+H-H2O	Cer(d46:8)+H-H2O	1	688.566	14.9546	Cer	acylceramides	M+H-H2O	C46 H74 N1 O3	CCCCCCCCCC(C(COC(=O)CCCCCCC=CC=CC=CC=CC=CC=CC=CC)NC(=O)CCCCCCCCC=CC)O	688.5689755855614	3.8560024898766874	0.002655115561310595	0.021377647584031607	C	28920.336427449893	688.5690349873363	3.942271198999804	0.002714517336244171	0.013335856514284995	C	37817.5	ND	ND	ND	ND	ND	26636.13506169567	ND	ND	ND	ND	ND	35836.506065163456	ND	ND	ND	ND	ND	30213.323300527325	ND	ND	ND	ND	ND	38591.34618402208	ND	ND	ND
554	Cer(d46:7)+H-H2O	Cer(d46:7)+H-H2O	1	690.582	3.63413	Cer	acylceramides	M+H-H2O	C46 H76 N1 O3	CCCCCCCCCC(C(COC(=O)CCCCCCCCC=CC=CC=CC=CC=CC=CC)NC(=O)CCCCCCCCC=CC)O	690.5843142050358	3.393852249777769	0.0023437350357653486	0.0719237367572017	C	42657.63222952733	690.5844538697562	3.596094149344485	0.0024833997562154764	0.08729808825090535	C	39439.3	690.5838989000388	2.792468656143416	0.0019284300387880648	0.06326397028784544	C	7838.6763591519875	ND	ND	ND	ND	ND	2933.9878831421497	ND	ND	ND	ND	ND	3941.4884909667435	ND	ND	ND	ND	ND	2987.4746997249968	ND	ND	ND
555	Cer(t44:1)+H	Cer(t44:1)+H	1	694.671	21.4926	Cer	phytoceramides	M+H	C44 H88 N1 O4	CCCCCCCCCCCCCCC=CC(O)C(C(CO)NC(=O)CCCCCCCCCCCCCCCCCCCCCCC)O	694.6681198285023	-3.8372700400340873	-0.0026656414976287124	0.36898937028337925	C	136973.91972914466	ND	ND	ND	ND	ND	79549.4	694.6681144918186	-3.8449523545471194	-0.002670978181299688	0.2504122250968371	C	48896.79719674447	694.6678736189128	-4.191696050474696	-0.002911851087105788	0.31073871693398386	C	41917.56108020197	ND	ND	ND	ND	ND	26826.233045976776	ND	ND	ND	ND	ND	38100.75616407568	694.6684695986432	-3.3337655425694774	-0.0023158713566999722
556	Cer(d47:8)+H-H2O	Cer(d47:8)+H-H2O	1	702.582	13.7656	Cer	acylceramides	M+H-H2O	C47 H76 N1 O3	CCCCCCCCCC(C(COC(=O)CCCCCCCC=CC=CC=CC=CC=CC=CC=CC)NC(=O)CCCCCCCCC=CC)O	702.5840688884367	2.986721673231317	0.0020984184367307535	0.03927797411237613	C	55121.23129765591	ND	ND	ND	ND	ND	101319	702.5847387599042	3.940163367806096	0.00276828990422473	0.02715672454450903	C	30151.845091919124	ND	ND	ND	ND	ND	23521.34474924911	ND	ND	ND	ND	ND	20593.991488529216	702.5839796647125	2.859727730450148	0.0020091947125138176	0.024118416483497055	C	20935.401579364945	ND	ND	ND
557	Cer(d50:8)+H-H2O	Cer(d50:8)+H-H2O	1	744.629	18.8364	Cer	acylceramides	M+H-H2O	C50 H82 N1 O3	CCCCCCCCCC(C(COC(=O)CCCCCCCCCC=CC=CC=CC=CC=CC=CC)NC(=O)CCCCCCCCCC=CC=CC)O	744.6310952852922	2.9206677719661496	0.002174815292164567	0.0039339949565016024	C	97913.5210279181	ND	ND	ND	ND	ND	77156.6	ND	ND	ND	ND	ND	25513.004734201524	744.6308405930968	2.5786289378486575	0.0019201230967382799	0.012109478281133212	C	25637.351620653106	ND	ND	ND	ND	ND	23040.76637064922	ND	ND	ND	ND	ND	28212.74283088969	ND	ND	ND
558	Cer(d51:7)+H-H2O	Cer(d51:7)+H-H2O	1	760.66	16.5702	Cer	acylceramides	M+H-H2O	C51 H86 N1 O3	CCCCCCCC=CC=CC=CC=CC(C(COC(=O)CCCCCCCCCCCCCCCC=CC=CC)NC(=O)CCCCCCCCC=CC)O	760.662238539359	2.653047772727187	0.0020180693589963994	0.022827392170664287	C	21321.496444914228	ND	ND	ND	ND	ND	28393.5	ND	ND	ND	ND	ND	9648.459912646336	ND	ND	ND	ND	ND	6813.00396164375	ND	ND	ND	ND	ND	7269.302694095096	ND	ND	ND	ND	ND	6545.2169691903255	ND	ND	ND
559	Cer(t18:0_16:1)+H	Cer(t34:1)+H	1	554.514	11.833	Cer	phytoceramides	M+H	C34 H68 N1 O4	CCCCCCCCCCCCCCC(O)C(C(CO)NC(=O)CCCCCCCCCCCCC=CC)O	ND	ND	ND	ND	ND	55.08931969240149	ND	ND	ND	ND	ND	2132.91	ND	ND	ND	ND	ND	10531.853710917503	ND	ND	ND	ND	ND	9383.352727055357	ND	ND	ND	ND	ND	3156.6216429557553	ND	ND	ND	ND	ND	50.437190259593635	ND	ND	ND
560	Cer(t18:0_16:1)+H	Cer(t34:1)+H	1	554.514	12.0664	Cer	phytoceramides	M+H	C34 H68 N1 O4	CCCCCCCCCCCCCCC(O)C(C(CO)NC(=O)CCCCCCCCCCCCC=CC)O	ND	ND	ND	ND	ND	168260.07291669538	ND	ND	ND	ND	ND	22648.8	ND	ND	ND	ND	ND	16892.95443902176	ND	ND	ND	ND	ND	11102.120698785619	ND	ND	ND	ND	ND	14603.493858936652	ND	ND	ND	ND	ND	22918.337463665528	ND	ND	ND
561	Cer(t18:0_16:1)+H	Cer(t34:1)+H	1	554.514	13.2479	Cer	phytoceramides	M+H	C34 H68 N1 O4	CCCCCCCCCCCCCCC(O)C(C(CO)NC(=O)CCCCCCCCCCCCC=CC)O	ND	ND	ND	ND	ND	1053307.2855415333	ND	ND	ND	ND	ND	491771	ND	ND	ND	ND	ND	263896.41648064624	ND	ND	ND	ND	ND	200660.93617089587	ND	ND	ND	ND	ND	230239.10546515012	ND	ND	ND	ND	ND	213155.7612162975	ND	ND	ND
562	Cer(t18:0_16:1)+H	Cer(t34:1)+H	1	554.514	13.5037	Cer	phytoceramides	M+H	C34 H68 N1 O4	CCCCCCCCCCCCCCC(O)C(C(CO)NC(=O)CCCCCCCCCCCCC=CC)O	ND	ND	ND	ND	ND	143894.20632238025	ND	ND	ND	ND	ND	91186.2	ND	ND	ND	ND	ND	42563.84905499424	ND	ND	ND	ND	ND	34836.91366788394	ND	ND	ND	ND	ND	35596.15909351862	ND	ND	ND	ND	ND	33650.6028333486	ND	ND	ND
563	Cer(d27:0)+H	Cer(d27:0)+H	1	442.425	8.44121	Cer	acylsphinganines	M+H	C27 H56 N1 O3	CCCCCCCCCC(C(CO)NC(=O)CCCCCCCCCCCCCC)O	ND	ND	ND	ND	ND	306310.05857661203	ND	ND	ND	ND	ND	271532	ND	ND	ND	ND	ND	110478.86295229751	442.42364821454595	-4.118780035179612	-0.001822255454101196	0.4148790889333271	C	53309.15147304764	442.4242037763716	-2.863063142883954	-0.001266693628451776	0.4326754485808624	C	54181.70198703021	442.4239657899609	-3.4009754727996406	-0.001504680039147388	0.3790913995911425	C	54954.49935938713	442.4239478965308	-3.4414193646933597	-0.0015225734692307924
564	Cer(t18:0_22:1)+H	Cer(t40:1)+H	1	638.608	18.0957	Cer	phytoceramides	M+H	C40 H80 N1 O4	CCCCCCCCCCCCCCC(O)C(C(CO)NC(=O)CCCCCCCCCCCCCCCCCCC=CC)O	ND	ND	ND	ND	ND	10163.487553345254	ND	ND	ND	ND	ND	14640.9	ND	ND	ND	ND	ND	13289.520977712227	ND	ND	ND	ND	ND	12414.153960556248	ND	ND	ND	ND	ND	24413.487948654678	ND	ND	ND	ND	ND	8840.90931527942	ND	ND	ND
565	Cer(t18:0_22:1)+H	Cer(t40:1)+H	1	638.608	18.1741	Cer	phytoceramides	M+H	C40 H80 N1 O4	CCCCCCCCCCCCCCC(O)C(C(CO)NC(=O)CCCCCCCCCCCCCCCCCCC=CC)O	ND	ND	ND	ND	ND	10156.080423661499	ND	ND	ND	ND	ND	2772.7	ND	ND	ND	ND	ND	2674.882703323783	ND	ND	ND	ND	ND	6383.215401760422	ND	ND	ND	ND	ND	35434.857982596215	ND	ND	ND	ND	ND	13709.736840165931	638.6052805146771	-4.548881291738335	-0.0029049553228333025
567	Cer(t18:1_22:0)+H	Cer(t40:1)+H	1	638.608	18.8621	Cer	phytoceramides	M+H	C40 H80 N1 O4	CC=CCCCCCCCCCCCC(O)C(C(CO)NC(=O)CCCCCCCCCCCCCCCCCCCCC)O	ND	ND	ND	ND	ND	278532.3502492005	ND	ND	ND	ND	ND	144597	ND	ND	ND	ND	ND	59974.53013146719	ND	ND	ND	ND	ND	9334.404260729289	ND	ND	ND	ND	ND	130230.11513744234	ND	ND	ND	ND	ND	83094.50245910851	638.6052805146771	-4.548881291738335	-0.0029049553228333025
568	Cer(d18:2_24:1)+H	Cer(d42:3)+H	1	646.613	19.3223	Cer	acylsphingosines	M+H	C42 H80 N1 O3	CCCCCCCCCCCC=CC=CC(C(CO)NC(=O)CCCCCCCCCCCCCCCCCCCCC=CC)O	ND	ND	ND	ND	ND	18054.3201213948	ND	ND	ND	ND	ND	15207	ND	ND	ND	ND	ND	9734.501685689222	ND	ND	ND	ND	ND	68.8276849416363	ND	ND	ND	ND	ND	9887.00862806998	ND	ND	ND	ND	ND	9316.700783236913	646.6100649066003	-4.95746194323231	-0.0032055633996606048
569	Cer(d18:2_24:1)+H-H2O	Cer(d42:3)+H-H2O	1	628.603	19.3223	Cer	acylsphingosines	M+H-H2O	C42 H78 N1 O2	CCCCCCCCCCCC=CC=CC(C(CO)NC(=O)CCCCCCCCCCCCCCCCCCCCC=CC)O	ND	ND	ND	ND	ND	20726.737784333665	ND	ND	ND	ND	ND	8371.52	ND	ND	ND	ND	ND	2522.4668845693536	ND	ND	ND	ND	ND	2178.6308615241555	ND	ND	ND	ND	ND	2930.7804369757237	ND	ND	ND	ND	ND	5250.411160448025	ND	ND	ND
570	Cer(d18:2_24:1)+H	Cer(d42:3)+H	1	646.613	19.5405	Cer	acylsphingosines	M+H	C42 H80 N1 O3	CCCCCCCCCCCC=CC=CC(C(CO)NC(=O)CCCCCCCCCCCCCCCCCCCCC=CC)O	ND	ND	ND	ND	ND	19905.02578151099	ND	ND	ND	ND	ND	20493.6	ND	ND	ND	ND	ND	8006.756209235732	ND	ND	ND	ND	ND	5350.911415736987	ND	ND	ND	ND	ND	6014.711029975948	ND	ND	ND	ND	ND	5459.71297538495	ND	ND	ND
571	Cer(d18:2_24:1)+H	Cer(d42:3)+H	1	646.613	19.7541	Cer	acylsphingosines	M+H	C42 H80 N1 O3	CCCCCCCCCCCC=CC=CC(C(CO)NC(=O)CCCCCCCCCCCCCCCCCCCCC=CC)O	ND	ND	ND	ND	ND	480.71168789356466	ND	ND	ND	ND	ND	862.762	ND	ND	ND	ND	ND	327.3029465449855	ND	ND	ND	ND	ND	128.84189664308306	ND	ND	ND	ND	ND	626.6872984386792	ND	ND	ND	ND	ND	167.91295117138628	ND	ND	ND
575	Cer(m24:0)+H	Cer(m24:0)+H	1	384.384	8.04484	Cer	1-deoxyceramides	M+H	C24 H50 N1 O2	CCCCCCCC(C(C)NC(=O)CCCCCCCCCCCCC)O	ND	ND	ND	ND	ND	499781.3428084985	384.38195396102935	-4.296506381652863	-0.001651508970667237	0.2235455028987528	C	530834	ND	ND	ND	ND	ND	172736.0205787339	ND	ND	ND	ND	ND	169990.07314095122	ND	ND	ND	ND	ND	174945.87930485365	ND	ND	ND	ND	ND	160443.29821950558	ND	ND	ND
576	Cer(m24:0)+H-H2O	Cer(m24:0)+H-H2O	1	366.373	8.04484	Cer	1-deoxyceramides	M+H-H2O	C24 H48 N1 O1	CCCCCCCC(C(C)NC(=O)CCCCCCCCCCCCC)O	ND	ND	ND	ND	ND	104529.92548716279	ND	ND	ND	ND	ND	116627	ND	ND	ND	ND	ND	38924.748628954185	ND	ND	ND	ND	ND	37512.192340775226	ND	ND	ND	ND	ND	39134.482467790345	ND	ND	ND	ND	ND	36869.05844419525	366.3712415887594	-4.909964295028767	-0.0017988812406315446
577	Cer(m24:0)+H-H2O	Cer(m24:0)+H-H2O	1	366.373	9.12834	Cer	1-deoxyceramides	M+H-H2O	C24 H48 N1 O1	CCCCCCCC(C(C)NC(=O)CCCCCCCCCCCCC)O	ND	ND	ND	ND	ND	306845.7167519677	ND	ND	ND	ND	ND	337028	ND	ND	ND	ND	ND	116556.50683104522	ND	ND	ND	ND	ND	109964.89607242642	ND	ND	ND	ND	ND	118667.25600881709	ND	ND	ND	ND	ND	113521.08766003848	ND	ND	ND
578	Cer(m10:0_12:0)+H-H2O	Cer(m22:0)+H-H2O	1	338.342	7.35351	Cer	1-deoxyceramides	M+H-H2O	C22 H44 N1 O1	CCCCCCCC(C(C)NC(=O)CCCCCCCCCCC)O	ND	ND	ND	ND	ND	404888.5039230164	338.34028176471077	-4.311330083907636	-0.0014587052892238717	0.011342632627943943	C	523938	ND	ND	ND	ND	ND	182899.57090868492	ND	ND	ND	ND	ND	165174.22284438682	ND	ND	ND	ND	ND	183077.02179428187	ND	ND	ND	ND	ND	172696.72026727203	ND	ND	ND
580	Cer(m22:0)+H-H2O	Cer(m22:0)+H-H2O	1	338.342	8.25474	Cer	1-deoxyceramides	M+H-H2O	C22 H44 N1 O1	CCCCCCCC(C(C)NC(=O)CCCCCCCCCCC)O	ND	ND	ND	ND	ND	49484.72003528779	ND	ND	ND	ND	ND	41487	ND	ND	ND	ND	ND	19264.412411561076	ND	ND	ND	ND	ND	17598.888329265254	ND	ND	ND	ND	ND	16971.359587858824	ND	ND	ND	ND	ND	19269.473093969587	ND	ND	ND
581	Cer(m22:0)+H-H2O	Cer(m22:0)+H-H2O	1	338.342	8.3517	Cer	1-deoxyceramides	M+H-H2O	C22 H44 N1 O1	CCCCCCCC(C(C)NC(=O)CCCCCCCCCCC)O	ND	ND	ND	ND	ND	56330.4044283761	338.34028176471077	-4.311330083907636	-0.0014587052892238717	0.03130488364187266	C	24053.2	338.3402364495892	-4.445262858577174	-0.0015040204107776844	0.03531608557638684	C	43406.101485719555	338.340349125764	-4.112238644721788	-0.0013913442359694272	0.01680770047290182	C	15440.206911160083	338.34023511654914	-4.449202774213227	-0.0015053534508524535	0.0393191552494158	C	26862.879418023695	338.3401839467179	-4.600439651486895	-0.0015565232820904384	0.015622569886785223	C	19850.586789702887	338.34029254189505	-4.279477180393332	-0.0014479281049375459
586	Cer(d18:3_16:1)+H	Cer(d34:4)+H	1	532.472	9.61407	Cer	acylsphingosines	M+H	C34 H62 N1 O3	CCCCCCCCCC=CC=CC=CC(C(CO)NC(=O)CCCCCCCCCCCCC=CC)O	ND	ND	ND	ND	ND	15013.241454195231	ND	ND	ND	ND	ND	6153.17	ND	ND	ND	ND	ND	4753.609034576218	532.4700926599761	-4.371696141201263	-0.0023278100238712796	1.087765079678484	A	8638.06417705468	ND	ND	ND	ND	ND	29414.619938682772	ND	ND	ND	ND	ND	7702.231643192521	532.4703387407817	-3.9095491029058063	-0.002081729218275541
587	Cer(d18:3_16:1)+H	Cer(d34:4)+H	1	532.472	9.80925	Cer	acylsphingosines	M+H	C34 H62 N1 O3	CCCCCCCCCC=CC=CC=CC(C(CO)NC(=O)CCCCCCCCCCCCC=CC)O	ND	ND	ND	ND	ND	64259.81454765671	ND	ND	ND	ND	ND	71886	ND	ND	ND	ND	ND	29603.85206093756	ND	ND	ND	ND	ND	37354.94134672215	532.4699644583654	-4.61246256152314	-0.002456011634535571	0.010046091113314429	C	36306.58874564991	ND	ND	ND	ND	ND	30678.350425740882	ND	ND	ND
588	Cer(t20:1_18:2)+H-H2O	Cer(t38:3)+H-H2O	1	588.535	15.5481	Cer	phytoceramides	M+H-H2O	C38 H70 N1 O3	CCCCCCCCCCCCCCC=CC(O)C(C(CO)NC(=O)CCCCCCCCCCCCC=CC=CC)O	ND	ND	ND	ND	ND	689.8325842441116	ND	ND	ND	ND	ND	38760.2	ND	ND	ND	ND	ND	193.32696814537698	ND	ND	ND	ND	ND	21830.789990491223	588.5322852042647	-4.647579312716367	-0.0027352657352821552	0.8388554234517223	B	36536.49585625968	ND	ND	ND	ND	ND	20679.89333223236	ND	ND	ND
589	Cer(t20:1_18:2)+H-H2O	Cer(t38:3)+H-H2O	1	588.535	15.6123	Cer	phytoceramides	M+H-H2O	C38 H70 N1 O3	CCCCCCCCCCCCCCC=CC(O)C(C(CO)NC(=O)CCCCCCCCCCCCC=CC=CC)O	ND	ND	ND	ND	ND	86054.26175039538	ND	ND	ND	ND	ND	38986.6	ND	ND	ND	ND	ND	32649.21743554274	ND	ND	ND	ND	ND	21824.216058224294	588.5322852042647	-4.647579312716367	-0.0027352657352821552	0.8388554234517223	B	35885.23599678875	ND	ND	ND	ND	ND	22279.143960422905	588.5322003090837	-4.791827486399415	-0.002820160916257919
590	Cer(d18:2_21:5)+H	Cer(d39:7)+H	1	596.504	7.70713	Cer	acylsphingosines	M+H	C39 H66 N1 O3	CCCCCCCCCCCC=CC=CC(C(CO)NC(=O)CCCCCCCCCC=CC=CC=CC=CC=CC)O	ND	ND	ND	ND	ND	101257.18576157789	596.5061752196206	4.115225570325107	0.0024547496205968855	0.021542829040433878	B	387423	ND	ND	ND	ND	ND	51471.90084185922	ND	ND	ND	ND	ND	40888.27362681885	ND	ND	ND	ND	ND	20481.389430650386	ND	ND	ND	ND	ND	48911.13614877424	ND	ND	ND
592	Cer(t18:1_24:1)+H	Cer(t42:2)+H	1	664.624	20.5298	Cer	phytoceramides	M+H	C42 H82 N1 O4	CC=CCCCCCCCCCCCC(O)C(C(CO)NC(=O)CCCCCCCCCCCCCCCCCCCCC=CC)O	ND	ND	ND	ND	ND	100530.86375306641	ND	ND	ND	ND	ND	65335.7	ND	ND	ND	ND	ND	39281.35060928035	ND	ND	ND	ND	ND	7643.623499801736	ND	ND	ND	ND	ND	44292.08426432551	ND	ND	ND	ND	ND	54915.05916133281	664.6205207277811	-4.987391824147077	-0.0033147422188903874
593	Cer(t18:1_18:2)+H	Cer(t36:3)+H	1	578.514	11.2031	Cer	phytoceramides	M+H	C36 H68 N1 O4	CC=CCCCCCCCCCCCC(O)C(C(CO)NC(=O)CCCCCCCCCCCCC=CC=CC)O	ND	ND	ND	ND	ND	20364.50050056823	ND	ND	ND	ND	ND	14265.8	ND	ND	ND	ND	ND	9697.350268735194	ND	ND	ND	ND	ND	15769.176734318153	ND	ND	ND	ND	ND	10680.106996747016	ND	ND	ND	ND	ND	11036.874188110096	578.5119276242981	-4.075687542194372	-0.0023578457019084453
594	Cer(t18:1_23:1)+H	Cer(t41:2)+H	1	650.608	17.7643	Cer	phytoceramides	M+H	C41 H80 N1 O4	CC=CCCCCCCCCCCCC(O)C(C(CO)NC(=O)CCCCCCCCCCCCCCCCCCCC=CC)O	ND	ND	ND	ND	ND	16427.899535091226	650.6060038277665	-3.3532323184198765	-0.0021816422334950403	1.2286464443035292	A	11212.8	ND	ND	ND	ND	ND	8537.279433923302	ND	ND	ND	ND	ND	7834.611777152478	ND	ND	ND	ND	ND	4149.851625483646	650.6071454661128	-1.5985089544915412	-0.001040003887169405	1.3155588015842816	A	5439.471143473501	ND	ND	ND
595	Cer(t18:1_23:1)+H	Cer(t41:2)+H	1	650.608	17.7967	Cer	phytoceramides	M+H	C41 H80 N1 O4	CC=CCCCCCCCCCCCC(O)C(C(CO)NC(=O)CCCCCCCCCCCCCCCCCCCC=CC)O	ND	ND	ND	ND	ND	19358.737468682586	ND	ND	ND	ND	ND	16429	ND	ND	ND	ND	ND	8952.715405945497	ND	ND	ND	ND	ND	9642.292585213914	ND	ND	ND	ND	ND	4930.145070645507	650.6071454661128	-1.5985089544915412	-0.001040003887169405	1.3155588015842816	A	7984.927849627769	ND	ND	ND
596	Cer(t18:1_22:1)+H	Cer(t40:2)+H	1	636.593	16.7879	Cer	phytoceramides	M+H	C40 H78 N1 O4	CC=CCCCCCCCCCCCC(O)C(C(CO)NC(=O)CCCCCCCCCCCCCCCCCCC=CC)O	ND	ND	ND	ND	ND	18330.1258959375	ND	ND	ND	ND	ND	20174.8	ND	ND	ND	ND	ND	4.202375029599143	ND	ND	ND	ND	ND	24640.062527070208	ND	ND	ND	ND	ND	27222.320552557194	ND	ND	ND	ND	ND	4519.070020327181	ND	ND	ND
597	Cer(t18:0_22:2)+H	Cer(t40:2)+H	1	636.593	19.0588	Cer	phytoceramides	M+H	C40 H78 N1 O4	CCCCCCCCCCCCCCC(O)C(C(CO)NC(=O)CCCCCCCCCCCCCCCCC=CC=CC)O	ND	ND	ND	ND	ND	64687.12384936874	ND	ND	ND	ND	ND	59539.5	ND	ND	ND	ND	ND	21951.379972581042	ND	ND	ND	ND	ND	12302.846749167269	ND	ND	ND	ND	ND	14519.755582983402	ND	ND	ND	ND	ND	14397.758188196723	ND	ND	ND
598	Cer(d18:0_24:0)+H	Cer(d42:0)+H	1	652.66	21.8503	Cer	acylsphinganines	M+H	C42 H86 N1 O3	CCCCCCCCCCCCCCCC(C(CO)NC(=O)CCCCCCCCCCCCCCCCCCCCCCC)O	ND	ND	ND	ND	ND	14252.610105588197	652.6579920392561	-3.414378264724861	-0.002228430743912213	0.32250269631432427	B	12037.7	ND	ND	ND	ND	ND	8910.192929797495	ND	ND	ND	ND	ND	9617.315732819903	ND	ND	ND	ND	ND	8340.07346242577	ND	ND	ND	ND	ND	7806.6835299127215	ND	ND	ND
599	Cer(d42:0)+H	Cer(d42:0)+H	1	652.66	22.5177	Cer	acylsphinganines	M+H	C42 H86 N1 O3	CCCCCCCCCCCCCCCC(C(CO)NC(=O)CCCCCCCCCCCCCCCCCCCCCCC)O	ND	ND	ND	ND	ND	2385.367628622578	ND	ND	ND	ND	ND	2291.82	ND	ND	ND	ND	ND	848.5527739942588	ND	ND	ND	ND	ND	1645.883831011455	ND	ND	ND	ND	ND	598.67092246367	ND	ND	ND	ND	ND	1485.5578237476075	ND	ND	ND
600	Cer(m23:0)+H-H2O	Cer(m23:0)+H-H2O	1	352.357	7.92009	Cer	1-deoxyceramides	M+H-H2O	C23 H46 N1 O1	CCCCCCCC(C(C)NC(=O)CCCCCCCCCCCC)O	ND	ND	ND	ND	ND	55958.32451928941	ND	ND	ND	ND	ND	305.1	ND	ND	ND	ND	ND	21420.25282884381	ND	ND	ND	ND	ND	8951.26667520485	ND	ND	ND	ND	ND	19755.73362400912	ND	ND	ND	ND	ND	20520.337831070494	ND	ND	ND
601	Cer(d16:0_14:0)+H	Cer(d30:0)+H	1	484.472	11.4405	Cer	acylsphinganines	M+H	C30 H62 N1 O3	CCCCCCCCCCCCCC(C(CO)NC(=O)CCCCCCCCCCCCC)O	ND	ND	ND	ND	ND	5609.314554218511	ND	ND	ND	ND	ND	5461.97	ND	ND	ND	ND	ND	3129.072242228569	ND	ND	ND	ND	ND	3365.1339333080305	ND	ND	ND	ND	ND	2626.7413906498164	ND	ND	ND	ND	ND	3321.978101239239	ND	ND	ND
602	Cer(d20:0_16:0)+H	Cer(d36:0)+H	1	568.566	13.497	Cer	acylsphinganines	M+H	C36 H74 N1 O3	CCCCCCCCCCCCCCCCCC(C(CO)NC(=O)CCCCCCCCCCCCCCC)O	ND	ND	ND	ND	ND	27390.394526895834	ND	ND	ND	ND	ND	15708.5	ND	ND	ND	ND	ND	28025.22387714743	568.5636775376727	-4.648410717325849	-0.002642932327376002	0.09220679770335677	C	51114.944813307666	568.5639833076906	-4.110619940922055	-0.0023371623094590177	0.2888476836550118	C	52714.957851575295	568.5636121288583	-4.763452268238692	-0.0027083411417834213	0.23523558080665177	C	51658.6935365471	ND	ND	ND
604	Cer(t18:0_18:1)+H	Cer(t36:1)+H	1	582.546	13.8467	Cer	phytoceramides	M+H	C36 H72 N1 O4	CCCCCCCCCCCCCCC(O)C(C(CO)NC(=O)CCCCCCCCCCCCCCC=CC)O	ND	ND	ND	ND	ND	535273.1294553922	ND	ND	ND	ND	ND	171133	ND	ND	ND	ND	ND	159654.4392747066	ND	ND	ND	ND	ND	111576.68198875804	ND	ND	ND	ND	ND	110630.1737633125	ND	ND	ND	ND	ND	103109.42391055606	582.542792770595	-4.7939540612407825	-0.002792699404949417
605	Cer(t18:0_18:1)+H	Cer(t36:1)+H	1	582.546	14.055	Cer	phytoceramides	M+H	C36 H72 N1 O4	CCCCCCCCCCCCCCC(O)C(C(CO)NC(=O)CCCCCCCCCCCCCCC=CC)O	ND	ND	ND	ND	ND	35001.66826000459	ND	ND	ND	ND	ND	15318.3	ND	ND	ND	ND	ND	16544.11598646823	ND	ND	ND	ND	ND	17281.368960929427	ND	ND	ND	ND	ND	19732.498370936126	ND	ND	ND	ND	ND	6715.886717291976	ND	ND	ND
606	Cer(t18:1_18:0)+H	Cer(t36:1)+H	1	582.546	14.7345	Cer	phytoceramides	M+H	C36 H72 N1 O4	CC=CCCCCCCCCCCCC(O)C(C(CO)NC(=O)CCCCCCCCCCCCCCCCC)O	ND	ND	ND	ND	ND	57.068374223526	ND	ND	ND	ND	ND	5.51616	ND	ND	ND	ND	ND	3638.419164067516	ND	ND	ND	ND	ND	1347.2182720599512	ND	ND	ND	ND	ND	3873.302815854042	ND	ND	ND	ND	ND	970.79139553122	ND	ND	ND
607	Cer(t18:0_18:1)+H	Cer(t36:1)+H	1	582.546	15.7367	Cer	phytoceramides	M+H	C36 H72 N1 O4	CCCCCCCCCCCCCCC(O)C(C(CO)NC(=O)CCCCCCCCCCCCCCC=CC)O	ND	ND	ND	ND	ND	242616.58239521613	ND	ND	ND	ND	ND	269231	ND	ND	ND	ND	ND	121088.02251697922	ND	ND	ND	ND	ND	127283.76124426331	ND	ND	ND	ND	ND	136326.43144372432	ND	ND	ND	ND	ND	134140.52039526758	582.542792770595	-4.7939540612407825	-0.002792699404949417
608	Cer(t20:1_16:0)+H	Cer(t36:1)+H	1	582.546	16.114	Cer	phytoceramides	M+H	C36 H72 N1 O4	CCCCCCCCCCCCCCC=CC(O)C(C(CO)NC(=O)CCCCCCCCCCCCCCC)O	ND	ND	ND	ND	ND	95445.40417546501	ND	ND	ND	ND	ND	65234.8	ND	ND	ND	ND	ND	48457.26020680699	ND	ND	ND	ND	ND	31849.11276170082	ND	ND	ND	ND	ND	38087.00298092123	ND	ND	ND	ND	ND	38364.50013816437	582.542792770595	-4.7939540612407825	-0.002792699404949417
609	Cer(t18:0_18:1)+H	Cer(t36:1)+H	1	582.546	16.7435	Cer	phytoceramides	M+H	C36 H72 N1 O4	CCCCCCCCCCCCCCC(O)C(C(CO)NC(=O)CCCCCCCCCCCCCCC=CC)O	ND	ND	ND	ND	ND	47963.90506982105	ND	ND	ND	ND	ND	51793.9	ND	ND	ND	ND	ND	28513.329131758404	ND	ND	ND	ND	ND	15274.716847112359	ND	ND	ND	ND	ND	31605.88807645737	ND	ND	ND	ND	ND	26649.332165151616	582.542792770595	-4.7939540612407825	-0.002792699404949417
610	Cer(t20:1_16:0)+H-H2O	Cer(t36:1)+H-H2O	1	564.535	16.807	Cer	phytoceramides	M+H-H2O	C36 H70 N1 O3	CCCCCCCCCCCCCCC=CC(O)C(C(CO)NC(=O)CCCCCCCCCCCCCCC)O	ND	ND	ND	ND	ND	55678.41607512523	ND	ND	ND	ND	ND	76662.2	ND	ND	ND	ND	ND	11303.285999679716	ND	ND	ND	ND	ND	14306.92932770665	ND	ND	ND	ND	ND	27840.37982011218	ND	ND	ND	ND	ND	16337.998127689354	ND	ND	ND
615	Cer(d18:2_19:4)+H-H2O	Cer(d37:6)+H-H2O	1	552.478	7.91459	Cer	acylsphingosines	M+H-H2O	C37 H62 N1 O2	CCCCCCCCCCCC=CC=CC(C(CO)NC(=O)CCCCCCCCCC=CC=CC=CC=CC)O	ND	ND	ND	ND	ND	115321.26547832883	552.4797993453822	4.1519755682079404	0.002293875382179067	0.622220248023415	B	932270	ND	ND	ND	ND	ND	65030.939370098524	ND	ND	ND	ND	ND	46445.98443977435	ND	ND	ND	ND	ND	39230.59013955291	ND	ND	ND	ND	ND	41319.4263666028	ND	ND	ND
616	Cer(d18:0_23:0)+H	Cer(d41:0)+H	1	638.645	21.2833	Cer	acylsphinganines	M+H	C41 H84 N1 O3	CCCCCCCCCCCCCCCC(C(CO)NC(=O)CCCCCCCCCCCCCCCCCCCCCC)O	NP	NP	NP	NP	NP	NP	NP	NP	NP	NP	NP		NP	NP	NP	NP	NP	NP	NP	NP	NP	NP	NP	NP	NP	NP	NP	NP	NP	NP	NP	NP	NP	NP	NP	NP	NP	NP	NP
617	Cer(d20:0_23:0)+H	Cer(d43:0)+H	1	666.676	22.2861	Cer	acylsphinganines	M+H	C43 H88 N1 O3	CCCCCCCCCCCCCCCCCC(C(CO)NC(=O)CCCCCCCCCCCCCCCCCCCCCC)O	ND	ND	ND	ND	ND	1741.9544309371972	NP	NP	NP	NP	NP		NP	NP	NP	NP	NP	NP	NP	NP	NP	NP	NP	NP	NP	NP	NP	NP	NP	NP	NP	NP	NP	NP	NP	NP	NP	NP	NP
619	Cer(d18:2_18:1)+H	Cer(d36:3)+H	1	562.519	13.3386	Cer	acylsphingosines	M+H	C36 H68 N1 O3	CCCCCCCCCCCC=CC=CC(C(CO)NC(=O)CCCCCCCCCCCCCCC=CC)O	ND	ND	ND	ND	ND	40202.385277392816	ND	ND	ND	ND	ND	57367	ND	ND	ND	ND	ND	11460.074374985348	562.5166243393642	-4.881837145827075	-0.002746130635841837	1.1346841097303177	A	3175.328584677658	562.5168619652553	-4.459406076065439	-0.002508504744696438	1.2023203411672907	A	12089.604666393268	562.5166875505581	-4.76946566917062	-0.0026829194418951374	1.0737478210470754	A	7327.599546296938	ND	ND	ND
620	Cer(d18:2_18:1)+H	Cer(d36:3)+H	1	562.519	13.4139	Cer	acylsphingosines	M+H	C36 H68 N1 O3	CCCCCCCCCCCC=CC=CC(C(CO)NC(=O)CCCCCCCCCCCCCCC=CC)O	ND	ND	ND	ND	ND	33637.854626887594	ND	ND	ND	ND	ND	48556.2	ND	ND	ND	ND	ND	10961.40499873414	ND	ND	ND	ND	ND	4058.765737696429	ND	ND	ND	ND	ND	10983.916307045976	ND	ND	ND	ND	ND	6695.906147748479	ND	ND	ND
621	Cer(d18:2_18:1)+H	Cer(d36:3)+H	1	562.519	13.7347	Cer	acylsphingosines	M+H	C36 H68 N1 O3	CCCCCCCCCCCC=CC=CC(C(CO)NC(=O)CCCCCCCCCCCCCCC=CC)O	ND	ND	ND	ND	ND	1044.7422790536102	ND	ND	ND	ND	ND	560.303	ND	ND	ND	ND	ND	190.06832023731013	ND	ND	ND	ND	ND	284.83501755951863	ND	ND	ND	ND	ND	330.85765352587055	ND	ND	ND	ND	ND	4.64736775313575	ND	ND	ND
622	Cer(d18:2_18:1)+H	Cer(d36:3)+H	1	562.519	15.2015	Cer	acylsphingosines	M+H	C36 H68 N1 O3	CCCCCCCCCCCC=CC=CC(C(CO)NC(=O)CCCCCCCCCCCCCCC=CC)O	ND	ND	ND	ND	ND	5829.80323050155	ND	ND	ND	ND	ND	5859.33	ND	ND	ND	ND	ND	7902.454021947173	ND	ND	ND	ND	ND	9409.277302941764	ND	ND	ND	ND	ND	10972.408560956226	ND	ND	ND	ND	ND	7662.334154870744	ND	ND	ND
623	Cer(d18:2_20:2)+H	Cer(d38:4)+H	1	588.535	15.5361	Cer	acylsphingosines	M+H	C38 H70 N1 O3	CCCCCCCCCCCC=CC=CC(C(CO)NC(=O)CCCCCCCCCCCCCCC=CC=CC)O	ND	ND	ND	ND	ND	87969.77277331565	ND	ND	ND	ND	ND	35211	ND	ND	ND	ND	ND	31713.523324734357	ND	ND	ND	ND	ND	22013.683685369382	ND	ND	ND	ND	ND	33718.747227206775	ND	ND	ND	ND	ND	22200.833728226044	ND	ND	ND
624	Cer(t20:1_18:3)+H-H2O	Cer(t38:4)+H-H2O	1	586.519	14.0846	Cer	phytoceramides	M+H-H2O	C38 H68 N1 O3	CCCCCCCCCCCCCCC=CC(O)C(C(CO)NC(=O)CCCCCCCCCCC=CC=CC=CC)O	ND	ND	ND	ND	ND	60640.51073538126	ND	ND	ND	ND	ND	69499.4	586.5167209677712	-4.517326936328295	-0.002649502228791789	0.42264056349815526	B	28349.314483628074	ND	ND	ND	ND	ND	23210.551522654452	ND	ND	ND	ND	ND	13945.427275388873	ND	ND	ND	ND	ND	21668.77821921898	ND	ND	ND
625	Cer(d18:1_20:4)+H	Cer(d38:5)+H	1	586.519	14.1264	Cer	acylsphingosines	M+H	C38 H68 N1 O3	CCCCCCCCCCCCCC=CC(C(CO)NC(=O)CCCCCCCCCCC=CC=CC=CC=CC)O	ND	ND	ND	ND	ND	67085.52717084026	ND	ND	ND	ND	ND	70370.3	ND	ND	ND	ND	ND	29237.42372066382	ND	ND	ND	ND	ND	22593.512555986017	ND	ND	ND	ND	ND	13127.41785365618	ND	ND	ND	ND	ND	21642.362952244388	ND	ND	ND
626	Cer(d27:1)+H	Cer(d27:1)+H	1	440.41	7.35737	Cer	acylsphingosines	M+H	C27 H54 N1 O3	CCCCCCCCCC(C(CO)NC(=O)CCCCCCCCCCCC=CC)O	ND	ND	ND	ND	ND	52650.7921939687	ND	ND	ND	ND	ND	58620.2	ND	ND	ND	ND	ND	24162.78502188619	ND	ND	ND	ND	ND	23888.935994891435	ND	ND	ND	ND	ND	20558.24477195602	ND	ND	ND	ND	ND	17316.673862107924	440.4082007101547	-3.677842211094305	-0.001619759845311819
627	Cer(d27:1)+H	Cer(d27:1)+H	1	440.41	7.53445	Cer	acylsphingosines	M+H	C27 H54 N1 O3	CCCCCCCCCC(C(CO)NC(=O)CCCCCCCCCCCC=CC)O	ND	ND	ND	ND	ND	157492.89090110012	ND	ND	ND	ND	ND	182232	ND	ND	ND	ND	ND	73600.48158582047	ND	ND	ND	ND	ND	38941.68450016662	ND	ND	ND	ND	ND	47326.864458993354	ND	ND	ND	ND	ND	37538.610442269906	ND	ND	ND
628	Cer(t16:0_15:2)+H	Cer(t31:2)+H	1	510.452	12.4407	Cer	phytoceramides	M+H	C31 H60 N1 O4	CCCCCCCCCCCCC(O)C(C(CO)NC(=O)CCCCCCCCCC=CC=CC)O	ND	ND	ND	ND	ND	2373.2818639264387	ND	ND	ND	ND	ND	7251.95	ND	ND	ND	ND	ND	2168.4450140348017	ND	ND	ND	ND	ND	2972.9673363069865	ND	ND	ND	ND	ND	5542.327007371961	ND	ND	ND	ND	ND	1864.2600786695475	ND	ND	ND
629	Cer(d18:0_15:1)+H	Cer(d33:1)+H	1	524.504	12.0364	Cer	acylsphingosines	M+H	C33 H66 N1 O3	CCCCCCCCCCCCCCCC(C(CO)NC(=O)CCCCCCCCCCCC=CC)O	ND	ND	ND	ND	ND	2902.0085901187467	ND	ND	ND	ND	ND	4525.9	ND	ND	ND	ND	ND	1270.9824377168486	ND	ND	ND	ND	ND	1514.9726764051254	ND	ND	ND	ND	ND	1867.7259341942108	ND	ND	ND	ND	ND	1930.0170955754945	ND	ND	ND
630	Cer(d19:0_14:1)+H	Cer(d33:1)+H	1	524.504	12.7633	Cer	acylsphingosines	M+H	C33 H66 N1 O3	CCCCCCCCCCCCCCCCC(C(CO)NC(=O)CCCCCCCCCCC=CC)O	ND	ND	ND	ND	ND	2646.5075233720195	ND	ND	ND	ND	ND	4116.77	ND	ND	ND	ND	ND	1507.0051805037513	ND	ND	ND	ND	ND	893.8800476834017	ND	ND	ND	ND	ND	1370.4779562993529	ND	ND	ND	ND	ND	732.4357861444375	ND	ND	ND
631	Cer(d17:0_16:1)+H	Cer(d33:1)+H	1	524.504	13.713	Cer	acylsphingosines	M+H	C33 H66 N1 O3	CCCCCCCCCCCCCCC(C(CO)NC(=O)CCCCCCCCCCCCC=CC)O	ND	ND	ND	ND	ND	7917.840221728607	ND	ND	ND	ND	ND	7154.37	ND	ND	ND	ND	ND	2646.1342250888592	ND	ND	ND	ND	ND	2873.3258983699766	ND	ND	ND	ND	ND	1960.4237057791584	ND	ND	ND	ND	ND	3395.1219276865572	ND	ND	ND
632	Cer(d17:0_16:0)+H	Cer(d33:0)+H	1	526.519	14.9615	Cer	acylsphinganines	M+H	C33 H68 N1 O3	CCCCCCCCCCCCCCC(C(CO)NC(=O)CCCCCCCCCCCCCCC)O	ND	ND	ND	ND	ND	22955.307748279018	ND	ND	ND	ND	ND	11815.1	ND	ND	ND	ND	ND	7955.786891747579	ND	ND	ND	ND	ND	11658.838842679674	ND	ND	ND	ND	ND	10540.611116710632	ND	ND	ND	ND	ND	10061.578918555811	ND	ND	ND
633	Cer(d18:1_17:0)+H	Cer(d35:1)+H	1	552.535	16.1562	Cer	acylsphingosines	M+H	C35 H70 N1 O3	CCCCCCCCCCCCCC=CC(C(CO)NC(=O)CCCCCCCCCCCCCCCC)O	ND	ND	ND	ND	ND	3323.036999966834	ND	ND	ND	ND	ND	3629.05	ND	ND	ND	ND	ND	898.8387475701759	ND	ND	ND	ND	ND	1738.304171833283	ND	ND	ND	ND	ND	1903.2497409967916	ND	ND	ND	ND	ND	1199.9708960269895	ND	ND	ND
634	Cer(d19:0_16:1)+H	Cer(d35:1)+H	1	552.535	16.2601	Cer	acylsphingosines	M+H	C35 H70 N1 O3	CCCCCCCCCCCCCCCCC(C(CO)NC(=O)CCCCCCCCCCCCC=CC)O	ND	ND	ND	ND	ND	3261.050409762441	ND	ND	ND	ND	ND	5324.21	ND	ND	ND	ND	ND	1153.4434654413885	ND	ND	ND	ND	ND	1715.171926159354	ND	ND	ND	ND	ND	916.2212170983939	ND	ND	ND	ND	ND	1090.013600644893	ND	ND	ND
635	Cer(d20:1_16:0)+H	Cer(d36:1)+H	1	566.551	16.2163	Cer	acylsphingosines	M+H	C36 H72 N1 O3	CCCCCCCCCCCCCCC=CCC(C(CO)NC(=O)CCCCCCCCCCCCCCC)O	ND	ND	ND	ND	ND	46338.87238565472	ND	ND	ND	ND	ND	23950.7	ND	ND	ND	ND	ND	13007.322268177208	ND	ND	ND	ND	ND	16894.386996639136	ND	ND	ND	ND	ND	21196.969895152106	ND	ND	ND	ND	ND	19582.32738324347	ND	ND	ND
636	Cer(d18:1_18:0)+H	Cer(d36:1)+H	1	566.551	16.6318	Cer	acylsphingosines	M+H	C36 H72 N1 O3	CCCCCCCCCCCCCC=CC(C(CO)NC(=O)CCCCCCCCCCCCCCCCC)O	ND	ND	ND	ND	ND	4166.386105655635	ND	ND	ND	ND	ND	6714.07	ND	ND	ND	ND	ND	1796.4289996654725	ND	ND	ND	ND	ND	3656.208191989651	ND	ND	ND	ND	ND	3708.250165792985	ND	ND	ND	ND	ND	2200.0856296951224	ND	ND	ND
637	Cer(d18:1_18:0)+H	Cer(d36:1)+H	1	566.551	16.8139	Cer	acylsphingosines	M+H	C36 H72 N1 O3	CCCCCCCCCCCCCC=CC(C(CO)NC(=O)CCCCCCCCCCCCCCCCC)O	ND	ND	ND	ND	ND	1527.5923807978113	ND	ND	ND	ND	ND	2285.32	ND	ND	ND	ND	ND	627.0608539777858	ND	ND	ND	ND	ND	1744.2736706150292	ND	ND	ND	ND	ND	243.84263965998036	ND	ND	ND	ND	ND	5.191722693784465	ND	ND	ND
638	Cer(d18:1_18:0)+H	Cer(d36:1)+H	1	566.551	17.239	Cer	acylsphingosines	M+H	C36 H72 N1 O3	CCCCCCCCCCCCCC=CC(C(CO)NC(=O)CCCCCCCCCCCCCCCCC)O	ND	ND	ND	ND	ND	3223.562306119666	ND	ND	ND	ND	ND	2247.6	ND	ND	ND	ND	ND	1268.640691584541	ND	ND	ND	ND	ND	1434.4933641192188	ND	ND	ND	ND	ND	452.8458755815357	ND	ND	ND	ND	ND	1895.14950804284	ND	ND	ND
639	Cer(d44:0)+H	Cer(d44:0)+H	1	680.692	23.3849	Cer	acylsphinganines	M+H	C44 H90 N1 O3	CCCCCCCCCCCCCCCCCC(C(CO)NC(=O)CCCCCCCCCCCCCCCCCCCCCCC)O	ND	ND	ND	ND	ND	1359.8353352984564	ND	ND	ND	ND	ND	1660.65	ND	ND	ND	ND	ND	1307.7047821969065	ND	ND	ND	ND	ND	1244.2052299288175	ND	ND	ND	ND	ND	449.27766519716977	ND	ND	ND	ND	ND	500.43342093803903	ND	ND	ND
640	Cer(d18:3_35:5)+H	Cer(d53:8)+H	1	804.686	15.9999	Cer	acylceramides	M+H	C53 H90 N1 O4	CCCCCCCCCC=CC=CC=CC(C(COC(=O)CCCCCCCCCCCCCC=CC=CC=CC=CC)NC(=O)CCCCCCCCC=CC)O	ND	ND	ND	ND	ND	15557.933644061903	ND	ND	ND	ND	ND	14264	ND	ND	ND	ND	ND	5587.926156786573	ND	ND	ND	ND	ND	2468.1550272473423	ND	ND	ND	ND	ND	3119.9802939201113	ND	ND	ND	ND	ND	2076.1011325148424	ND	ND	ND
641	Cer(d19:0_16:0)+H	Cer(d35:0)+H	1	554.551	17.3887	Cer	acylsphinganines	M+H	C35 H72 N1 O3	CCCCCCCCCCCCCCCCC(C(CO)NC(=O)CCCCCCCCCCCCCCC)O	ND	ND	ND	ND	ND	1895.0652689128522	ND	ND	ND	ND	ND	3931.83	ND	ND	ND	ND	ND	1159.7037264903468	ND	ND	ND	ND	ND	3058.5179642444127	ND	ND	ND	ND	ND	2076.007471405448	ND	ND	ND	ND	ND	3368.797922508365	ND	ND	ND
642	Cer(d16:2_19:2)+H	Cer(d35:4)+H	1	546.488	10.6441	Cer	acylsphingosines	M+H	C35 H64 N1 O3	CCCCCCCCCC=CC=CC(C(CO)NC(=O)CCCCCCCCCCCCCC=CC=CC)O	ND	ND	ND	ND	ND	1511.8916622191443	ND	ND	ND	ND	ND	1726.25	ND	ND	ND	ND	ND	622.9610038264257	ND	ND	ND	ND	ND	946.4415890640203	ND	ND	ND	ND	ND	1091.5937002471107	ND	ND	ND	ND	ND	1093.9668123978386	ND	ND	ND
643	Cer(d18:2_19:2)+H	Cer(d37:4)+H	1	574.519	13.7382	Cer	acylsphingosines	M+H	C37 H68 N1 O3	CCCCCCCCCCCC=CC=CC(C(CO)NC(=O)CCCCCCCCCCCCCC=CC=CC)O	ND	ND	ND	ND	ND	491.0155295533956	ND	ND	ND	ND	ND	262.433	ND	ND	ND	ND	ND	238.52139577884637	ND	ND	ND	ND	ND	428.6586804020894	ND	ND	ND	ND	ND	552.1240359675039	ND	ND	ND	ND	ND	519.7086557424	ND	ND	ND
644	Cer(d18:2_18:0)+H	Cer(d36:2)+H	1	564.535	15.0983	Cer	acylsphingosines	M+H	C36 H70 N1 O3	CCCCCCCCCCCC=CC=CC(C(CO)NC(=O)CCCCCCCCCCCCCCCCC)O	ND	ND	ND	ND	ND	8027.770978920582	ND	ND	ND	ND	ND	8623.1	ND	ND	ND	ND	ND	2330.6598089466443	ND	ND	ND	ND	ND	2051.063781837595	ND	ND	ND	ND	ND	1370.6302709263769	ND	ND	ND	ND	ND	2794.0406256033716	ND	ND	ND
645	Cer(d18:1_22:1)+H	Cer(d40:2)+H	1	620.598	18.8469	Cer	acylsphingosines	M+H	C40 H78 N1 O3	CCCCCCCCCCCCCC=CC(C(CO)NC(=O)CCCCCCCCCCCCCCCCCCC=CC)O	ND	ND	ND	ND	ND	3648.5189346908282	ND	ND	ND	ND	ND	3050.86	ND	ND	ND	ND	ND	553.835912005641	ND	ND	ND	ND	ND	1473.1913973934456	ND	ND	ND	ND	ND	1248.0398944989042	ND	ND	ND	ND	ND	481.0019337489176	ND	ND	ND
647	Cer(d18:2_22:0)+H	Cer(d40:2)+H	1	620.598	19.1667	Cer	acylsphingosines	M+H	C40 H78 N1 O3	CCCCCCCCCCCC=CC=CC(C(CO)NC(=O)CCCCCCCCCCCCCCCCCCCCC)O	ND	ND	ND	ND	ND	1782.1797480681182	ND	ND	ND	ND	ND	1666.24	ND	ND	ND	ND	ND	297.2626652668409	ND	ND	ND	ND	ND	501.02972930516063	ND	ND	ND	ND	ND	797.157221669172	ND	ND	ND	ND	ND	485.08409356559287	ND	ND	ND
649	Cer(d18:2_22:0)+H	Cer(d40:2)+H	1	620.598	19.5954	Cer	acylsphingosines	M+H	C40 H78 N1 O3	CCCCCCCCCCCC=CC=CC(C(CO)NC(=O)CCCCCCCCCCCCCCCCCCCCC)O	ND	ND	ND	ND	ND	1265.998986734159	ND	ND	ND	ND	ND	1670.71	ND	ND	ND	ND	ND	1106.9487249177523	ND	ND	ND	ND	ND	754.8448478750274	ND	ND	ND	ND	ND	1225.5265942022627	ND	ND	ND	ND	ND	1133.4998678665945	ND	ND	ND
650	Cer(d18:1_22:0)+H	Cer(d40:1)+H	1	622.613	20.4414	Cer	acylsphingosines	M+H	C40 H80 N1 O3	CCCCCCCCCCCCCC=CC(C(CO)NC(=O)CCCCCCCCCCCCCCCCCCCCC)O	ND	ND	ND	ND	ND	5986.722898092675	ND	ND	ND	ND	ND	7379.49	ND	ND	ND	ND	ND	4853.322627266679	ND	ND	ND	ND	ND	2164.2341680971413	ND	ND	ND	ND	ND	3952.458060243029	ND	ND	ND	ND	ND	3933.638045810568	ND	ND	ND
651	Cer(d18:1_22:0)+H-H2O	Cer(d40:1)+H-H2O	1	604.603	20.4414	Cer	acylsphingosines	M+H-H2O	C40 H78 N1 O2	CCCCCCCCCCCCCC=CC(C(CO)NC(=O)CCCCCCCCCCCCCCCCCCCCC)O	ND	ND	ND	ND	ND	4239.745118328981	ND	ND	ND	ND	ND	3792.48	ND	ND	ND	ND	ND	1648.9433087697325	ND	ND	ND	ND	ND	2136.1542454903115	ND	ND	ND	ND	ND	1619.6577324739478	ND	ND	ND	ND	ND	1667.224677500233	ND	ND	ND
652	Cer(d18:1_23:1)+H	Cer(d41:2)+H	1	634.613	19.6751	Cer	acylsphingosines	M+H	C41 H80 N1 O3	CCCCCCCCCCCCCC=CC(C(CO)NC(=O)CCCCCCCCCCCCCCCCCCCC=CC)O	ND	ND	ND	ND	ND	2740.549300477408	ND	ND	ND	ND	ND	2232.05	ND	ND	ND	ND	ND	1076.4194836813977	ND	ND	ND	ND	ND	402.2057767313854	ND	ND	ND	ND	ND	603.6882641861619	ND	ND	ND	ND	ND	1306.389811106203	ND	ND	ND
653	Cer(d18:2_23:0)+H	Cer(d41:2)+H	1	634.613	19.97	Cer	acylsphingosines	M+H	C41 H80 N1 O3	CCCCCCCCCCCC=CC=CC(C(CO)NC(=O)CCCCCCCCCCCCCCCCCCCCCC)O	ND	ND	ND	ND	ND	604.807093557411	ND	ND	ND	ND	ND	0.39861	ND	ND	ND	ND	ND	5.054100104210042	ND	ND	ND	ND	ND	6.534071023791399	ND	ND	ND	ND	ND	2.6220084621905375	ND	ND	ND	ND	ND	341.51634199115574	ND	ND	ND
654	Cer(m18:0_24:1)+H	Cer(m42:1)+H	1	634.65	21.3217	Cer	1-deoxyceramides	M+H	C42 H84 N1 O2	CCCCCCCCCCCCCCCC(C(C)NC(=O)CCCCCCCCCCCCCCCCCCCCC=CC)O	ND	ND	ND	ND	ND	1202.2346754126925	ND	ND	ND	ND	ND	1592.59	ND	ND	ND	ND	ND	702.281507917248	ND	ND	ND	ND	ND	149.88998887828708	ND	ND	ND	ND	ND	414.60028594165834	ND	ND	ND	ND	ND	229.24409043671392	ND	ND	ND
655	Cer(m18:1_24:0)+H	Cer(m42:1)+H	1	634.65	21.4856	Cer	1-deoxyceramides	M+H	C42 H84 N1 O2	CCCCCCCCCCCCCC=CC(C(C)NC(=O)CCCCCCCCCCCCCCCCCCCCCCC)O	ND	ND	ND	ND	ND	1335.8782796666642	ND	ND	ND	ND	ND	1090.58	ND	ND	ND	ND	ND	238.34361039472378	ND	ND	ND	ND	ND	311.0757889952879	ND	ND	ND	ND	ND	682.7537302078367	ND	ND	ND	ND	ND	544.8067709294022	ND	ND	ND
656	Cer(d18:1_23:0)+H	Cer(d41:1)+H	1	636.629	21.0311	Cer	acylsphingosines	M+H	C41 H82 N1 O3	CCCCCCCCCCCCCC=CC(C(CO)NC(=O)CCCCCCCCCCCCCCCCCCCCCC)O	ND	ND	ND	ND	ND	6573.8932598719	ND	ND	ND	ND	ND	4763.62	ND	ND	ND	ND	ND	3507.3782743694455	ND	ND	ND	ND	ND	2207.052556664537	ND	ND	ND	ND	ND	3317.993487172338	ND	ND	ND	ND	ND	3817.2434974443895	ND	ND	ND
657	Cer(t20:1_24:1)+H-H2O	Cer(t44:2)+H-H2O	1	674.645	20.6775	Cer	phytoceramides	M+H-H2O	C44 H84 N1 O3	CCCCCCCCCCCCCCC=CC(O)C(C(CO)NC(=O)CCCCCCCCCCCCCCCCCCCCC=CC)O	ND	ND	ND	ND	ND	31467.545158770507	ND	ND	ND	ND	ND	16569.6	ND	ND	ND	ND	ND	10069.68859891026	ND	ND	ND	ND	ND	10064.709073097289	ND	ND	ND	ND	ND	5580.2686835391605	ND	ND	ND	ND	ND	8828.856146410671	ND	ND	ND
658	Cer(d20:1_24:1)+H	Cer(d44:2)+H	1	676.66	20.9188	Cer	acylsphingosines	M+H	C44 H86 N1 O3	CCCCCCCCCCCCCCC=CCC(C(CO)NC(=O)CCCCCCCCCCCCCCCCCCCCC=CC)O	ND	ND	ND	ND	ND	6669.061230812907	ND	ND	ND	ND	ND	8119.67	ND	ND	ND	ND	ND	7675.25118109584	ND	ND	ND	ND	ND	8259.246463905738	ND	ND	ND	ND	ND	8291.870745808812	ND	ND	ND	ND	ND	8441.771339207886	ND	ND	ND
660	Cer(d47:3)+H-H2O	Cer(d47:3)+H-H2O	1	712.66	21.8548	Cer	acylceramides	M+H-H2O	C47 H86 N1 O3	CCCCCCCCCC(C(COC(=O)CCCCCCCCCCCCCCCCCC=CC=CC)NC(=O)CCCCCCCCC=CC)O	NP	NP	NP	NP	NP	NP	NP	NP	NP	NP	NP		NP	NP	NP	NP	NP	NP	NP	NP	NP	NP	NP	NP	NP	NP	NP	NP	NP	NP	NP	NP	NP	NP	NP	NP	NP	NP	NP
663	Cer(d18:2_20:0)+H	Cer(d38:2)+H	1	592.566	16.8804	Cer	acylsphingosines	M+H	C38 H74 N1 O3	CCCCCCCCCCCC=CC=CC(C(CO)NC(=O)CCCCCCCCCCCCCCCCCCC)O	ND	ND	ND	ND	ND	2070.2742553621742	ND	ND	ND	ND	ND	1794.12	ND	ND	ND	ND	ND	511.8614154940717	ND	ND	ND	ND	ND	334.04692892596034	ND	ND	ND	ND	ND	936.446997709111	ND	ND	ND	ND	ND	556.9563568995503	ND	ND	ND
664	Cer(m18:1_22:0)+H	Cer(m40:1)+H	1	606.618	20.2472	Cer	1-deoxyceramides	M+H	C40 H80 N1 O2	CCCCCCCCCCCCCC=CC(C(C)NC(=O)CCCCCCCCCCCCCCCCCCCCC)O	ND	ND	ND	ND	ND	4303.48529161352	ND	ND	ND	ND	ND	4442.89	ND	ND	ND	ND	ND	1908.7019868333457	ND	ND	ND	ND	ND	1729.4398842472142	ND	ND	ND	ND	ND	2429.3153035256996	ND	ND	ND	ND	ND	1789.6670631491404	ND	ND	ND
665	Cer(m18:1_24:1)+H	Cer(m42:2)+H	1	632.634	20.3267	Cer	1-deoxyceramides	M+H	C42 H82 N1 O2	CCCCCCCCCCCCCC=CC(C(C)NC(=O)CCCCCCCCCCCCCCCCCCCCC=CC)O	ND	ND	ND	ND	ND	897.4045935868028	ND	ND	ND	ND	ND	1239.59	ND	ND	ND	ND	ND	115.62908368321618	ND	ND	ND	ND	ND	94.90746448755094	ND	ND	ND	ND	ND	646.1398707143125	ND	ND	ND	ND	ND	362.1721790252552	ND	ND	ND
667	Cer(d18:2_20:1)+H	Cer(d38:3)+H	1	590.551	15.5498	Cer	acylsphingosines	M+H	C38 H72 N1 O3	CCCCCCCCCCCC=CC=CC(C(CO)NC(=O)CCCCCCCCCCCCCCCCC=CC)O	ND	ND	ND	ND	ND	25880.281942340043	ND	ND	ND	ND	ND	46539.3	ND	ND	ND	ND	ND	14440.673381699404	ND	ND	ND	ND	ND	13973.439392073706	590.5485717745429	-3.5537907459762086	-0.002098695457107169	1.0949093112427102	A	14784.36359702209	ND	ND	ND	ND	ND	8245.975997711103	ND	ND	ND
3466	CerP(d42:6)+H	CerP(d42:6)+H	1	720.533	11.6079	CerP	ceramide 1-phosphate	M+H	C42 H75 N1 O6 P1	CC=CC=CC=CC=CC=CC=CCCCCCCCCC(=O)NC(COP(=O)(O)O)C(CCCCCCCCCCCCCCCCC)O	ND	ND	ND	ND	ND	638490.5522167024	ND	ND	ND	ND	ND	608587	720.5346944924601	2.832655670129567	0.002041022460161912	0.03364715339041055	C	256640.1865437785	ND	ND	ND	ND	ND	204789.0802343816	ND	ND	ND	ND	ND	204649.3448237942	ND	ND	ND	ND	ND	192034.3401866017	ND	ND	ND
3467	CerP(d42:6)+H	CerP(d42:6)+H	1	720.533	11.9092	CerP	ceramide 1-phosphate	M+H	C42 H75 N1 O6 P1	CC=CC=CC=CC=CC=CC=CCCCCCCCCC(=O)NC(COP(=O)(O)O)C(CCCCCCCCCCCCCCCCC)O	720.5343911425861	2.4116481812860773	0.0017376725861595332	0.03958174981898444	C	1045932.1427833717	720.5346148913999	2.722180455444176	0.00196142139998301	0.07728033561872764	C	1.00789e+06	720.5346944924601	2.832655670129567	0.002041022460161912	0.10984198434584035	C	237906.54990688746	720.5345875856177	2.6842838226548706	0.0019341156178143137	0.08706536469563571	C	554831.8167328011	720.5343477608889	2.351440411434675	0.0016942908889632236	0.10379169725539586	C	538676.3284929965	720.5343745316469	2.3885945050507305	0.0017210616470038076	0.06758229344448835	C	512804.41164998856	720.5350251352218	3.2915418960223937	0.0023716652218581658
3468	CerP(d42:2)+H	CerP(d42:2)+H	1	728.595	16.8698	CerP	ceramide 1-phosphate	M+H	C42 H83 N1 O6 P1	CC=CC=CCCCCCCCCCCCCCCCCC(=O)NC(COP(=O)(O)O)C(CCCCCCCCCCCCCCCCC)O	728.5984640328697	4.406507505333277	0.003210562869867317	0.008089766290754577	C	15570.476322441456	ND	ND	ND	ND	ND	5178.53	ND	ND	ND	ND	ND	11201.045651241126	ND	ND	ND	ND	ND	9.624914837315688E-7	ND	ND	ND	ND	ND	1447.6358534670514	ND	ND	ND	ND	ND	46.16159831162677	ND	ND	ND
3469	CerP(d18:2_24:0)+H	CerP(d42:2)+H	1	728.595	17.2575	CerP	ceramide 1-phosphate	M+H	C42 H83 N1 O6 P1	CCCCCCCCCCCCCCCCCCCCCCCC(=O)NC(COP(=O)(O)O)C(C=CC=CCCCCCCCCCCC)O	728.5924018654223	-3.9138361348751385	-0.002851604577585931	0.03463596361901443	C	55619.02486755531	728.592383332515	-3.9392726075845275	-0.0028701374848196792	0.04518330992518077	B	58566.2	ND	ND	ND	ND	ND	9830.96113888233	ND	ND	ND	ND	ND	13398.719886440915	ND	ND	ND	ND	ND	16472.526448141558	ND	ND	ND	ND	ND	13148.394190752446	ND	ND	ND
3470	CerP(d19:1_23:0)+H	CerP(d42:1)+H	1	730.611	17.9223	CerP	ceramide 1-phosphate	M+H	C42 H85 N1 O6 P1	CCCCCCCCCCCCCCCCCCCCCCC(=O)NC(COP(=O)(O)O)C(C=CCCCCCCCCCCCCCC)O	730.6073936455223	-4.803954917539894	-0.0035098244776463616	0.03945479585266717	B	28573.006161188096	ND	ND	ND	ND	ND	38223.1	ND	ND	ND	ND	ND	24169.764189452595	ND	ND	ND	ND	ND	16435.03553941357	ND	ND	ND	ND	ND	14470.436320535551	ND	ND	ND	ND	ND	16376.88567827127	ND	ND	ND
3471	CerP(d30:0)+H	CerP(d30:0)+H	1	564.439	7.7001	CerP	dihydroceramide 1-phosphates	M+H	C30 H63 N1 O6 P1	CCCCCCCCCCCC(=O)NC(COP(=O)(O)O)C(CCCCCCCCCCCCCCC)O	ND	ND	ND	ND	ND	0.0	ND	ND	ND	ND	ND	0	ND	ND	ND	ND	ND	0.0	ND	ND	ND	ND	ND	473.3144410351706	ND	ND	ND	ND	ND	666.4447739027358	ND	ND	ND	ND	ND	756.2126437874974	ND	ND	ND
3472	CerP(d39:6)+Na	CerP(d39:6)+Na	1	700.468	16.5199	CerP	ceramide 1-phosphate	M+Na	C39 H68 N1 Na1 O6 P1	CC=CC=CC=CC=CC=CCCCCCCCCC(=O)NC(COP(=O)(O)O)C(C=CCCCCCCCCCCCCCC)O	ND	ND	ND	ND	ND	8541.014739997852	ND	ND	ND	ND	ND	29899.4	ND	ND	ND	ND	ND	5840.476122494312	ND	ND	ND	ND	ND	20699.39588528534	ND	ND	ND	ND	ND	19177.97918323793	ND	ND	ND	ND	ND	19223.083446177316	ND	ND	ND
3473	CerP(d39:6)+Na	CerP(d39:6)+Na	1	700.468	16.6368	CerP	ceramide 1-phosphate	M+Na	C39 H68 N1 Na1 O6 P1	CC=CC=CC=CC=CC=CCCCCCCCCC(=O)NC(COP(=O)(O)O)C(C=CCCCCCCCCCCCCCC)O	ND	ND	ND	ND	ND	9781.87802961257	ND	ND	ND	ND	ND	29600.1	ND	ND	ND	ND	ND	22898.469805077668	ND	ND	ND	ND	ND	20432.90954901289	ND	ND	ND	ND	ND	18474.10104403568	ND	ND	ND	ND	ND	20660.080823460186	ND	ND	ND
3474	CerP(d39:1)+H	CerP(d39:1)+H	1	688.564	14.9556	CerP	ceramide 1-phosphate	M+H	C39 H79 N1 O6 P1	CC=CCCCCCCCCCCCCCCCC(=O)NC(COP(=O)(O)O)C(CCCCCCCCCCCCCCCCC)O	ND	ND	ND	ND	ND	5161.68172069135	ND	ND	ND	ND	ND	4306.6	688.5670484077069	4.494768025260695	0.003094937706919154	0.018013125054857554	C	4664.103869421885	ND	ND	ND	ND	ND	5204.790263450724	ND	ND	ND	ND	ND	5187.465845341052	ND	ND	ND	ND	ND	6657.57714003481	ND	ND	ND
3476	CerP(d44:1)+H	CerP(d44:1)+H	1	758.642	21.2232	CerP	ceramide 1-phosphate	M+H	C44 H89 N1 O6 P1	CC=CCCCCCCCCCCCCCCCCCCCCC(=O)NC(COP(=O)(O)O)C(CCCCCCCCCCCCCCCCC)O	ND	ND	ND	ND	ND	2.3373391954515017	ND	ND	ND	ND	ND	241.096	ND	ND	ND	ND	ND	325.90954331033817	ND	ND	ND	ND	ND	346.4339438452425	ND	ND	ND	ND	ND	7.0196314068042115E-6	ND	ND	ND	ND	ND	197.23675796221715	ND	ND	ND
4307	CerPE(d17:0_21:4)+Na	CerPE(d38:4)+Na	1	733.525	11.253	CerPE	Ceramide phosphoethanolamines	M+Na	C40 H75 N2 Na1 O6 P1	CCCCCCCCCCCCCCC(C(COP(=O)(O)OCCN)NC(=O)CCCCCCCCCCCC=CC=CC=CC=CC)O	ND	ND	ND	ND	ND	6335.180710758768	ND	ND	ND	ND	ND	10454.9	ND	ND	ND	ND	ND	4967.537572556152	ND	ND	ND	ND	ND	606.8377221768046	ND	ND	ND	ND	ND	703.8437930448559	ND	ND	ND	ND	ND	33.14466345609776	ND	ND	ND
4309	CerPE(d17:0_19:3)+Na	CerPE(d36:3)+Na	1	707.51	20.1015	CerPE	Ceramide phosphoethanolamines	M+Na	C38 H73 N2 Na1 O6 P1	CCCCCCCCCCCCCCC(C(COP(=O)(O)OCCN)NC(=O)CCCCCCCCCCCC=CC=CC=CC)O	ND	ND	ND	ND	ND	11211.08167095232	ND	ND	ND	ND	ND	20305.2	ND	ND	ND	ND	ND	7909.633317158125	ND	ND	ND	ND	ND	2497.3225554463793	ND	ND	ND	ND	ND	3999.068860725323	ND	ND	ND	ND	ND	4590.254685826395	ND	ND	ND
4131	Ch+H-H2O	Ch+H-H2O	1	369.352	17.1904	Ch	cholesterol	M+H-H2O	C27 H45	OC1CCC2(C3CCC4(C(C3CC=C2C1)CCC4C(C)CCCC(C)C)C)C	ND	ND	ND	ND	ND	8178.285496345728	ND	ND	ND	ND	ND	8434.45	ND	ND	ND	ND	ND	2370.554174490441	ND	ND	ND	ND	ND	3170.2043029427655	ND	ND	ND	ND	ND	3088.01655512096	ND	ND	ND	ND	ND	3636.5399545508208	ND	ND	ND
4133	Ch+H-H2O	Ch+H-H2O	1	369.352	21.1557	Ch	cholesterol	M+H-H2O	C27 H45	OC1CCC2(C3CCC4(C(C3CC=C2C1)CCC4C(C)CCCC(C)C)C)C	ND	ND	ND	ND	ND	928.6655353459892	ND	ND	ND	ND	ND	473.645	ND	ND	ND	ND	ND	159.86382939892295	ND	ND	ND	ND	ND	332.8504931840102	ND	ND	ND	ND	ND	181.79740075621282	ND	ND	ND	ND	ND	5.297348314528247E-6	ND	ND	ND
4134	Ch+H-H2O	Ch+H-H2O	1	369.352	21.6088	Ch	cholesterol	M+H-H2O	C27 H45	OC1CCC2(C3CCC4(C(C3CC=C2C1)CCC4C(C)CCCC(C)C)C)C	ND	ND	ND	ND	ND	751.6181637919706	ND	ND	ND	ND	ND	1956.84	ND	ND	ND	ND	ND	401.9407575582188	ND	ND	ND	ND	ND	400.76120357422104	ND	ND	ND	ND	ND	465.7720970793545	ND	ND	ND	ND	ND	380.71244258680656	ND	ND	ND
4135	Ch+H-H2O	Ch+H-H2O	1	369.352	24.2389	Ch	cholesterol	M+H-H2O	C27 H45	OC1CCC2(C3CCC4(C(C3CC=C2C1)CCC4C(C)CCCC(C)C)C)C	ND	ND	ND	ND	ND	0.0	ND	ND	ND	ND	ND	0	ND	ND	ND	ND	ND	0.0	ND	ND	ND	ND	ND	60.225732612270136	ND	ND	ND	ND	ND	104.23116813103191	ND	ND	ND	ND	ND	90.84625742124058	ND	ND	ND
4487	ChE(20:4)+NH4	ChE(20:4)+NH4	1	690.618	24.5382	ChE	sterolEsters	M+NH4	C47 H80 N1 O2	CC=CC=CC=CC=CCCCCCCCCCCC(=O)OC1CCC2(C3CCC4(C(C3CC=C2C1)CCC4C(C)CCCC(C)C)C)C	NP	NP	NP	NP	NP	NP	NP	NP	NP	NP	NP		NP	NP	NP	NP	NP	NP	NP	NP	NP	NP	NP	NP	NP	NP	NP	NP	NP	NP	NP	NP	NP	NP	NP	NP	NP	NP	NP
4468	CL(P-28:2_18:1)+H	CL(P-46:3)+H	1	1065.68	4.49764	CL	alkenylacyl-monoacyl	M+H	C55 H103 O15 P2	CCCCCCCCC=COCC(OC(=O)CCCCCCCCCCCCC=CC=CC)COP(=O)(O)OCC(O)COP(=O)(O)OCC(O)COC(=O)CCCCCCCCCCCCCCC=CC	NP	NP	NP	NP	NP	NP	NP	NP	NP	NP	NP		NP	NP	NP	NP	NP	NP	NP	NP	NP	NP	NP	NP	NP	NP	NP	NP	NP	NP	NP	NP	NP	NP	NP	NP	NP	NP	NP
4469	CL(72:7)+Na	CL(72:7)+Na	1	1473.98	22.3478	CL	diacyl-diacyl	M+Na	C81 H144 Na1 O17 P2	CC=CC=CCCCCCCCCCCCCC(=O)OCC(OC(=O)CCCCCCCCCCCCC=CC=CC)COP(=O)(O)OCC(O)COP(=O)(O)OCC(OC(=O)CCCCCCCCCCCCCCC=CC)COC(=O)CCCCCCCCCCCCC=CC=CC	NP	NP	NP	NP	NP	NP	NP	NP	NP	NP	NP		NP	NP	NP	NP	NP	NP	NP	NP	NP	NP	NP	NP	NP	NP	NP	NP	NP	NP	NP	NP	NP	NP	NP	NP	NP	NP	NP
4470	CL(72:6)+Na	CL(72:6)+Na	1	1475.99	22.7933	CL	diacyl-diacyl	M+Na	C81 H146 Na1 O17 P2	CC=CC=CCCCCCCCCCCCCC(=O)OCC(OC(=O)CCCCCCCCCCCCC=CC=CC)COP(=O)(O)OCC(O)COP(=O)(O)OCC(OC(=O)CCCCCCCCCCCCCCCCC)COC(=O)CCCCCCCCCCCCC=CC=CC	NP	NP	NP	NP	NP	NP	NP	NP	NP	NP	NP		ND	ND	ND	ND	ND	0.0	ND	ND	ND	ND	ND	0.0	NP	NP	NP	NP	NP	NP	NP	NP	NP	NP	NP	NP	NP	NP	NP
4471	CL(36:4_18:2)+Na	CL(54:6)+Na	1	1209.73	15.6261	CL	diacyl-monoacyl	M+Na	C63 H112 Na1 O16 P2	CC=CC=CCCCCCCCCCCCCC(=O)OCC(OC(=O)CCCCCCCCCCCCC=CC=CC)COP(=O)(O)OCC(O)COP(=O)(O)OCC(O)COC(=O)CCCCCCCCCCCCC=CC=CC	NP	NP	NP	NP	NP	NP	NP	NP	NP	NP	NP		NP	NP	NP	NP	NP	NP	NP	NP	NP	NP	NP	NP	NP	NP	NP	NP	NP	NP	NP	NP	NP	NP	NP	NP	NP	NP	NP
4472	CL(72:8)+Na	CL(72:8)+Na	1	1471.96	21.852	CL	diacyl-diacyl	M+Na	C81 H142 Na1 O17 P2	CC=CC=CCCCCCCCCCCCCC(=O)OCC(OC(=O)CCCCCCCCCCCCC=CC=CC)COP(=O)(O)OCC(O)COP(=O)(O)OCC(OC(=O)CCCCCCCCCCCCC=CC=CC)COC(=O)CCCCCCCCCCCCC=CC=CC	NP	NP	NP	NP	NP	NP	NP	NP	NP	NP	NP		NP	NP	NP	NP	NP	NP	ND	ND	ND	ND	ND	0.0	NP	NP	NP	NP	NP	NP	NP	NP	NP	NP	NP	NP	NP	NP	NP
4473	CL(68:4)+Na	CL(68:4)+Na	1	1423.96	22.5731	CL	diacyl-diacyl	M+Na	C77 H142 Na1 O17 P2	CC=CCCCCCCCCCCCCCC(=O)OCC(OC(=O)CCCCCCCCCCCCCC=CC)COP(=O)(O)OCC(O)COP(=O)(O)OCC(OC(=O)CCCCCCCCCCCCCC=CC)COC(=O)CCCCCCCCCCCCCC=CC	NP	NP	NP	NP	NP	NP	NP	NP	NP	NP	NP		NP	NP	NP	NP	NP	NP	ND	ND	ND	ND	ND	0.0	NP	NP	NP	NP	NP	NP	ND	ND	ND	ND	ND	58.279214924443345	NP	NP	NP
4122	Co(Q9)+NH4	Co(0:0Q9)+NH4	1	812.655	21.4941	Co	Coenzyme Q	M+NH4	C54 H86 N1 O4	CC1=C(C(=O)C(=C(C1=O)OC)OC)CC=C(C)CCC=C(C)CCC=C(C)CCC=C(C)CCC=C(C)CCC=C(C)CCC=C(C)CCC=C(C)CCC=C(C)C	ND	ND	ND	ND	ND	2322.959480873518	ND	ND	ND	ND	ND	3167.15	ND	ND	ND	ND	ND	1016.6184102301793	ND	ND	ND	ND	ND	116.82696767363343	ND	ND	ND	ND	ND	275.14130638483965	ND	ND	ND	ND	ND	201.14534293468594	ND	ND	ND
4123	Co(Q9)+H	Co(0:0Q9)+H	1	795.629	21.7592	Co	Coenzyme Q	M+H	C54 H83 O4	CC1=C(C(=O)C(=C(C1=O)OC)OC)CC=C(C)CCC=C(C)CCC=C(C)CCC=C(C)CCC=C(C)CCC=C(C)CCC=C(C)CCC=C(C)CCC=C(C)C	795.6251635478515	-4.302157874726444	-0.003422922148502039	0.8050230046681872	A	29838.73882694449	795.6249775291622	-4.535958625757836	-0.003608940837807495	0.8708389848040209	A	30738.8	ND	ND	ND	ND	ND	12681.328724620611	795.6255976704414	-3.7565235196918203	-0.002988799558579558	0.8609827285461881	A	16130.370947179068	795.6256216757369	-3.726352056108719	-0.002964794263107251	0.7882597299439914	A	16517.54524595061	ND	ND	ND	ND	ND	16046.792833277737	ND	ND	ND
4124	Co(Q9)+NH4	Co(0:0Q9)+NH4	1	812.655	21.7592	Co	Coenzyme Q	M+NH4	C54 H86 N1 O4	CC1=C(C(=O)C(=C(C1=O)OC)OC)CC=C(C)CCC=C(C)CCC=C(C)CCC=C(C)CCC=C(C)CCC=C(C)CCC=C(C)CCC=C(C)CCC=C(C)C	ND	ND	ND	ND	ND	254819.58230410787	ND	ND	ND	ND	ND	273066	ND	ND	ND	ND	ND	94979.32611287884	812.6519804347031	-3.882376459097542	-0.003155035296913411	0.7230013187789921	A	133155.2980335669	812.6522332876734	-3.571232421945812	-0.00290218232657935	0.7323659319201983	A	143471.4282775726	812.6521937980962	-3.6198256675712495	-0.00294167190384087	0.7265100629887234	A	126597.16992623468	ND	ND	ND
4125	Co(Q10)+NH4	Co(0:0Q10)+NH4	1	880.718	22.7854	Co	Coenzyme Q	M+NH4	C59 H94 N1 O4	CC1=C(C(=O)C(=C(C1=O)OC)OC)CC=C(C)CCC=C(C)CCC=C(C)CCC=C(C)CCC=C(C)CCC=C(C)CCC=C(C)CCC=C(C)CCC=C(C)CCC=C(C)C	ND	ND	ND	ND	ND	3738.5695812066006	ND	ND	ND	ND	ND	4306.28	ND	ND	ND	ND	ND	1771.0353435236775	ND	ND	ND	ND	ND	368.5360517737991	ND	ND	ND	ND	ND	528.2915170604874	ND	ND	ND	ND	ND	370.1805471375903	ND	ND	ND
4126	Co(Q10)+NH4	Co(0:0Q10)+NH4	1	880.718	23.0057	Co	Coenzyme Q	M+NH4	C59 H94 N1 O4	CC1=C(C(=O)C(=C(C1=O)OC)OC)CC=C(C)CCC=C(C)CCC=C(C)CCC=C(C)CCC=C(C)CCC=C(C)CCC=C(C)CCC=C(C)CCC=C(C)CCC=C(C)C	880.7137765094394	-4.495149734585269	-0.003958960560566993	0.723133446608319	A	270793.97337747447	880.7138818199329	-4.375576318876119	-0.0038536500670716123	0.6868244085613577	A	323004	880.713671976416	-4.613840382129428	-0.004063493583998934	0.7110509467440488	A	126110.16139757712	880.713534042672	-4.77045543882983	-0.004201427327984675	0.7405242862251846	A	176820.2468460576	880.7138453042486	-4.417037572693474	-0.003890165751386121	0.7381919595901987	A	186963.8842189821	880.7138534693544	-4.40776661064926	-0.0038820006456035117	0.6885411870893737	A	172654.96715142138	880.7139010266557	-4.353768297964791	-0.003834443344317151
4127	Co(Q10)+H	Co(0:0Q10)+H	1	863.691	23.0057	Co	Coenzyme Q	M+H	C59 H91 O4	CC1=C(C(=O)C(=C(C1=O)OC)OC)CC=C(C)CCC=C(C)CCC=C(C)CCC=C(C)CCC=C(C)CCC=C(C)CCC=C(C)CCC=C(C)CCC=C(C)CCC=C(C)C	863.6870637559352	-4.773362876751544	-0.004122714064806132	0.4299296211971591	A	24526.2474681774	863.6872845805675	-4.5176875897057	-0.0039018894325408837	0.4294822143206834	A	31170.7	863.6873616066142	-4.42850525347474	-0.003824863385830213	0.4440910434505088	A	11229.673483810515	863.6869775172465	-4.873211798785367	-0.004208952753515405	0.45537464774929914	A	17251.76952444657	ND	ND	ND	ND	ND	19052.913279025375	ND	ND	ND	ND	ND	17859.743789832268	863.6874773931764	-4.294445197638962	-0.0037090768236112126
4130	Co(Q8)+NH4	Co(0:0Q8)+NH4	1	744.593	20.0641	Co	Coenzyme Q	M+NH4	C49 H78 N1 O4	CC1=C(C(=O)C(=C(C1=O)OC)OC)CC=C(C)CCC=C(C)CCC=C(C)CCC=C(C)CCC=C(C)CCC=C(C)CCC=C(C)CCC=C(C)C	NP	NP	NP	NP	NP	NP	ND	ND	ND	ND	ND	2687.12	NP	NP	NP	NP	NP	NP	NP	NP	NP	NP	NP	NP	ND	ND	ND	ND	ND	3228.5988514251812	NP	NP	NP	NP	NP	NP	NP	NP	NP
4478	d5-DG(36:5)+NH4	d5-DG(36:5)+NH4	1	637.556	15.3855	d5-DG	D5labeledDG	M+NH4	C39 H65 D5 N1 O5	CCCCCCCCCCCCCCCC(=O)OC(D)(D)C(D)(C(D)(D)O)OC(=O)CCCCCCCCC=CC=CC=CC=CC=CC	ND	ND	ND	ND	ND	119613.8795690066	ND	ND	ND	ND	ND	132186	ND	ND	ND	ND	ND	81569.80768371715	ND	ND	ND	ND	ND	47805.100992735825	ND	ND	ND	ND	ND	52713.737747916704	ND	ND	ND	ND	ND	48063.109827951805	ND	ND	ND
4474	d5-TG(36:4_18:2)+NH4	d5-TG(54:6)+NH4	1	901.802	24.0077	d5-TG	D5labeledTG	M+NH4	C57 H97 D5 N1 O6	CCCCCCCCCCCCCCCC(=O)OC(D)(D)C(D)(C(D)(D)OC(=O)CCCCCCCCCCC=CC=CC=CC=CC)OC(=O)CCCCCCCCCCCCC=CC=CC	ND	ND	ND	ND	ND	9843.654347165237	ND	ND	ND	ND	ND	6266.54	ND	ND	ND	ND	ND	24361.30610655004	ND	ND	ND	ND	ND	11938.722295919637	ND	ND	ND	ND	ND	10577.585324068928	ND	ND	ND	ND	ND	34610.02660382861	ND	ND	ND
4475	d5-TG(36:5_18:2)+NH4	d5-TG(54:7)+NH4	1	899.786	23.4427	d5-TG	D5labeledTG	M+NH4	C57 H95 D5 N1 O6	CCCCCCCCCCCCCCCC(=O)OC(D)(D)C(D)(C(D)(D)OC(=O)CCCCCCCCC=CC=CC=CC=CC=CC)OC(=O)CCCCCCCCCCCCC=CC=CC	ND	ND	ND	ND	ND	3839.6497251206024	ND	ND	ND	ND	ND	9140.29	ND	ND	ND	ND	ND	1532.8899233003146	ND	ND	ND	ND	ND	5.92897500912423	ND	ND	ND	ND	ND	8.797601658546785	ND	ND	ND	ND	ND	862.4510533201249	ND	ND	ND
844	DAP(O-10:0_O-4:0)+H	DAP(O-14:0)+H	1	363.253	36.9824	DAP	dialkyl	M+H	C22 H35 O4	CCCCOC(=O)C1=CC=CC=C1C(=O)OCCCCCCCCCC	ND	ND	ND	ND	ND	4899.069539790498	ND	ND	ND	ND	ND	206.135	363.251182394063	-4.96643738650026	-0.0018040759370023807	1.2832798868654813	C	430.57985009736046	ND	ND	ND	ND	ND	12949.248955364788	363.251233009418	-4.827098467175713	-0.0017534605819946592	1.2394450821635314	C	14.873771389383034	363.25126201042053	-4.747261659721096	-0.0017244595794636552	1.1724104844461243	B	8580.300555550333	363.2512442934832	-4.796034584532653	-0.0017421765168137426
846	DAP(O-15:0_O-4:0)+H	DAP(O-19:0)+H	1	433.331	8.37233	DAP	dialkyl	M+H	C27 H45 O4	CCCCOC(=O)C1=CC=CC=C1C(=O)OCCCCCCCCCCCCCCC	ND	ND	ND	ND	ND	129070.72330760385	433.3293246563406	-4.4118934396491065	-0.0019118136594329371	0.7569931711962453	B	267571	ND	ND	ND	ND	ND	138069.76764789736	433.3293736878933	-4.298743298373966	-0.0018627821067411787	0.26130711040595517	B	755276.9706043239	ND	ND	ND	ND	ND	143416.0989905107	ND	ND	ND	ND	ND	145445.23027832728	ND	ND	ND
848	DAP(O-15:0_O-4:0)+H	DAP(O-19:0)+H	1	433.331	8.63294	DAP	dialkyl	M+H	C27 H45 O4	CCCCOC(=O)C1=CC=CC=C1C(=O)OCCCCCCCCCCCCCCC	ND	ND	ND	ND	ND	260399.37634042386	ND	ND	ND	ND	ND	517544	433.32964567335824	-3.6710822903944713	-0.0015907966417785246	0.6339321354169423	C	157370.17317628599	ND	ND	ND	ND	ND	1237886.3827936563	ND	ND	ND	ND	ND	154441.4200623577	ND	ND	ND	ND	ND	172668.79845781307	ND	ND	ND
850	DAP(O-15:0_O-4:0)+H	DAP(O-19:0)+H	1	433.331	37.102	DAP	dialkyl	M+H	C27 H45 O4	CCCCOC(=O)C1=CC=CC=C1C(=O)OCCCCCCCCCCCCCCC	ND	ND	ND	ND	ND	2490.6590278585754	ND	ND	ND	ND	ND	1372.06	433.3291209224839	-4.882050173397975	-0.002115547516098104	0.6398986261255438	C	1869.4848517221844	433.32924140568974	-4.604011012667462	-0.001995064310278849	0.6237124493796871	C	19226.76283933283	433.32933986294665	-4.376801146419286	-0.0018966070533679158	0.7476202853933128	C	17149.393134068043	433.3292649981385	-4.549566705588292	-0.0019714718615091442	0.6572432533635826	B	18719.931692895683	433.32943102023506	-4.166437421521402	-0.0018054497649586665
851	DAP(O-15:0_O-4:0)+H	DAP(O-19:0)+H	1	433.331	37.1406	DAP	dialkyl	M+H	C27 H45 O4	CCCCOC(=O)C1=CC=CC=C1C(=O)OCCCCCCCCCCCCCCC	433.32919512483465	-4.710813367560131	-0.0020413451653666925	0.6128446279594983	C	2490.6590278585754	433.3291086433364	-4.910386768971132	-0.0021278266636386434	0.6791909537900086	C	20985.5	433.3291209224839	-4.882050173397975	-0.002115547516098104	0.6398986261255438	C	19890.871532669018	433.32924140568974	-4.604011012667462	-0.001995064310278849	0.6237124493796871	C	20821.071386501768	433.32933986294665	-4.376801146419286	-0.0018966070533679158	0.7476202853933128	C	17149.393134068043	433.3292649981385	-4.549566705588292	-0.0019714718615091442	0.6572432533635826	B	18719.931692895683	ND	ND	ND
857	DAP(O-16:0_O-4:0)+H	DAP(O-20:0)+H	1	447.347	9.89713	DAP	dialkyl	M+H	C28 H47 O4	CCCCOC(=O)C1=CC=CC=C1C(=O)OCCCCCCCCCCCCCCCC	447.344975503578	-4.271772391029635	-0.0019109664220309242	1.7269350238640357	B	541185.1056080268	447.344935466429	-4.361271393088094	-0.0019510035710368356	1.1310147611812744	B	702133	447.3451347364445	-3.9158234036205113	-0.0017517335555226055	0.9800211163104473	B	203472.37730501284	447.34525895969864	-3.6381348679811323	-0.0016275103013754233	1.057403424744653	B	211786.02834519802	447.3452327801952	-3.696656503264895	-0.00165368980481162	1.0443770442525375	B	199369.66354979094	447.34522910916377	-3.70486272319364	-0.0016573608362477898	1.7517447995435116	B	183103.39957685128	447.3454521043591	-3.2063794909930703	-0.0014343656409323557
885	DAP(O-12:0_O-4:0)+H	DAP(O-16:0)+H	1	391.284	6.86399	DAP	dialkyl	M+H	C24 H39 O4	CCCCOC(=O)C1=CC=CC=C1C(=O)OCCCCCCCCCCCC	ND	ND	ND	ND	ND	1.6277600531137375E7	ND	ND	ND	ND	ND	2.72455e+06	ND	ND	ND	ND	ND	3951530.9435469527	ND	ND	ND	ND	ND	886084.1579412522	ND	ND	ND	ND	ND	887660.0079498797	ND	ND	ND	ND	ND	1977937.9751528949	ND	ND	ND
896	DAP(O-12:1_O-4:0)+H	DAP(O-16:1)+H	1	389.269	4.73822	DAP	dialkyl	M+H	C24 H37 O4	CCCCOC(=O)C1=CC=CC=C1C(=O)OCCCCCCCCCC=CC	ND	ND	ND	ND	ND	63983.37882013977	ND	ND	ND	ND	ND	70402.2	ND	ND	ND	ND	ND	6865.948245987679	389.2667481144992	-4.851027447376466	-0.0018883555008528674	1.745596108504947	B	84682.38151046158	ND	ND	ND	ND	ND	7174.193137811296	ND	ND	ND	ND	ND	20937.76332054099	ND	ND	ND
1000	DG(18:0_16:1)+Na	DG(34:1)+Na	1	617.512	15.4237	DG	diacyl	M+Na	C37 H70 Na1 O5	CC=CCCCCCCCCCCCCC(=O)OCC(CO)OC(=O)CCCCCCCCCCCCCCCCC	617.5103505920773	-1.936606476783005	-0.001195877922668842	0.18739787031887672	A	247270.8953617296	ND	ND	ND	ND	ND	260929	ND	ND	ND	ND	ND	75419.82931407579	ND	ND	ND	ND	ND	27232.73343888876	ND	ND	ND	ND	ND	31094.43981305482	ND	ND	ND	ND	ND	28283.21522516892	ND	ND	ND
1001	DG(16:0_18:1)+NH4	DG(34:1)+NH4	1	612.556	18.3866	DG	diacyl	M+NH4	C37 H74 N1 O5	CCCCCCCCCCCCCCCC(=O)OCC(CO)OC(=O)CCCCCCCCCCCCCCC=CC	ND	ND	ND	ND	ND	2246590.4171952927	ND	ND	ND	ND	ND	3.74612e+06	ND	ND	ND	ND	ND	293155.3529056469	ND	ND	ND	ND	ND	358914.34906052676	ND	ND	ND	ND	ND	824151.713684409	ND	ND	ND	ND	ND	646517.8912822895	ND	ND	ND
1002	DG(16:0_18:1)+Na	DG(34:1)+Na	1	617.512	18.3866	DG	diacyl	M+Na	C37 H70 Na1 O5	CCCCCCCCCCCCCCCC(=O)OCC(CO)OC(=O)CCCCCCCCCCCCCCC=CC	ND	ND	ND	ND	ND	437043.08358426555	ND	ND	ND	ND	ND	2856.9	ND	ND	ND	ND	ND	1.319874867227442E-4	ND	ND	ND	ND	ND	2578.6890110149734	ND	ND	ND	ND	ND	3277.9654474569775	ND	ND	ND	ND	ND	3745.165326617175	ND	ND	ND
1004	DG(18:2_18:4)+H	DG(36:6)+H	1	613.483	9.93771	DG	diacyl	M+H	C39 H65 O5	CC=CC=CC=CC=CCCCCCCCCC(=O)OCC(CO)OC(=O)CCCCCCCCCCCCC=CC=CC	ND	ND	ND	ND	ND	48240.809489564665	ND	ND	ND	ND	ND	38850.9	ND	ND	ND	ND	ND	22229.019805240183	ND	ND	ND	ND	ND	40860.09013640868	ND	ND	ND	ND	ND	40533.14143729262	ND	ND	ND	ND	ND	37968.89665545306	ND	ND	ND
1005	DG(18:3_18:3)+NH4	DG(36:6)+NH4	1	630.509	12.3095	DG	diacyl	M+NH4	C39 H68 N1 O5	CC=CC=CC=CCCCCCCCCCCC(=O)OCC(CO)OC(=O)CCCCCCCCCCC=CC=CC=CC	630.5065180572536	-4.254355702859934	-0.0026824127463669356	0.5820833648036142	A	1178884.2993261178	630.5065624622986	-4.18392848898039	-0.0026380077014209746	0.5618912070896407	A	1.21531e+06	630.5066549552987	-4.037232898196265	-0.0025455147012962698	0.4484430523747966	A	315127.1649748581	ND	ND	ND	ND	ND	129209.15757709424	ND	ND	ND	ND	ND	138257.79601391673	630.5065820420898	-4.152874581789571	-0.0026184279101926222	0.448788432877683	B	128645.42403066145	630.5072239528928	-3.134792301537394	-0.0019765171072094745
1006	DG(18:3_18:3)+Na	DG(36:6)+Na	1	635.465	12.3095	DG	diacyl	M+Na	C39 H64 Na1 O5	CC=CC=CC=CCCCCCCCCCCC(=O)OCC(CO)OC(=O)CCCCCCCCCCC=CC=CC=CC	635.4618463807107	-4.327679198529114	-0.0027500892894067874	0.4194884632994296	A	269547.3731942027	ND	ND	ND	ND	ND	286116	ND	ND	ND	ND	ND	109245.95642460004	635.4619190451227	-4.2133308150733875	-0.0026774248773335785	0.46582703973087586	A	43922.116389940726	ND	ND	ND	ND	ND	49838.34047290727	635.4621241918883	-3.890501518823088	-0.002472278111781634	0.2905697879032172	A	42736.01380838026	635.4623811881659	-3.486079215558712	-0.002215281834196503
1007	DG(O-16:0_20:1)+Na	DG(O-36:1)+Na	1	631.564	20.0492	DG	alkyl-acyl	M+Na	C39 H76 Na1 O4	CCCCCCCCCCCCCCCCOCC(CO)OC(=O)CCCCCCCCCCCCCCCCC=CC	631.5629843350342	-0.9454858777384341	-5.971349658011604E-4	0.9587040725450681	C	131191.56123340028	ND	ND	ND	ND	ND	122008	ND	ND	ND	ND	ND	40133.71443575933	ND	ND	ND	ND	ND	22970.183760524138	ND	ND	ND	ND	ND	22126.301858482653	ND	ND	ND	ND	ND	22509.282456640616	ND	ND	ND
1008	DG(18:1_18:4)+H	DG(36:5)+H	1	615.498	9.17114	DG	diacyl	M+H	C39 H67 O5	CC=CC=CC=CC=CCCCCCCCCC(=O)OCC(CO)OC(=O)CCCCCCCCCCCCCCC=CC	ND	ND	ND	ND	ND	16312.231998020965	ND	ND	ND	ND	ND	38528.2	ND	ND	ND	ND	ND	3646.091749088647	ND	ND	ND	ND	ND	3223.1918034590913	ND	ND	ND	ND	ND	3175.9652509282064	ND	ND	ND	ND	ND	2007.4112148283343	ND	ND	ND
1009	DG(18:1_18:4)+H	DG(36:5)+H	1	615.498	9.22711	DG	diacyl	M+H	C39 H67 O5	CC=CC=CC=CC=CCCCCCCCCC(=O)OCC(CO)OC(=O)CCCCCCCCCCCCCCC=CC	ND	ND	ND	ND	ND	14697.586120479637	ND	ND	ND	ND	ND	32396.9	ND	ND	ND	ND	ND	3194.5765854102374	ND	ND	ND	ND	ND	4699.256664461404	ND	ND	ND	ND	ND	3620.251180736981	ND	ND	ND	ND	ND	2338.7307361188905	ND	ND	ND
1010	DG(18:1_18:4)+H	DG(36:5)+H	1	615.498	9.59141	DG	diacyl	M+H	C39 H67 O5	CC=CC=CC=CC=CCCCCCCCCC(=O)OCC(CO)OC(=O)CCCCCCCCCCCCCCC=CC	ND	ND	ND	ND	ND	80209.71229625266	ND	ND	ND	ND	ND	32959.6	ND	ND	ND	ND	ND	25499.081281755978	ND	ND	ND	ND	ND	13015.437280034535	ND	ND	ND	ND	ND	14653.812955781705	ND	ND	ND	ND	ND	11876.97315642946	ND	ND	ND
1011	DG(18:1_18:4)+H	DG(36:5)+H	1	615.498	9.64528	DG	diacyl	M+H	C39 H67 O5	CC=CC=CC=CC=CCCCCCCCCC(=O)OCC(CO)OC(=O)CCCCCCCCCCCCCCC=CC	ND	ND	ND	ND	ND	102342.43645514644	ND	ND	ND	ND	ND	36822.5	ND	ND	ND	ND	ND	16391.312557727626	ND	ND	ND	ND	ND	14700.286291905588	ND	ND	ND	ND	ND	1489.5857058284964	ND	ND	ND	ND	ND	6319.774763738552	ND	ND	ND
1012	DG(18:1_18:4)+H	DG(36:5)+H	1	615.498	9.72675	DG	diacyl	M+H	C39 H67 O5	CC=CC=CC=CC=CCCCCCCCCC(=O)OCC(CO)OC(=O)CCCCCCCCCCCCCCC=CC	ND	ND	ND	ND	ND	53457.43035039278	ND	ND	ND	ND	ND	63602	ND	ND	ND	ND	ND	16191.65316725271	ND	ND	ND	ND	ND	8650.671476784213	ND	ND	ND	ND	ND	3568.7924983695307	ND	ND	ND	ND	ND	6490.466489532416	ND	ND	ND
1013	DG(18:2_18:3)+NH4	DG(36:5)+NH4	1	632.525	10.4568	DG	diacyl	M+NH4	C39 H70 N1 O5	CC=CC=CC=CCCCCCCCCCCC(=O)OCC(CO)OC(=O)CCCCCCCCCCCCC=CC=CC	ND	ND	ND	ND	ND	27549.919332568763	ND	ND	ND	ND	ND	23914.2	ND	ND	ND	ND	ND	24912.4575147509	ND	ND	ND	ND	ND	23130.593308080646	ND	ND	ND	ND	ND	23306.864381357424	ND	ND	ND	ND	ND	24155.18572761111	ND	ND	ND
1014	DG(18:2_18:3)+NH4	DG(36:5)+NH4	1	632.525	13.8338	DG	diacyl	M+NH4	C39 H70 N1 O5	CC=CC=CC=CCCCCCCCCCCC(=O)OCC(CO)OC(=O)CCCCCCCCCCCCC=CC=CC	632.521880131258	-4.6959991593769965	-0.0029703387419885985	0.6762670683085696	A	2211995.0141837294	632.5217862774687	-4.844378638571205	-0.0030641925312693274	0.8114872877593119	A	1.91966e+06	632.5218640990417	-4.721345518938151	-0.0029863709581832154	0.6563700913353986	A	617139.3691827013	632.5222536937329	-4.1054102668039905	-0.00259677626706889	0.9229030594625469	A	285459.5624705059	632.5218309904351	-4.773689040179202	-0.0030194795648412764	0.748106803114165	A	284711.53693592385	632.5219435503893	-4.5957357842151945	-0.002906919610609293	0.4729111509623613	A	276340.7223458769	632.5224559118269	-3.7857107031731116	-0.0023945581730231424
1015	DG(18:2_18:3)+H	DG(36:5)+H	1	615.498	13.8338	DG	diacyl	M+H	C39 H67 O5	CC=CC=CC=CCCCCCCCCCCC(=O)OCC(CO)OC(=O)CCCCCCCCCCCCC=CC=CC	ND	ND	ND	ND	ND	101729.14569090892	615.4955465408043	-4.475929070709021	-0.002754929195702971	0.575998260821808	A	108620	ND	ND	ND	ND	ND	27885.291065131216	ND	ND	ND	ND	ND	10493.078835341496	ND	ND	ND	ND	ND	11184.077244835442	ND	ND	ND	ND	ND	11250.705638839167	ND	ND	ND
1017	DG(18:2_18:3)+Na	DG(36:5)+Na	1	637.48	13.8338	DG	diacyl	M+Na	C39 H66 Na1 O5	CC=CC=CC=CCCCCCCCCCCC(=O)OCC(CO)OC(=O)CCCCCCCCCCCCC=CC=CC	ND	ND	ND	ND	ND	595329.006543071	ND	ND	ND	ND	ND	206838	ND	ND	ND	ND	ND	247689.30520909026	637.4777476982441	-3.91976005470335	-0.0024987717558815348	0.34463082041655546	A	102612.70956064327	637.4773088689979	-4.608140394480636	-0.0029376010021451293	0.2885219555596892	A	107302.69446211112	637.4774379131816	-4.405712047250621	-0.002808556818422403	0.57013108743199	C	97961.45758812911	ND	ND	ND
1019	DG(18:2_18:3)+NH4	DG(36:5)+NH4	1	632.525	14.6409	DG	diacyl	M+NH4	C39 H70 N1 O5	CC=CC=CC=CCCCCCCCCCCC(=O)OCC(CO)OC(=O)CCCCCCCCCCCCC=CC=CC	ND	ND	ND	ND	ND	32410.969375992787	ND	ND	ND	ND	ND	16810	ND	ND	ND	ND	ND	26344.267101076504	ND	ND	ND	ND	ND	26010.59812625097	ND	ND	ND	ND	ND	32891.86336263724	ND	ND	ND	ND	ND	22943.83884693413	ND	ND	ND
1020	DG(18:1_18:4)+NH4	DG(36:5)+NH4	1	632.525	14.7881	DG	diacyl	M+NH4	C39 H70 N1 O5	CC=CC=CC=CC=CCCCCCCCCC(=O)OCC(CO)OC(=O)CCCCCCCCCCCCCCC=CC	ND	ND	ND	ND	ND	26232.839754402903	ND	ND	ND	ND	ND	34741.5	ND	ND	ND	ND	ND	34752.37502158228	ND	ND	ND	ND	ND	32086.368882172123	ND	ND	ND	ND	ND	26686.337092972568	ND	ND	ND	ND	ND	76534.83606615914	ND	ND	ND
1021	DG(17:0_18:0)+NH4	DG(35:0)+NH4	1	628.587	20.6293	DG	diacyl	M+NH4	C38 H78 N1 O5	CCCCCCCCCCCCCCCCC(=O)OCC(CO)OC(=O)CCCCCCCCCCCCCCCCC	ND	ND	ND	ND	ND	40210.29575185614	ND	ND	ND	ND	ND	26125.1	ND	ND	ND	ND	ND	15834.175738090269	628.5849516424086	-3.9753027347672596	-0.002498827591466579	0.6179149883942161	A	7875.992210197027	ND	ND	ND	ND	ND	8755.909676202407	628.5856576950039	-2.8520668530091884	-0.0017927749961472728	0.5353750427893417	A	13353.174994751915	ND	ND	ND
1022	DG(17:0_18:0)+Na	DG(35:0)+Na	1	633.543	20.6293	DG	diacyl	M+Na	C38 H74 Na1 O5	CCCCCCCCCCCCCCCCC(=O)OCC(CO)OC(=O)CCCCCCCCCCCCCCCCC	633.5407778402392	-3.2651745360810063	-0.002068629760856311	0.2565142103891576	C	64430.17772817071	ND	ND	ND	ND	ND	52647.4	ND	ND	ND	ND	ND	31203.52775273261	ND	ND	ND	ND	ND	28378.098409695194	ND	ND	ND	ND	ND	21097.804552209083	ND	ND	ND	ND	ND	30389.5655766969	ND	ND	ND
1023	DG(36:4)+H	DG(36:4)+H	1	617.514	6.79924	DG	diacyl	M+H	C39 H69 O5	CCCCCC(=O)OCC(CO)OC(=O)CCCCCCCCCCCCCCCCCCCCC=CC=CC=CC=CC	ND	ND	ND	ND	ND	78781.56327480383	ND	ND	ND	ND	ND	17006.7	ND	ND	ND	ND	ND	39275.28949726943	ND	ND	ND	ND	ND	36279.36759584647	ND	ND	ND	ND	ND	16504.081720157177	ND	ND	ND	ND	ND	22198.5242509229	ND	ND	ND
1024	DG(18:1_18:3)+H	DG(36:4)+H	1	617.514	9.84468	DG	diacyl	M+H	C39 H69 O5	CC=CC=CC=CCCCCCCCCCCC(=O)OCC(CO)OC(=O)CCCCCCCCCCCCCCC=CC	ND	ND	ND	ND	ND	3706.99089810901	ND	ND	ND	ND	ND	18572.3	ND	ND	ND	ND	ND	3451.9383889801566	ND	ND	ND	ND	ND	2089.9734266688406	ND	ND	ND	ND	ND	971.2528405529805	ND	ND	ND	ND	ND	1616.361764292819	ND	ND	ND
1025	DG(18:1_18:3)+H	DG(36:4)+H	1	617.514	10.3121	DG	diacyl	M+H	C39 H69 O5	CC=CC=CC=CCCCCCCCCCCC(=O)OCC(CO)OC(=O)CCCCCCCCCCCCCCC=CC	ND	ND	ND	ND	ND	114096.41945651939	ND	ND	ND	ND	ND	91347.3	ND	ND	ND	ND	ND	40403.63306198525	ND	ND	ND	ND	ND	14582.996378687218	ND	ND	ND	ND	ND	15439.171522258872	ND	ND	ND	ND	ND	12588.683040827726	ND	ND	ND
1026	DG(18:1_18:3)+H	DG(36:4)+H	1	617.514	10.5333	DG	diacyl	M+H	C39 H69 O5	CC=CC=CC=CCCCCCCCCCCC(=O)OCC(CO)OC(=O)CCCCCCCCCCCCCCC=CC	ND	ND	ND	ND	ND	266168.2423772895	ND	ND	ND	ND	ND	256577	ND	ND	ND	ND	ND	67218.5273177247	ND	ND	ND	ND	ND	25476.11171691296	617.5115973201623	-3.812298881633751	-0.002354149837742625	0.6700526939057034	A	24574.76084967034	617.5115462547603	-3.8949939470553767	-0.0024052152397189275	0.6662140990840928	A	23653.220826887424	ND	ND	ND
1027	DG(18:1_18:3)+NH4	DG(36:4)+NH4	1	634.541	10.7084	DG	diacyl	M+NH4	C39 H72 N1 O5	CC=CC=CC=CCCCCCCCCCCC(=O)OCC(CO)OC(=O)CCCCCCCCCCCCCCC=CC	ND	ND	ND	ND	ND	33410.76159284952	ND	ND	ND	ND	ND	4528.16	ND	ND	ND	ND	ND	7158.155315079541	ND	ND	ND	ND	ND	164.2677275317181	ND	ND	ND	ND	ND	3549.6272012500567	ND	ND	ND	ND	ND	2493.3660166537193	ND	ND	ND
1028	DG(18:1_18:3)+NH4	DG(36:4)+NH4	1	634.541	10.7561	DG	diacyl	M+NH4	C39 H72 N1 O5	CC=CC=CC=CCCCCCCCCCCC(=O)OCC(CO)OC(=O)CCCCCCCCCCCCCCC=CC	ND	ND	ND	ND	ND	6034.292114409109	ND	ND	ND	ND	ND	10197.2	ND	ND	ND	ND	ND	1655.8445040453528	ND	ND	ND	ND	ND	445.5499957658303	ND	ND	ND	ND	ND	3377.2544464399143	ND	ND	ND	ND	ND	1978.8370736456088	ND	ND	ND
1029	DG(18:1_18:3)+H	DG(36:4)+H	1	617.514	10.7561	DG	diacyl	M+H	C39 H69 O5	CC=CC=CC=CCCCCCCCCCCC(=O)OCC(CO)OC(=O)CCCCCCCCCCCCCCC=CC	ND	ND	ND	ND	ND	65280.24511951474	ND	ND	ND	ND	ND	25130.8	ND	ND	ND	ND	ND	16924.403748918652	ND	ND	ND	ND	ND	8203.082815921742	ND	ND	ND	ND	ND	6612.838981188001	ND	ND	ND	ND	ND	5468.294900970091	ND	ND	ND
1031	DG(18:1_18:3)+H	DG(36:4)+H	1	617.514	12.8276	DG	diacyl	M+H	C39 H69 O5	CC=CC=CC=CCCCCCCCCCCC(=O)OCC(CO)OC(=O)CCCCCCCCCCCCCCC=CC	ND	ND	ND	ND	ND	24377.396050544492	ND	ND	ND	ND	ND	8047.28	ND	ND	ND	ND	ND	4927.882309487617	ND	ND	ND	ND	ND	1187.7629107888515	ND	ND	ND	ND	ND	2728.4674303858433	ND	ND	ND	ND	ND	4776.313594762724	ND	ND	ND
1032	DG(18:1_18:3)+NH4	DG(36:4)+NH4	1	634.541	13.2834	DG	diacyl	M+NH4	C39 H72 N1 O5	CC=CC=CC=CCCCCCCCCCCC(=O)OCC(CO)OC(=O)CCCCCCCCCCCCCCC=CC	634.5376497583195	-4.492556762045421	-0.0028507116804803445	0.5745152699604024	C	89608.04914125944	634.5373607167602	-4.948069545289904	-0.003139753239793208	0.5182991486954724	C	1007.35	ND	ND	ND	ND	ND	39465.09963785264	ND	ND	ND	ND	ND	99.22393822229067	ND	ND	ND	ND	ND	7.235948342961907	ND	ND	ND	ND	ND	23216.632656611004	ND	ND	ND
1033	DG(18:2_18:2)+NH4	DG(36:4)+NH4	1	634.541	13.3756	DG	diacyl	M+NH4	C39 H72 N1 O5	CC=CC=CCCCCCCCCCCCCC(=O)OCC(CO)OC(=O)CCCCCCCCCCCCC=CC=CC	ND	ND	ND	ND	ND	529.3880510472621	ND	ND	ND	ND	ND	1027.62	ND	ND	ND	ND	ND	318.47905605522624	ND	ND	ND	ND	ND	96.11933781811327	ND	ND	ND	ND	ND	23033.5770540762	ND	ND	ND	ND	ND	22379.211723866938	ND	ND	ND
1035	DG(18:1_18:3)+H	DG(36:4)+H	1	617.514	15.1661	DG	diacyl	M+H	C39 H69 O5	CC=CC=CC=CCCCCCCCCCCC(=O)OCC(CO)OC(=O)CCCCCCCCCCCCCCC=CC	ND	ND	ND	ND	ND	321.9040867319701	ND	ND	ND	ND	ND	52052.1	ND	ND	ND	ND	ND	7849.982574761839	ND	ND	ND	ND	ND	9103.022626286544	ND	ND	ND	ND	ND	18693.216059809405	ND	ND	ND	ND	ND	7869.273938095036	617.5109215115115	-4.906700148065271	-0.0030299584885824515
1036	DG(18:2_18:2)+Na	DG(36:4)+Na	1	639.496	15.3097	DG	diacyl	M+Na	C39 H68 Na1 O5	CC=CC=CCCCCCCCCCCCCC(=O)OCC(CO)OC(=O)CCCCCCCCCCCCC=CC=CC	ND	ND	ND	ND	ND	310458.2971843328	ND	ND	ND	ND	ND	0.896567	ND	ND	ND	ND	ND	24001.04276738804	ND	ND	ND	ND	ND	17.953168078105396	ND	ND	ND	ND	ND	138666.96582000869	ND	ND	ND	ND	ND	46012.228850721556	ND	ND	ND
1038	DG(18:2_18:2)+NH4	DG(36:4)+NH4	1	634.541	15.3705	DG	diacyl	M+NH4	C39 H72 N1 O5	CC=CC=CCCCCCCCCCCCCC(=O)OCC(CO)OC(=O)CCCCCCCCCCCCC=CC=CC	ND	ND	ND	ND	ND	2491421.333334833	ND	ND	ND	ND	ND	621605	ND	ND	ND	ND	ND	141249.56904698286	ND	ND	ND	ND	ND	201.12736021723055	ND	ND	ND	ND	ND	326117.45967885107	ND	ND	ND	ND	ND	150084.68082550773	ND	ND	ND
1039	DG(18:2_18:2)+Na	DG(36:4)+Na	1	639.496	15.3705	DG	diacyl	M+Na	C39 H68 Na1 O5	CC=CC=CCCCCCCCCCCCCC(=O)OCC(CO)OC(=O)CCCCCCCCCCCCC=CC=CC	ND	ND	ND	ND	ND	309936.6025404943	ND	ND	ND	ND	ND	7.43916	ND	ND	ND	ND	ND	24008.80933308901	ND	ND	ND	ND	ND	1.892981433002193	ND	ND	ND	ND	ND	113784.3123150591	ND	ND	ND	ND	ND	46012.228850721556	ND	ND	ND
1041	DG(18:1_18:3)+NH4	DG(36:4)+NH4	1	634.541	15.5725	DG	diacyl	M+NH4	C39 H72 N1 O5	CC=CC=CC=CCCCCCCCCCCC(=O)OCC(CO)OC(=O)CCCCCCCCCCCCCCC=CC	ND	ND	ND	ND	ND	2597111.583192384	ND	ND	ND	ND	ND	570445	ND	ND	ND	ND	ND	769597.0411884682	ND	ND	ND	ND	ND	85010.52881081091	ND	ND	ND	ND	ND	2508391.3878037413	ND	ND	ND	ND	ND	309637.7257113479	ND	ND	ND
1042	DG(18:1_18:3)+H	DG(36:4)+H	1	617.514	15.5725	DG	diacyl	M+H	C39 H69 O5	CC=CC=CC=CCCCCCCCCCCC(=O)OCC(CO)OC(=O)CCCCCCCCCCCCCCC=CC	ND	ND	ND	ND	ND	4534.915324978562	ND	ND	ND	ND	ND	3167.37	ND	ND	ND	ND	ND	1494.1721115084028	ND	ND	ND	ND	ND	742.992290876607	ND	ND	ND	ND	ND	460.9868143773985	ND	ND	ND	ND	ND	1118.170696730352	ND	ND	ND
1043	DG(18:1_18:3)+Na	DG(36:4)+Na	1	639.496	15.5725	DG	diacyl	M+Na	C39 H68 Na1 O5	CC=CC=CC=CCCCCCCCCCCC(=O)OCC(CO)OC(=O)CCCCCCCCCCCCCCC=CC	ND	ND	ND	ND	ND	387107.0481220862	ND	ND	ND	ND	ND	122071	ND	ND	ND	ND	ND	246395.04769556233	ND	ND	ND	ND	ND	9861.125236400336	ND	ND	ND	ND	ND	122066.12053159572	ND	ND	ND	ND	ND	64386.191866724264	ND	ND	ND
1044	DG(16:0_20:4)+NH4	DG(36:4)+NH4	1	634.541	15.8817	DG	diacyl	M+NH4	C39 H72 N1 O5	CCCCCCCCCCCCCCCC(=O)OCC(CO)OC(=O)CCCCCCC=CCC=CCC=CCC=CCC	ND	ND	ND	ND	ND	12974.063739707572	ND	ND	ND	ND	ND	10222.6	ND	ND	ND	ND	ND	3163.542974802795	ND	ND	ND	ND	ND	178451.62693800637	ND	ND	ND	ND	ND	2974.8767676741677	ND	ND	ND	ND	ND	1217.266912933707	ND	ND	ND
1047	DG(18:1_18:2)+H	DG(36:3)+H	1	619.53	13.6423	DG	diacyl	M+H	C39 H71 O5	CC=CC=CCCCCCCCCCCCCC(=O)OCC(CO)OC(=O)CCCCCCCCCCCCCCC=CC	ND	ND	ND	ND	ND	10759.346763886264	ND	ND	ND	ND	ND	15873.6	ND	ND	ND	ND	ND	1013.0211925619319	ND	ND	ND	ND	ND	963.2317193978164	ND	ND	ND	ND	ND	1138.3095499944213	ND	ND	ND	ND	ND	567.5525478425145	ND	ND	ND
1050	DG(18:1_18:2)+NH4	DG(36:3)+NH4	1	636.556	16.5564	DG	diacyl	M+NH4	C39 H74 N1 O5	CC=CC=CCCCCCCCCCCCCC(=O)OCC(CO)OC(=O)CCCCCCCCCCCCCCC=CC	ND	ND	ND	ND	ND	2736316.2751436657	ND	ND	ND	ND	ND	2.04157e+06	ND	ND	ND	ND	ND	246189.60226181013	ND	ND	ND	ND	ND	421306.03614205867	ND	ND	ND	ND	ND	399819.50011604757	ND	ND	ND	ND	ND	451667.98346987175	ND	ND	ND
1051	DG(18:1_18:2)+H	DG(36:3)+H	1	619.53	17.0332	DG	diacyl	M+H	C39 H71 O5	CC=CC=CCCCCCCCCCCCCC(=O)OCC(CO)OC(=O)CCCCCCCCCCCCCCC=CC	ND	ND	ND	ND	ND	35511.81072856604	ND	ND	ND	ND	ND	47090.1	ND	ND	ND	ND	ND	9.10739143001309E-8	ND	ND	ND	ND	ND	4173.7011271352585	ND	ND	ND	ND	ND	19.092083488112664	ND	ND	ND	ND	ND	5251.165521316865	ND	ND	ND
1055	DG(O-17:1_20:0)+NH4	DG(O-37:1)+NH4	1	640.624	18.4113	DG	alkyl-acyl	M+NH4	C40 H82 N1 O4	CC=CCCCCCCCCCCCCCCOCC(CO)OC(=O)CCCCCCCCCCCCCCCCCCC	ND	ND	ND	ND	ND	0.0	ND	ND	ND	ND	ND	0	ND	ND	ND	ND	ND	0.0	ND	ND	ND	ND	ND	0.0	ND	ND	ND	ND	ND	0.0	ND	ND	ND	ND	ND	0.001166881512785925	ND	ND	ND
1056	DG(O-15:1_22:0)+NH4	DG(O-37:1)+NH4	1	640.624	19.6386	DG	alkyl-acyl	M+NH4	C40 H82 N1 O4	CC=CCCCCCCCCCCCCOCC(CO)OC(=O)CCCCCCCCCCCCCCCCCCCCC	640.621063573764	-4.326866577758622	-0.002771896236026805	0.3317885321412243	C	613212.7937277049	640.6212702095007	-4.00431292246225	-0.0025652604992956185	0.3181030263654183	C	347229	640.6210101821327	-4.410209692029822	-0.002825287867267434	0.2756117264942091	C	224274.2817112752	640.6209465885637	-4.509477797710452	-0.0028888814363199344	0.18634482468911434	C	208895.7609430427	640.6211938029397	-4.123581815281723	-0.002641667060288455	0.33380818849972	C	123889.92198055537	640.6211223686765	-4.235089065044627	-0.00271310132347935	0.23370515693611682	C	182830.48816848666	640.621123320219	-4.2336037290433906	-0.0027121497810185247
1057	DG(O-15:1_23:0)+NH4	DG(O-38:1)+NH4	1	654.639	20.3476	DG	alkyl-acyl	M+NH4	C41 H84 N1 O4	CC=CCCCCCCCCCCCCOCC(CO)OC(=O)CCCCCCCCCCCCCCCCCCCCCC	654.6371162775835	-3.619076581703565	-0.002369192416495025	0.314834309295985	C	255583.9071929851	654.6371467959176	-3.5724580851903025	-0.0023386740823525543	0.4365943615778526	C	140805	654.6370418680904	-3.732741327564674	-0.002443601909590143	0.2971909515311915	C	91141.26398369085	654.6365005285636	-4.559668338817985	-0.0029849414363525284	0.40161444710325317	C	109845.26223031724	654.6368283691352	-4.058873162011139	-0.0026571008647806593	0.40156709979919003	C	70741.61436706058	654.6365623605298	-4.465216482930052	-0.0029231094702026894	0.44873243862572243	C	97728.69694823613	654.636933317278	-3.8985588863826557	-0.0025521527219325435
1058	DG(15:1_23:1)+NH4	DG(38:2)+NH4	1	666.603	14.1579	DG	diacyl	M+NH4	C41 H80 N1 O5	CC=CCCCCCCCCCCCC(=O)OCC(CO)OC(=O)CCCCCCCCCCCCCCCCCCCC=CC	666.600723597059	-3.565646459579191	-0.0023768729409994194	0.2624947435800936	C	55062.82114737116	ND	ND	ND	ND	ND	16960	ND	ND	ND	ND	ND	20781.26365800303	ND	ND	ND	ND	ND	7894.526599168923	ND	ND	ND	ND	ND	6949.040432896208	ND	ND	ND	ND	ND	13596.609749041374	ND	ND	ND
1059	DG(18:2_20:0)+NH4	DG(38:2)+NH4	1	666.603	18.7279	DG	diacyl	M+NH4	C41 H80 N1 O5	CC=CC=CCCCCCCCCCCCCC(=O)OCC(CO)OC(=O)CCCCCCCCCCCCCCCCCCC	ND	ND	ND	ND	ND	141341.09698244304	ND	ND	ND	ND	ND	162588	ND	ND	ND	ND	ND	112406.48943467728	ND	ND	ND	ND	ND	1278.8418660801085	ND	ND	ND	ND	ND	64267.26270383521	ND	ND	ND	ND	ND	62325.25764498753	ND	ND	ND
1060	DG(18:1_20:1)+NH4	DG(38:2)+NH4	1	666.603	20.0237	DG	diacyl	M+NH4	C41 H80 N1 O5	CC=CCCCCCCCCCCCCCCC(=O)OCC(CO)OC(=O)CCCCCCCCCCCCCCCCC=CC	ND	ND	ND	ND	ND	75433.67125084132	ND	ND	ND	ND	ND	63670	ND	ND	ND	ND	ND	561.7151175154327	ND	ND	ND	ND	ND	16047.41315306672	ND	ND	ND	ND	ND	77933.94040416191	ND	ND	ND	ND	ND	75623.36049779296	ND	ND	ND
1061	DG(18:1_20:1)+Na	DG(38:2)+Na	1	671.558	20.0237	DG	diacyl	M+Na	C41 H76 Na1 O5	CC=CC=CCCCCCCCCCCCCC(=O)OCC(CO)OC(=O)CCCCCCCCCCCCCCCCCCC	ND	ND	ND	ND	ND	319.31397221459116	ND	ND	ND	ND	ND	198.576	ND	ND	ND	ND	ND	17759.69805805271	ND	ND	ND	ND	ND	434.9883052443268	ND	ND	ND	ND	ND	19684.546288822512	ND	ND	ND	ND	ND	18621.99394793241	ND	ND	ND
1062	DG(18:0_20:2)+NH4	DG(38:2)+NH4	1	666.603	20.2256	DG	diacyl	M+NH4	C41 H80 N1 O5	CCCCCCCCCCCCCCCCCC(=O)OCC(CO)OC(=O)CCCCCCCCCCCCCCC=CC=CC	ND	ND	ND	ND	ND	3075.6962856206283	ND	ND	ND	ND	ND	3501.8	ND	ND	ND	ND	ND	726.8061215715144	ND	ND	ND	ND	ND	18212.561539089784	ND	ND	ND	ND	ND	25445.698602891294	ND	ND	ND	ND	ND	621.907942725259	ND	ND	ND
1063	DG(20:0_18:2)+NH4	DG(38:2)+NH4	1	666.603	20.3129	DG	diacyl	M+NH4	C41 H80 N1 O5	CC=CC=CCCCCCCCCCCCCC(=O)OCC(CO)OC(=O)CCCCCCCCCCCCCCCCCCC	ND	ND	ND	ND	ND	146760.8462931175	ND	ND	ND	ND	ND	150533	ND	ND	ND	ND	ND	46858.69999723273	ND	ND	ND	ND	ND	25924.254409512527	ND	ND	ND	ND	ND	28400.842940706167	ND	ND	ND	ND	ND	23698.217982076756	ND	ND	ND
1064	DG(O-15:1_24:0)+NH4	DG(O-39:1)+NH4	1	668.655	20.9489	DG	alkyl-acyl	M+NH4	C42 H86 N1 O4	CC=CCCCCCCCCCCCCOCC(CO)OC(=O)CCCCCCCCCCCCCCCCCCCCCCC	668.6522387785161	-4.3321122562946535	-0.0028966914838974844	0.2829756570941677	C	580389.7761320526	668.6520078109503	-4.677533033144782	-0.0031276590497100187	0.37835347292611354	C	327144	668.652542108972	-3.878470025759998	-0.002593361027948049	0.3333046173036692	C	188505.60194871484	668.6520049055708	-4.681878138600539	-0.0031305644291705903	0.16074942603704045	C	275405.36329393275	668.6522800837264	-4.27033874374263	-0.0028553862736089286	0.30144298502458855	C	158312.36903389386	668.6525423683072	-3.878082180199931	-0.002593101692809796	0.21076129623257264	C	243597.87226106977	668.6522233330268	-4.355211572891612	-0.0029121369732365565
1065	DG(O-17:1_22:0)+NH4	DG(O-39:1)+NH4	1	668.655	21.4903	DG	alkyl-acyl	M+NH4	C42 H86 N1 O4	CC=CCCCCCCCCCCCCCCOCC(CO)OC(=O)CCCCCCCCCCCCCCCCCCCCC	668.652538013034	-3.884595656838186	-0.0025974569659865665	0.14443896245467297	C	22875.081064032438	ND	ND	ND	ND	ND	16194.6	ND	ND	ND	ND	ND	10642.333998048787	ND	ND	ND	ND	ND	8512.216814442458	ND	ND	ND	ND	ND	6869.448656757143	ND	ND	ND	ND	ND	7193.935668793709	ND	ND	ND
1066	DG(16:0_22:0)+NH4	DG(38:0)+NH4	1	670.634	21.1885	DG	diacyl	M+NH4	C41 H84 N1 O5	CCCCCCCCCCCCCCCC(=O)OCC(CO)OC(=O)CCCCCCCCCCCCCCCCCCCCC	ND	ND	ND	ND	ND	258804.42997463423	ND	ND	ND	ND	ND	203524	ND	ND	ND	ND	ND	237084.5881601763	ND	ND	ND	ND	ND	229141.22394099348	670.6311371354169	-4.866037160611904	-0.003263334583039068	0.38528269795130254	C	189888.7407506964	670.6310757042502	-4.957638659787192	-0.0033247657497668115	0.27917475210469445	C	251569.12711387663	ND	ND	ND
1067	DG(18:0_20:0)+NH4	DG(38:0)+NH4	1	670.634	22.1464	DG	diacyl	M+NH4	C41 H84 N1 O5	CCCCCCCCCCCCCCCCCC(=O)OCC(CO)OC(=O)CCCCCCCCCCCCCCCCCCC	670.6311736906872	-4.811528712531043	-0.003226779312740291	1.0148705101162943	A	88478.8939596196	ND	ND	ND	ND	ND	10266	ND	ND	ND	ND	ND	34200.18569896789	ND	ND	ND	ND	ND	31379.328950186216	670.6311371354169	-4.866037160611904	-0.003263334583039068	0.7463762282619544	A	21109.258799403786	670.6314080516139	-4.46206746383423	-0.0029924183860430276	0.8554689019428201	A	27373.709303860378	ND	ND	ND
1068	DG(18:0_20:0)+Na	DG(38:0)+Na	1	675.59	22.1464	DG	diacyl	M+Na	C41 H80 Na1 O5	CCCCCCCCCCCCCCCCCC(=O)OCC(CO)OC(=O)CCCCCCCCCCCCCCCCCCC	675.5865868362779	-4.750857891733055	-0.0032096337221219073	0.09374384917793407	C	98259.29621390608	ND	ND	ND	ND	ND	16920.3	ND	ND	ND	ND	ND	53180.43035290922	ND	ND	ND	ND	ND	51117.564666241575	ND	ND	ND	ND	ND	32050.40174005185	675.5871210552612	-3.9601139339256353	-0.002675414738860127	0.10274066091665027	C	47469.424761068614	ND	ND	ND
1069	DG(16:0_24:6)+NH4	DG(40:6)+NH4	1	686.572	5.48693	DG	diacyl	M+NH4	C43 H76 N1 O5	CCCCCCCCCCCCCCCC(=O)OCC(CO)OC(=O)CCCCCCCCCCC=CC=CC=CC=CC=CC=CC	686.5711270624817	-0.9808252827268258	-6.734075183203458E-4	0.9622397088258926	A	195668.03375124405	686.570673227845	-1.6418403051758785	-0.0011272421550074796	0.8207006229904965	A	190915	686.5707128487342	-1.5841320545380897	-0.0010876212658104123	0.8382907005684892	A	58365.341893705605	ND	ND	ND	ND	ND	32084.472308378754	686.5706912894204	-1.6155334265189454	-0.001109180579533131	0.8856138816545666	A	42426.59413557997	686.5707928216974	-1.4676505746685593	-0.0010076483025613925	0.8266272419611239	A	38273.712266079194	686.5708904715096	-1.325422574407653	-9.099984903286895E-4
1070	DG(16:0_24:6)+NH4	DG(40:6)+NH4	1	686.572	5.64286	DG	diacyl	M+NH4	C43 H76 N1 O5	CCCCCCCCCCCCCCCC(=O)OCC(CO)OC(=O)CCCCCCCCCCC=CC=CC=CC=CC=CC=CC	686.5711270624817	-0.9808252827268258	-6.734075183203458E-4	0.727234843021761	A	1086935.4314349212	686.570673227845	-1.6418403051758785	-0.0011272421550074796	1.0030863181823177	A	588631	ND	ND	ND	ND	ND	344181.4118297114	ND	ND	ND	ND	ND	277275.23452287476	686.5706912894204	-1.6155334265189454	-0.001109180579533131	0.9717594055414013	A	277241.881277849	686.5707928216974	-1.4676505746685593	-0.0010076483025613925	0.9995116477859023	A	257291.9662383111	ND	ND	ND
1071	DG(O-23:1_18:2)+NH4	DG(O-41:3)+NH4	1	692.655	20.6959	DG	alkyl-acyl	M+NH4	C44 H86 N1 O4	CC=CCCCCCCCCCCCCCCCCCCCCOCC(CO)OC(=O)CCCCCCCCCCCCC=CC=CC	692.652455280544	-3.8694397777968605	-0.0026801894559866923	0.31367686417846347	C	43993.12533607507	ND	ND	ND	ND	ND	22270.2	692.6524413367521	-3.8895706917034714	-0.002694133247928221	0.2582641337958244	C	5587.469321477734	ND	ND	ND	ND	ND	15335.168564037274	ND	ND	ND	ND	ND	8029.098477129352	692.6523722003709	-3.989384181678557	-0.002763269629099341	0.28844527167426437	C	12210.423991777561	ND	ND	ND
1072	DG(O-23:1_18:1)+NH4	DG(O-41:2)+NH4	1	694.671	21.0318	DG	alkyl-acyl	M+NH4	C44 H88 N1 O4	CC=CCCCCCCCCCCCCCCCCCCCCOCC(CO)OC(=O)CCCCCCCCCCCCCCC=CC	694.6684597898068	-3.347885653745129	-0.0023256801931665905	0.37318570674574836	C	26690.07117586037	ND	ND	ND	ND	ND	15041.8	ND	ND	ND	ND	ND	9182.988611966017	ND	ND	ND	ND	ND	9468.668251897438	ND	ND	ND	ND	ND	5120.474670810594	ND	ND	ND	ND	ND	10593.96459324929	ND	ND	ND
1073	DG(O-17:1_24:1)+NH4	DG(O-41:2)+NH4	1	694.671	21.4911	DG	alkyl-acyl	M+NH4	C44 H88 N1 O4	CC=CCCCCCCCCCCCCCCOCC(CO)OC(=O)CCCCCCCCCCCCCCCCCCCCC=CC	ND	ND	ND	ND	ND	145994.552462913	ND	ND	ND	ND	ND	80222.3	ND	ND	ND	ND	ND	50628.149661410556	ND	ND	ND	ND	ND	43981.543891914494	ND	ND	ND	ND	ND	26813.12765260827	ND	ND	ND	ND	ND	38119.023066533344	ND	ND	ND
1074	DG(O-17:1_24:0)+NH4	DG(O-41:1)+NH4	1	696.686	21.9141	DG	alkyl-acyl	M+NH4	C44 H90 N1 O4	CC=CCCCCCCCCCCCCCCOCC(CO)OC(=O)CCCCCCCCCCCCCCCCCCCCCCC	696.6841345394679	-3.3026747807034096	-0.0023009305321011198	0.13983101715420992	C	59561.92970014739	ND	ND	ND	ND	ND	36942.6	696.684133100882	-3.304739676256109	-0.0023023691179560046	0.11272847642042796	C	25518.351612930936	ND	ND	ND	ND	ND	31172.33100322602	696.6837092878665	-3.913065976741012	-0.0027261821335287095	0.11763446856242778	C	23126.46538910265	ND	ND	ND	ND	ND	27358.663672671944	696.6843764254662	-2.9554801238833712	-0.002059044533780252
1075	DG(18:0_22:0)+NH4	DG(40:0)+NH4	1	698.666	21.0812	DG	diacyl	M+NH4	C43 H88 N1 O5	CCCCCCCCCCCCCCCCCC(=O)OCC(CO)OC(=O)CCCCCCCCCCCCCCCCCCCCC	ND	ND	ND	ND	ND	1211778.1860976196	ND	ND	ND	ND	ND	495851	ND	ND	ND	ND	ND	396578.17835063295	ND	ND	ND	ND	ND	453768.0277797178	ND	ND	ND	ND	ND	262880.4206687139	ND	ND	ND	ND	ND	408648.2225969581	ND	ND	ND
1076	DG(18:0_22:0)+NH4	DG(40:0)+NH4	1	698.666	22.9559	DG	diacyl	M+NH4	C43 H88 N1 O5	CCCCCCCCCCCCCCCCCC(=O)OCC(CO)OC(=O)CCCCCCCCCCCCCCCCCCCCC	698.6628679451759	-4.054188717571075	-0.002832524824043503	0.6096503590222793	A	36956.186038618805	698.662934995321	-3.9582199409796015	-0.002765474678881219	0.9245385432001326	A	18606.5	698.6630184238188	-3.8388088518087597	-0.0026820461811212226	0.8217275204710976	A	13849.933633174489	698.6623714868106	-4.7647688637133365	-0.0033289831893625887	0.7304576243478144	A	13086.493209761666	698.6623867170211	-4.742969885158527	-0.0033137529787836684	0.8178664853622521	A	8971.576029844347	698.6625515771057	-4.5070058826808435	-0.0031488928942735583	0.7559714418195471	A	12096.077156495303	ND	ND	ND
1077	DG(18:0_22:0)+Na	DG(40:0)+Na	1	703.621	22.9559	DG	diacyl	M+Na	C43 H84 Na1 O5	CCCCCCCCCCCCCCCCCC(=O)OCC(CO)OC(=O)CCCCCCCCCCCCCCCCCCCCC	ND	ND	ND	ND	ND	44601.01519328686	ND	ND	ND	ND	ND	25144.4	ND	ND	ND	ND	ND	20874.716808525474	ND	ND	ND	ND	ND	18979.98400486872	ND	ND	ND	ND	ND	13139.83647803848	ND	ND	ND	ND	ND	17019.016035827615	ND	ND	ND
1078	DG(18:0_24:5)+H	DG(42:5)+H	1	699.592	21.4162	DG	diacyl	M+H	C45 H79 O5	CCCCCCCCCCCCCCCCCC(=O)OCC(CO)OC(=O)CCCCCCCCCCCCC=CC=CC=CC=CC=CC	699.5890287721231	-4.535063973768622	-0.003172697876834718	0.3401327525011873	C	137943.62441028107	ND	ND	ND	ND	ND	139874	ND	ND	ND	ND	ND	98915.29583726954	ND	ND	ND	ND	ND	101402.29258758994	ND	ND	ND	ND	ND	101761.54919468022	ND	ND	ND	ND	ND	114036.45880491771	ND	ND	ND
1080	DG(24:1_18:1)+Na	DG(42:2)+Na	1	727.621	20.5441	DG	diacyl	M+Na	C45 H84 Na1 O5	CC=CCCCCCCCCCCCCCCC(=O)OCC(CO)OC(=O)CCCCCCCCCCCCCCCCCCCCC=CC	ND	ND	ND	ND	ND	7873.696432401058	ND	ND	ND	ND	ND	7685	ND	ND	ND	ND	ND	2160.4308851800383	ND	ND	ND	ND	ND	4491.681101266713	ND	ND	ND	ND	ND	4859.650886334807	ND	ND	ND	ND	ND	4070.208564180011	ND	ND	ND
1081	DG(24:0_18:2)+NH4	DG(42:2)+NH4	1	722.666	22.3521	DG	diacyl	M+NH4	C45 H88 N1 O5	CC=CC=CCCCCCCCCCCCCC(=O)OCC(CO)OC(=O)CCCCCCCCCCCCCCCCCCCCCCC	722.662928501942	-3.8357513745102407	-0.0027719680579139094	0.8179795681567597	A	11957.170152213357	722.6624274885519	-4.529035986637028	-0.003272981448048995	0.6415595617868155	A	11673.1	ND	ND	ND	ND	ND	4704.458431955825	ND	ND	ND	ND	ND	2240.029910550086	ND	ND	ND	ND	ND	2956.9409571347933	ND	ND	ND	ND	ND	2707.042166610676	ND	ND	ND
1082	DG(24:0_18:2)+Na	DG(42:2)+Na	1	727.621	22.3521	DG	diacyl	M+Na	C45 H84 Na1 O5	CC=CC=CCCCCCCCCCCCCC(=O)OCC(CO)OC(=O)CCCCCCCCCCCCCCCCCCCCCCC	ND	ND	ND	ND	ND	6646.355227288922	ND	ND	ND	ND	ND	6243.92	ND	ND	ND	ND	ND	2728.842132775236	ND	ND	ND	ND	ND	2628.9516907595844	ND	ND	ND	ND	ND	2095.123550521938	ND	ND	ND	ND	ND	1933.3137525057505	ND	ND	ND
1083	DG(18:2_26:8)+NH4	DG(44:10)+NH4	1	734.572	5.01064	DG	diacyl	M+NH4	C47 H76 N1 O5	CC=CC=CCCCCCCCCCCCCC(=O)OCC(CO)OC(=O)CCCCCCCCC=CC=CC=CC=CC=CC=CC=CC=CC	734.5708013433035	-1.3601474351931908	-9.991266964561873E-4	0.8145151539268985	A	84576.94762722681	ND	ND	ND	ND	ND	98290.1	ND	ND	ND	ND	ND	13549.00808465073	ND	ND	ND	ND	ND	605.9559123515235	ND	ND	ND	ND	ND	686.8624724357369	ND	ND	ND	ND	ND	663.7445203901007	ND	ND	ND
1086	DG(21:5_26:7)+NH4	DG(47:12)+NH4	1	772.587	13.317	DG	diacyl	M+NH4	C50 H78 N1 O5	CC=CC=CC=CC=CC=CCCCCCCCCCC(=O)OCC(CO)OC(=O)CCCCCCCCCCC=CC=CC=CC=CC=CC=CC=CC	772.5892719464222	2.3576297127430994	0.001821476422151136	0.36595623213738004	C	87138.65877236248	ND	ND	ND	ND	ND	106663	ND	ND	ND	ND	ND	21179.6180943648	ND	ND	ND	ND	ND	13212.119786572226	ND	ND	ND	ND	ND	14791.638188091114	ND	ND	ND	ND	ND	13223.465331989797	ND	ND	ND
1087	DG(21:5_26:7)+Na	DG(47:12)+Na	1	777.543	13.317	DG	diacyl	M+Na	C50 H74 Na1 O5	CC=CC=CC=CC=CC=CCCCCCCCCCC(=O)OCC(CO)OC(=O)CCCCCCCCCCC=CC=CC=CC=CC=CC=CC=CC	ND	ND	ND	ND	ND	91378.5404700079	ND	ND	ND	ND	ND	88721.1	ND	ND	ND	ND	ND	33931.79613012922	ND	ND	ND	ND	ND	26859.48676814534	ND	ND	ND	ND	ND	28851.838255873554	ND	ND	ND	ND	ND	25570.28003208336	ND	ND	ND
1088	DG(16:0_18:0)+NH4	DG(34:0)+NH4	1	614.572	19.9604	DG	diacyl	M+NH4	C37 H76 N1 O5	CCCCCCCCCCCCCCCC(=O)OCC(CO)OC(=O)CCCCCCCCCCCCCCCCC	ND	ND	ND	ND	ND	20171.613239357448	ND	ND	ND	ND	ND	602614	ND	ND	ND	ND	ND	10831.501770780278	ND	ND	ND	ND	ND	2159.708443176973	ND	ND	ND	ND	ND	742309.2064542278	ND	ND	ND	ND	ND	559038.272759224	ND	ND	ND
1089	DG(16:0_18:0)+Na	DG(34:0)+Na	1	619.527	19.9604	DG	diacyl	M+Na	C37 H72 Na1 O5	CCCCCCCCCCCCCCCC(=O)OCC(CO)OC(=O)CCCCCCCCCCCCCCCCC	ND	ND	ND	ND	ND	340634.8445683708	ND	ND	ND	ND	ND	255009	ND	ND	ND	ND	ND	414521.4946281614	ND	ND	ND	ND	ND	117690.27881270504	619.5241200285851	-4.965784728364213	-0.003076441414918918	0.36308552807198097	A	1069773.7554001922	619.5242184753309	-4.806878615412288	-0.0029779946690950965	0.2560325081657488	A	1206659.3707167965	ND	ND	ND
1090	DG(16:0_18:2)+Na	DG(34:2)+Na	1	615.496	11.3652	DG	diacyl	M+Na	C37 H68 Na1 O5	CCCCCCCCCCCCCCCC(=O)OCC(CO)OC(=O)CCCCCCCCCCCCC=CC=CC	ND	ND	ND	ND	ND	40087.21079481642	ND	ND	ND	ND	ND	660.351	ND	ND	ND	ND	ND	15236.468003251104	ND	ND	ND	ND	ND	4.307260515690175	ND	ND	ND	ND	ND	12055.425233394102	ND	ND	ND	ND	ND	13115.849265531708	ND	ND	ND
1091	DG(16:1_18:1)+Na	DG(34:2)+Na	1	615.496	16.6061	DG	diacyl	M+Na	C37 H68 Na1 O5	CC=CCCCCCCCCCCCCC(=O)OCC(CO)OC(=O)CCCCCCCCCCCCCCC=CC	ND	ND	ND	ND	ND	288541.5910555468	ND	ND	ND	ND	ND	239077	ND	ND	ND	ND	ND	142444.52502837963	ND	ND	ND	ND	ND	117697.84600592707	ND	ND	ND	ND	ND	366033.65860077797	ND	ND	ND	ND	ND	205284.27168503433	615.4929912453532	-4.720132293921175	-0.002905224646838178
1092	DG(16:0_18:2)+Na	DG(34:2)+Na	1	615.496	16.8527	DG	diacyl	M+Na	C37 H68 Na1 O5	CCCCCCCCCCCCCCCC(=O)OCC(CO)OC(=O)CCCCCCCCCCCCC=CC=CC	ND	ND	ND	ND	ND	0.20506536301332012	ND	ND	ND	ND	ND	0.300891	ND	ND	ND	ND	ND	26.07126771668961	ND	ND	ND	ND	ND	684.7753923986046	ND	ND	ND	ND	ND	0.1374096341788388	ND	ND	ND	ND	ND	2638.9033880885827	615.4929912453532	-4.720132293921175	-0.002905224646838178
1093	DG(18:1_18:1)+NH4	DG(36:2)+NH4	1	638.572	18.491	DG	diacyl	M+NH4	C39 H76 N1 O5	CC=CCCCCCCCCCCCCCCC(=O)OCC(CO)OC(=O)CCCCCCCCCCCCCCC=CC	ND	ND	ND	ND	ND	2522617.2292822725	ND	ND	ND	ND	ND	1.37544e+06	ND	ND	ND	ND	ND	186211.75201093784	ND	ND	ND	ND	ND	357.4004501896602	ND	ND	ND	ND	ND	1449798.2868247167	ND	ND	ND	ND	ND	711190.6293228122	ND	ND	ND
1094	DG(18:1_18:1)+Na	DG(36:2)+Na	1	643.527	18.491	DG	diacyl	M+Na	C39 H72 Na1 O5	CC=CCCCCCCCCCCCCCCC(=O)OCC(CO)OC(=O)CCCCCCCCCCCCCCC=CC	ND	ND	ND	ND	ND	213924.9491313284	ND	ND	ND	ND	ND	30399.7	ND	ND	ND	ND	ND	14576.777328655911	ND	ND	ND	ND	ND	16838.360004801434	ND	ND	ND	ND	ND	359123.8914853232	ND	ND	ND	ND	ND	52108.53368277544	ND	ND	ND
1095	DG(18:0_18:2)+NH4	DG(36:2)+NH4	1	638.572	18.8448	DG	diacyl	M+NH4	C39 H76 N1 O5	CC=CC=CCCCCCCCCCCCCC(=O)OCC(CO)OC(=O)CCCCCCCCCCCCCCCCC	ND	ND	ND	ND	ND	761415.8123054274	ND	ND	ND	ND	ND	191924	ND	ND	ND	ND	ND	22727.417476075225	ND	ND	ND	ND	ND	13646.551397832542	ND	ND	ND	ND	ND	145108.19005494248	ND	ND	ND	ND	ND	125809.42759680246	ND	ND	ND
1096	DG(18:0_18:0)+NH4	DG(36:0)+NH4	1	642.603	19.9724	DG	diacyl	M+NH4	C39 H80 N1 O5	CCCCCCCCCCCCCCCCCC(=O)OCC(CO)OC(=O)CCCCCCCCCCCCCCCCC	ND	ND	ND	ND	ND	70600.88365499767	ND	ND	ND	ND	ND	370.278	ND	ND	ND	ND	ND	61020.92501213961	ND	ND	ND	ND	ND	54012.73134719411	ND	ND	ND	ND	ND	52706.900166080275	ND	ND	ND	ND	ND	73087.62825211485	ND	ND	ND
1097	DG(18:0_18:0)+NH4	DG(36:0)+NH4	1	642.603	21.1786	DG	diacyl	M+NH4	C39 H80 N1 O5	CCCCCCCCCCCCCCCCCC(=O)OCC(CO)OC(=O)CCCCCCCCCCCCCCCCC	ND	ND	ND	ND	ND	454740.3131542321	ND	ND	ND	ND	ND	188845	ND	ND	ND	ND	ND	1072741.6403225586	ND	ND	ND	ND	ND	187269.1602767487	ND	ND	ND	ND	ND	673789.1603056679	ND	ND	ND	ND	ND	4178941.5232558856	ND	ND	ND
1099	DG(15:0_21:1)+NH4	DG(36:1)+NH4	1	640.587	15.8061	DG	diacyl	M+NH4	C39 H78 N1 O5	CCCCCCCCCCCCCCC(=O)OCC(CO)OC(=O)CCCCCCCCCCCCCCCCCC=CC	ND	ND	ND	ND	ND	86740.24622384648	ND	ND	ND	ND	ND	42712.9	ND	ND	ND	ND	ND	38521.09276003286	ND	ND	ND	ND	ND	8084.579275752708	ND	ND	ND	ND	ND	80844.09708755807	ND	ND	ND	ND	ND	13138.893836829828	ND	ND	ND
1100	DG(15:0_21:1)+NH4	DG(36:1)+NH4	1	640.587	15.9539	DG	diacyl	M+NH4	C39 H78 N1 O5	CCCCCCCCCCCCCCC(=O)OCC(CO)OC(=O)CCCCCCCCCCCCCCCCCC=CC	ND	ND	ND	ND	ND	116415.99395462156	ND	ND	ND	ND	ND	20538.2	ND	ND	ND	ND	ND	31832.931744831494	ND	ND	ND	ND	ND	23990.702383445983	ND	ND	ND	ND	ND	21789.232403064696	ND	ND	ND	ND	ND	14959.581015819724	ND	ND	ND
1101	DG(15:0_21:1)+NH4	DG(36:1)+NH4	1	640.587	17.2003	DG	diacyl	M+NH4	C39 H78 N1 O5	CCCCCCCCCCCCCCC(=O)OCC(CO)OC(=O)CCCCCCCCCCCCCCCCCC=CC	ND	ND	ND	ND	ND	80067.59369747077	640.5845335840153	-4.553450875288614	-0.0029168859847459316	0.21371918722585456	C	35731.8	ND	ND	ND	ND	ND	17096.782720605992	ND	ND	ND	ND	ND	8060.475107621054	ND	ND	ND	ND	ND	34853.58089595354	ND	ND	ND	ND	ND	40054.34498462966	ND	ND	ND
1102	DG(18:1_18:0)+NH4	DG(36:1)+NH4	1	640.587	18.3443	DG	diacyl	M+NH4	C39 H78 N1 O5	CC=CCCCCCCCCCCCCCCC(=O)OCC(CO)OC(=O)CCCCCCCCCCCCCCCCC	ND	ND	ND	ND	ND	769.1078298942814	ND	ND	ND	ND	ND	874.688	ND	ND	ND	ND	ND	79422.96290756443	ND	ND	ND	ND	ND	153995.33677295136	ND	ND	ND	ND	ND	241968.13055872536	ND	ND	ND	ND	ND	192715.1660128203	ND	ND	ND
1103	DG(18:0_18:1)+NH4	DG(36:1)+NH4	1	640.587	20.0498	DG	diacyl	M+NH4	C39 H78 N1 O5	CC=CCCCCCCCCCCCCCCC(=O)OCC(CO)OC(=O)CCCCCCCCCCCCCCCCC	ND	ND	ND	ND	ND	9768404.762829237	ND	ND	ND	ND	ND	873479	ND	ND	ND	ND	ND	443642.3161724437	ND	ND	ND	ND	ND	115245.15833897737	ND	ND	ND	ND	ND	1873260.0249779809	ND	ND	ND	ND	ND	1587167.6642210751	ND	ND	ND
1104	DG(18:0_18:1)+H	DG(36:1)+H	1	623.561	20.0498	DG	diacyl	M+H	C39 H75 O5	CC=CCCCCCCCCCCCCCCC(=O)OCC(CO)OC(=O)CCCCCCCCCCCCCCCCC	ND	ND	ND	ND	ND	34678.24277762782	ND	ND	ND	ND	ND	27.5853	ND	ND	ND	ND	ND	758.3688852563412	ND	ND	ND	ND	ND	4.106324222127202	ND	ND	ND	ND	ND	17320.582427678673	ND	ND	ND	ND	ND	2516.6640901749583	ND	ND	ND
1105	DG(18:0_18:1)+Na	DG(36:1)+Na	1	645.543	20.0498	DG	diacyl	M+Na	C39 H74 Na1 O5	CC=CCCCCCCCCCCCCCCC(=O)OCC(CO)OC(=O)CCCCCCCCCCCCCCCCC	ND	ND	ND	ND	ND	445332.13272113993	ND	ND	ND	ND	ND	132260	ND	ND	ND	ND	ND	214203.84929498538	ND	ND	ND	ND	ND	108029.08954424027	ND	ND	ND	ND	ND	330364.3001112252	ND	ND	ND	ND	ND	304896.6453841763	ND	ND	ND
1106	DG(O-19:1_24:0)+NH4	DG(O-43:1)+NH4	1	724.718	22.7393	DG	alkyl-acyl	M+NH4	C46 H94 N1 O4	CC=CCCCCCCCCCCCCCCCCOCC(CO)OC(=O)CCCCCCCCCCCCCCCCCCCCCCC	ND	ND	ND	ND	ND	14806.241164495985	724.7152158249777	-3.476723408139233	-0.0025196450222892963	0.19650736636702817	C	16014.8	ND	ND	ND	ND	ND	13889.328744265293	724.7149995332709	-3.775172766436725	-0.002735936729095556	0.1881072698490008	C	15465.19083205561	724.7152769264106	-3.392412808700972	-0.0024585435893413887	0.22718726446359006	C	14803.18814863213	724.7154323834777	-3.1779059161433487	-0.0023030865222608554	0.20643325002238544	C	14698.655388048966	724.7152277494839	-3.4602694197572954	-0.0025077205160641824
1107	DG(P-5:0_19:2)+Na	DG(P-24:2)+Na	1	459.344	6.16914	DG	alkenyl-acyl	M+Na	C27 H48 Na1 O4	CCCC=COCC(CO)OC(=O)CCCCCCCCCCCCCC=CC=CC	ND	ND	ND	ND	ND	33998.00392310491	ND	ND	ND	ND	ND	39527.5	ND	ND	ND	ND	ND	12179.904822769633	ND	ND	ND	ND	ND	8107.981886118686	ND	ND	ND	ND	ND	8329.179996348164	ND	ND	ND	ND	ND	7248.389755367895	ND	ND	ND
1108	DG(O-26:4)+H	DG(O-26:4)+H	1	463.378	6.17192	DG	alkyl-acyl	M+H	C29 H51 O4	CCCCOCC(CO)OC(=O)CCCCCCCCCCCCC=CC=CC=CC=CC	ND	ND	ND	ND	ND	25055.063727793524	ND	ND	ND	ND	ND	24654.8	ND	ND	ND	ND	ND	4878.773601131619	463.3762090656238	-4.267361073855312	-0.0019774043761913163	0.2534396493404317	C	22599.494406025857	463.3767063538333	-3.1941823284224244	-0.0014801161667037377	0.35951562037889057	C	30887.083175443415	463.37616410998487	-4.364378126097138	-0.0020223600151325627	0.36906024063907183	C	24508.982469404054	ND	ND	ND
1109	DG(O-26:4)+NH4	DG(O-26:4)+NH4	1	480.405	6.17192	DG	alkyl-acyl	M+NH4	C29 H54 N1 O4	CCCCOCC(CO)OC(=O)CCCCCCCCCCCCC=CC=CC=CC=CC	ND	ND	ND	ND	ND	6798.401375545326	ND	ND	ND	ND	ND	7505.63	ND	ND	ND	ND	ND	2602.329944338024	ND	ND	ND	ND	ND	9301.51141237085	ND	ND	ND	ND	ND	10618.32793251373	ND	ND	ND	ND	ND	7451.866416825233	ND	ND	ND
1110	DG(O-26:4)+H	DG(O-26:4)+H	1	463.378	6.27579	DG	alkyl-acyl	M+H	C29 H51 O4	CCCCOCC(CO)OC(=O)CCCCCCCCCCCCC=CC=CC=CC=CC	ND	ND	ND	ND	ND	115497.31657475138	ND	ND	ND	ND	ND	118193	463.3762022295308	-4.2821137858182885	-0.0019842404691985394	0.2322532279009365	C	38024.0601574607	ND	ND	ND	ND	ND	19526.667910926844	ND	ND	ND	ND	ND	27736.721025180635	463.37616410998487	-4.364378126097138	-0.0020223600151325627	0.26911809482652865	C	21522.0727642967	463.37616728428907	-4.357527781103916	-0.0020191857109352895
1111	DG(O-26:4)+H	DG(O-26:4)+H	1	463.378	6.42058	DG	alkyl-acyl	M+H	C29 H51 O4	CCCCOCC(CO)OC(=O)CCCCCCCCCCCCC=CC=CC=CC=CC	ND	ND	ND	ND	ND	14305.235371080356	ND	ND	ND	ND	ND	18993.1	ND	ND	ND	ND	ND	4229.369949099734	ND	ND	ND	ND	ND	3603.521658700495	ND	ND	ND	ND	ND	4691.620409111152	ND	ND	ND	ND	ND	2952.2757672177468	ND	ND	ND
1112	DG(O-26:4)+H	DG(O-26:4)+H	1	463.378	7.27164	DG	alkyl-acyl	M+H	C29 H51 O4	CCCCOCC(CO)OC(=O)CCCCCCCCCCCCC=CC=CC=CC=CC	ND	ND	ND	ND	ND	1071189.4565462205	ND	ND	ND	ND	ND	899086	ND	ND	ND	ND	ND	259186.75028596952	463.3762090656238	-4.267361073855312	-0.0019774043761913163	0.3283833513711687	C	156122.5539093794	463.3767063538333	-3.1941823284224244	-0.0014801161667037377	0.3406008146923691	C	155656.64611243684	ND	ND	ND	ND	ND	142786.55442983957	ND	ND	ND
1113	DG(29:0_3:0)+Na	DG(32:0)+Na	1	591.496	14.9413	DG	diacyl	M+Na	C35 H68 Na1 O5	CCC(=O)OCC(CO)OC(=O)CCCCCCCCCCCCCCCCCCCCCCCCCCCC	ND	ND	ND	ND	ND	42567.89922673402	ND	ND	ND	ND	ND	39364.3	ND	ND	ND	ND	ND	12342.247992473112	ND	ND	ND	ND	ND	5009.1910851114135	ND	ND	ND	ND	ND	5030.79602130095	ND	ND	ND	ND	ND	4467.249662871173	ND	ND	ND
1114	DG(16:0_16:0)+NH4	DG(32:0)+NH4	1	586.541	18.2487	DG	diacyl	M+NH4	C35 H72 N1 O5	CCCCCCCCCCCCCCCC(=O)OCC(CO)OC(=O)CCCCCCCCCCCCCCC	ND	ND	ND	ND	ND	449951.36586426676	ND	ND	ND	ND	ND	429673	ND	ND	ND	ND	ND	1131.6748716840511	ND	ND	ND	ND	ND	138934.92884031226	ND	ND	ND	ND	ND	132828.1911441772	ND	ND	ND	ND	ND	112625.76167156172	586.5379767343178	-4.302743493386767	-0.002523735682188999
1115	DG(16:0_16:0)+Na	DG(32:0)+Na	1	591.496	18.2487	DG	diacyl	M+Na	C35 H68 Na1 O5	CCCCCCCCCCCCCCCC(=O)OCC(CO)OC(=O)CCCCCCCCCCCCCCC	ND	ND	ND	ND	ND	433575.72334199405	ND	ND	ND	ND	ND	9498.93	ND	ND	ND	ND	ND	3683.8073189402844	ND	ND	ND	ND	ND	284452.56112798955	591.4930617775331	-4.792408290789336	-0.0028346924669904183	0.19934684394769386	A	435154.9983848403	591.492979479896	-4.931542917456505	-0.002916990104040451	0.1802820356568455	A	326085.6010777523	591.4932831015855	-4.418231819780671	-0.002613368414586148
1116	DG(O-17:1_18:2)+NH4	DG(O-35:3)+NH4	1	608.561	15.5387	DG	alkyl-acyl	M+NH4	C38 H74 N1 O4	CC=CCCCCCCCCCCCCCCOCC(CO)OC(=O)CCCCCCCCCCCCC=CC=CC	ND	ND	ND	ND	ND	4.367698126662343E-4	ND	ND	ND	ND	ND	1983.05	ND	ND	ND	ND	ND	0.002128556176428016	ND	ND	ND	ND	ND	0.02070857995112807	ND	ND	ND	ND	ND	0.03859663761764943	ND	ND	ND	ND	ND	0.6458659912872784	ND	ND	ND
1117	DG(O-15:2_20:1)+NH4	DG(O-35:3)+NH4	1	608.561	16.0418	DG	alkyl-acyl	M+NH4	C38 H74 N1 O4	CC=CC=CCCCCCCCCCCOCC(CO)OC(=O)CCCCCCCCCCCCCCCCC=CC	ND	ND	ND	ND	ND	1207.4800681861618	ND	ND	ND	ND	ND	927.27	ND	ND	ND	ND	ND	452.20120992301736	ND	ND	ND	ND	ND	4.0618515484152065	ND	ND	ND	ND	ND	55092.422648336484	ND	ND	ND	ND	ND	983.9979202514369	ND	ND	ND
1118	DG(O-17:1_18:2)+NH4	DG(O-35:3)+NH4	1	608.561	16.1826	DG	alkyl-acyl	M+NH4	C38 H74 N1 O4	CC=CCCCCCCCCCCCCCCOCC(CO)OC(=O)CCCCCCCCCCCCC=CC=CC	ND	ND	ND	ND	ND	309612.532291411	ND	ND	ND	ND	ND	317180	ND	ND	ND	ND	ND	135351.09587070803	608.5582549559073	-4.89763598558339	-0.0029805140927692264	0.2939550865317287	C	137560.75332925105	608.5582506770876	-4.904667021380238	-0.0029847929124571237	0.4038463027039335	C	142589.80395888397	ND	ND	ND	ND	ND	136758.94750755123	608.5582376373353	-4.926094183943062	-0.002997832664732414
1119	DG(O-18:3_18:1)+H	DG(O-36:4)+H	1	603.535	14.1225	DG	alkyl-acyl	M+H	C39 H71 O4	CC=CC=CC=CCCCCCCCCCCCOCC(CO)OC(=O)CCCCCCCCCCCCCCC=CC	ND	ND	ND	ND	ND	31726.540513151103	ND	ND	ND	ND	ND	14735.6	ND	ND	ND	ND	ND	4840.025017063361	ND	ND	ND	ND	ND	172.7783998533185	ND	ND	ND	ND	ND	4142.679931119885	ND	ND	ND	ND	ND	14587.561859701453	ND	ND	ND
1121	DG(15:0_23:1)+NH4	DG(38:1)+NH4	1	668.619	17.7703	DG	diacyl	M+NH4	C41 H82 N1 O5	CCCCCCCCCCCCCCC(=O)OCC(CO)OC(=O)CCCCCCCCCCCCCCCCCCCC=CC	ND	ND	ND	ND	ND	384.25157606665323	ND	ND	ND	ND	ND	584.56	ND	ND	ND	ND	ND	209.21140668781715	ND	ND	ND	ND	ND	71.3648628782266	668.6158151328459	-4.390147216045608	-0.0029353371540992157	0.17531103008109788	C	46589.28904715963	ND	ND	ND	ND	ND	112.93726935946236	ND	ND	ND
1122	DG(15:0_23:1)+NH4	DG(38:1)+NH4	1	668.619	19.0966	DG	diacyl	M+NH4	C41 H82 N1 O5	CCCCCCCCCCCCCCC(=O)OCC(CO)OC(=O)CCCCCCCCCCCCCCCCCCCC=CC	ND	ND	ND	ND	ND	4442394.597289682	ND	ND	ND	ND	ND	2.97082e+06	ND	ND	ND	ND	ND	1689900.0857984207	ND	ND	ND	ND	ND	1264712.3442010663	ND	ND	ND	ND	ND	765092.8998814586	ND	ND	ND	ND	ND	1191991.2315969681	ND	ND	ND
1123	DG(20:0_18:1)+NH4	DG(38:1)+NH4	1	668.619	21.2431	DG	diacyl	M+NH4	C41 H82 N1 O5	CC=CCCCCCCCCCCCCCCC(=O)OCC(CO)OC(=O)CCCCCCCCCCCCCCCCCCC	ND	ND	ND	ND	ND	298059.677032985	ND	ND	ND	ND	ND	317355	ND	ND	ND	ND	ND	171526.72216089483	ND	ND	ND	ND	ND	105556.94748245791	668.6158151328459	-4.390147216045608	-0.0029353371540992157	1.0171280813323704	A	114745.23559020858	ND	ND	ND	ND	ND	148256.40352244047	ND	ND	ND
1124	DG(20:0_18:1)+Na	DG(38:1)+Na	1	673.574	21.2431	DG	diacyl	M+Na	C41 H78 Na1 O5	CC=CCCCCCCCCCCCCCCC(=O)OCC(CO)OC(=O)CCCCCCCCCCCCCCCCCCC	ND	ND	ND	ND	ND	193204.50993307598	ND	ND	ND	ND	ND	245778	ND	ND	ND	ND	ND	203880.6041216919	ND	ND	ND	ND	ND	84101.79818705065	ND	ND	ND	ND	ND	125089.38502290024	ND	ND	ND	ND	ND	116435.08975818251	673.5716980994731	-3.634890896492359	-0.0024483705269631173
1125	DG(15:0_24:1)+NH4	DG(39:1)+NH4	1	682.634	18.675	DG	diacyl	M+NH4	C42 H84 N1 O5	CCCCCCCCCCCCCCC(=O)OCC(CO)OC(=O)CCCCCCCCCCCCCCCCCCCCC=CC	ND	ND	ND	ND	ND	82.60735810846414	ND	ND	ND	ND	ND	39083.6	ND	ND	ND	ND	ND	8146.630196166316	ND	ND	ND	ND	ND	2247.197213797732	682.6310132141945	-4.962031039342761	-0.003387255805478162	0.20080345189507354	C	965.6565594090769	682.6313564190551	-4.459266185069921	-0.0030440509448226294	0.20703740732703851	C	202.1367777780095	ND	ND	ND
1126	DG(15:0_24:1)+NH4	DG(39:1)+NH4	1	682.634	18.7817	DG	diacyl	M+NH4	C42 H84 N1 O5	CCCCCCCCCCCCCCC(=O)OCC(CO)OC(=O)CCCCCCCCCCCCCCCCCCCCC=CC	ND	ND	ND	ND	ND	930.084639022023	ND	ND	ND	ND	ND	39126.9	ND	ND	ND	ND	ND	21.30792815440428	ND	ND	ND	ND	ND	2203.76851680261	ND	ND	ND	ND	ND	28176.760297335884	ND	ND	ND	ND	ND	42407.70456541216	ND	ND	ND
1127	DG(15:0_24:1)+NH4	DG(39:1)+NH4	1	682.634	19.9097	DG	diacyl	M+NH4	C42 H84 N1 O5	CCCCCCCCCCCCCCC(=O)OCC(CO)OC(=O)CCCCCCCCCCCCCCCCCCCCC=CC	ND	ND	ND	ND	ND	6623687.6969770705	ND	ND	ND	ND	ND	269500	ND	ND	ND	ND	ND	858197.6327261892	ND	ND	ND	ND	ND	214364.87558482352	ND	ND	ND	ND	ND	3492224.4595261747	ND	ND	ND	ND	ND	4856599.750032451	682.6312179464371	-4.662116358808865	-0.003182523562827555
1128	DG(15:0_25:1)+NH4	DG(40:1)+NH4	1	696.65	19.5216	DG	diacyl	M+NH4	C43 H86 N1 O5	CCCCCCCCCCCCCCC(=O)OCC(CO)OC(=O)CCCCCCCCCCCCCCCCCCCCCC=CC	ND	ND	ND	ND	ND	255404.9340713968	ND	ND	ND	ND	ND	103212	ND	ND	ND	ND	ND	83057.79895066966	ND	ND	ND	ND	ND	63224.546094008845	696.6468716640723	-4.562984561140094	-0.003178805927745998	0.06813716261007359	C	122586.46708139151	ND	ND	ND	ND	ND	66286.00198207039	ND	ND	ND
1129	DG(15:0_25:1)+NH4	DG(40:1)+NH4	1	696.65	19.6518	DG	diacyl	M+NH4	C43 H86 N1 O5	CCCCCCCCCCCCCCC(=O)OCC(CO)OC(=O)CCCCCCCCCCCCCCCCCCCCCC=CC	ND	ND	ND	ND	ND	163075.80954124327	ND	ND	ND	ND	ND	151246	ND	ND	ND	ND	ND	106321.43074961404	ND	ND	ND	ND	ND	134069.90207929982	ND	ND	ND	ND	ND	40023.31364183406	ND	ND	ND	ND	ND	51719.91898151719	ND	ND	ND
1130	DG(15:0_25:1)+NH4	DG(40:1)+NH4	1	696.65	20.5601	DG	diacyl	M+NH4	C43 H86 N1 O5	CCCCCCCCCCCCCCC(=O)OCC(CO)OC(=O)CCCCCCCCCCCCCCCCCCCCCC=CC	ND	ND	ND	ND	ND	3922704.537928984	ND	ND	ND	ND	ND	1.56785e+06	ND	ND	ND	ND	ND	1794690.7899178711	ND	ND	ND	ND	ND	984527.4572926539	ND	ND	ND	ND	ND	972420.088264812	ND	ND	ND	ND	ND	1599606.5012642434	ND	ND	ND
1131	DG(22:0_18:1)+NH4	DG(40:1)+NH4	1	696.65	22.1676	DG	diacyl	M+NH4	C43 H86 N1 O5	CC=CCCCCCCCCCCCCCCC(=O)OCC(CO)OC(=O)CCCCCCCCCCCCCCCCCCCCC	ND	ND	ND	ND	ND	79807.41816346053	ND	ND	ND	ND	ND	77530.8	ND	ND	ND	ND	ND	32065.372878188944	ND	ND	ND	ND	ND	21389.10364646004	696.6468716640723	-4.562984561140094	-0.003178805927745998	0.7399709739929454	A	19672.88422496131	ND	ND	ND	ND	ND	20544.505500508723	ND	ND	ND
1132	DG(22:0_18:1)+Na	DG(40:1)+Na	1	701.605	22.1676	DG	diacyl	M+Na	C43 H82 Na1 O5	CC=CCCCCCCCCCCCCCCC(=O)OCC(CO)OC(=O)CCCCCCCCCCCCCCCCCCCCC	ND	ND	ND	ND	ND	46047.07813375953	ND	ND	ND	ND	ND	44748.9	ND	ND	ND	ND	ND	27749.115045525	701.6024255769578	-4.305683052602664	-0.0030208930422759295	0.3186502944143941	C	17001.64950180996	ND	ND	ND	ND	ND	16682.16181977176	701.6024739455696	-4.236743202924407	-0.0029725244304472653	0.2721253041165986	C	17543.921672590346	ND	ND	ND
1133	DG(15:0_26:1)+NH4	DG(41:1)+NH4	1	710.666	20.2149	DG	diacyl	M+NH4	C44 H88 N1 O5	CCCCCCCCCCCCCCC(=O)OCC(CO)OC(=O)CCCCCCCCCCCCCCCCCCCCCCC=CC	ND	ND	ND	ND	ND	553646.0864969277	ND	ND	ND	ND	ND	308525	710.6621989652207	-4.927073410589482	-0.0035015047792512632	0.21686555092910373	C	86042.75511638593	710.6622402305869	-4.869007664125186	-0.0034602394130160974	0.21091189221743045	C	64420.668066608945	710.6623157453287	-4.762748584200654	-0.003384724671263939	0.17979654428387687	C	107749.02538047983	710.6626901809128	-4.235868934750651	-0.00301028908711487	0.20899187832648944	C	115862.59599892334	710.6625730658282	-4.400665116963963	-0.0031274041717779255
1134	DG(15:0_26:1)+NH4	DG(41:1)+NH4	1	710.666	20.3165	DG	diacyl	M+NH4	C44 H88 N1 O5	CCCCCCCCCCCCCCC(=O)OCC(CO)OC(=O)CCCCCCCCCCCCCCCCCCCCCCC=CC	ND	ND	ND	ND	ND	100492.89004566934	ND	ND	ND	ND	ND	54005.9	ND	ND	ND	ND	ND	82869.51459572122	ND	ND	ND	ND	ND	87212.79655345372	ND	ND	ND	ND	ND	23721.628242010996	ND	ND	ND	ND	ND	92144.69473843057	ND	ND	ND
1135	DG(15:0_26:1)+NH4	DG(41:1)+NH4	1	710.666	21.1087	DG	diacyl	M+NH4	C44 H88 N1 O5	CCCCCCCCCCCCCCC(=O)OCC(CO)OC(=O)CCCCCCCCCCCCCCCCCCCCCCC=CC	ND	ND	ND	ND	ND	841188.275747586	ND	ND	ND	ND	ND	585722	710.6621989652207	-4.927073410589482	-0.0035015047792512632	0.22707919083900807	C	422926.04582006263	710.6622402305869	-4.869007664125186	-0.0034602394130160974	0.20833712027472556	C	518396.41371481866	ND	ND	ND	ND	ND	345767.0376780943	710.6626901809128	-4.235868934750651	-0.00301028908711487	0.20816841393091842	C	592852.031964618	710.6625730658282	-4.400665116963963	-0.0031274041717779255
1136	DG(23:0_18:1)+NH4	DG(41:1)+NH4	1	710.666	22.6106	DG	diacyl	M+NH4	C44 H88 N1 O5	CC=CCCCCCCCCCCCCCCC(=O)OCC(CO)OC(=O)CCCCCCCCCCCCCCCCCCCCCC	ND	ND	ND	ND	ND	16809.24135808302	ND	ND	ND	ND	ND	15976	ND	ND	ND	ND	ND	7349.262633224181	ND	ND	ND	ND	ND	5128.309134152675	ND	ND	ND	ND	ND	4158.47052253782	ND	ND	ND	ND	ND	4776.309847242764	ND	ND	ND
1137	DG(23:0_18:1)+Na	DG(41:1)+Na	1	715.621	22.6106	DG	diacyl	M+Na	C44 H84 Na1 O5	CC=CCCCCCCCCCCCCCCC(=O)OCC(CO)OC(=O)CCCCCCCCCCCCCCCCCCCCCC	ND	ND	ND	ND	ND	14758.11857208833	ND	ND	ND	ND	ND	14559.6	ND	ND	ND	ND	ND	6711.044021261665	ND	ND	ND	ND	ND	4550.950527141499	ND	ND	ND	ND	ND	3591.6476832003254	ND	ND	ND	ND	ND	4353.01416802004	ND	ND	ND
1138	DG(18:0_26:6)+NH4	DG(44:6)+NH4	1	742.634	6.95911	DG	diacyl	M+NH4	C47 H84 N1 O5	CCCCCCCCCCCCCCCCCC(=O)OCC(CO)OC(=O)CCCCCCCCCCCCC=CC=CC=CC=CC=CC=CC	ND	ND	ND	ND	ND	1931211.2608230363	ND	ND	ND	ND	ND	2.00897e+06	742.6328260834966	-2.1200005540101827	-0.0015743865033073234	0.8413709708215951	A	994142.4740457949	742.6325620789854	-2.4754975738831226	-0.0018383910145303162	0.9535997933939898	A	948932.4393804856	ND	ND	ND	ND	ND	600690.8461625034	742.63264616651	-2.362268961805241	-0.001754303489974518	0.9150338810833035	A	511060.49917316396	742.6327293935528	-2.250199037037178	-0.0016710764471099537
1139	DG(18:0_26:6)+NH4	DG(44:6)+NH4	1	742.634	6.9878	DG	diacyl	M+NH4	C47 H84 N1 O5	CCCCCCCCCCCCCCCCCC(=O)OCC(CO)OC(=O)CCCCCCCCCCCCC=CC=CC=CC=CC=CC=CC	ND	ND	ND	ND	ND	993806.8138568781	742.6335349100383	-1.165525488422929	-8.655599616531617E-4	0.7409668744471087	A	2.00897e+06	742.6328260834966	-2.1200005540101827	-0.0015743865033073234	0.8413709708215951	A	220273.0298974821	742.6325620789854	-2.4754975738831226	-0.0018383910145303162	0.9535997933939898	A	948932.4393804856	742.6328037077118	-2.150130815024396	-0.0015967622881589705	0.86850490793096	A	277116.83032032143	742.63264616651	-2.362268961805241	-0.001754303489974518	0.9150338810833035	A	511060.49917316396	742.6327293935528	-2.250199037037178	-0.0016710764471099537
1140	DG(21:5_28:7)+NH4	DG(49:12)+NH4	1	800.619	13.3185	DG	diacyl	M+NH4	C52 H82 N1 O5	CC=CC=CC=CC=CC=CCCCCCCCCCC(=O)OCC(CO)OC(=O)CCCCCCCCCCCCC=CC=CC=CC=CC=CC=CC=CC	ND	ND	ND	ND	ND	9478.874110274228	ND	ND	ND	ND	ND	6854.04	ND	ND	ND	ND	ND	3980.4914662361057	ND	ND	ND	ND	ND	3719.887109031171	ND	ND	ND	ND	ND	3828.221933283568	ND	ND	ND	ND	ND	3835.895998388816	ND	ND	ND
1141	DG(21:5_28:7)+NH4	DG(49:12)+NH4	1	800.619	14.1176	DG	diacyl	M+NH4	C52 H82 N1 O5	CC=CC=CC=CC=CC=CCCCCCCCCCC(=O)OCC(CO)OC(=O)CCCCCCCCCCCCC=CC=CC=CC=CC=CC=CC=CC	ND	ND	ND	ND	ND	113722.11101800766	ND	ND	ND	ND	ND	101792	ND	ND	ND	ND	ND	37467.35502785568	ND	ND	ND	ND	ND	35586.49139759645	ND	ND	ND	ND	ND	32099.59142865926	ND	ND	ND	ND	ND	35053.63993906885	ND	ND	ND
1142	DG(21:5_28:7)+NH4	DG(49:12)+NH4	1	800.619	15.0662	DG	diacyl	M+NH4	C52 H82 N1 O5	CC=CC=CC=CC=CC=CCCCCCCCCCC(=O)OCC(CO)OC(=O)CCCCCCCCCCCCC=CC=CC=CC=CC=CC=CC=CC	ND	ND	ND	ND	ND	40927.12541124078	ND	ND	ND	ND	ND	48754.2	ND	ND	ND	ND	ND	11393.324329395013	ND	ND	ND	ND	ND	14610.458005350474	ND	ND	ND	ND	ND	14410.43899637211	ND	ND	ND	ND	ND	12785.649400064618	ND	ND	ND
1143	DG(21:5_28:7)+NH4	DG(49:12)+NH4	1	800.619	15.4263	DG	diacyl	M+NH4	C52 H82 N1 O5	CC=CC=CC=CC=CC=CCCCCCCCCCC(=O)OCC(CO)OC(=O)CCCCCCCCCCCCC=CC=CC=CC=CC=CC=CC=CC	ND	ND	ND	ND	ND	287995.55481861916	ND	ND	ND	ND	ND	259311	ND	ND	ND	ND	ND	85820.21328041001	ND	ND	ND	ND	ND	91537.02211563585	800.621331545374	3.223848559758613	0.0025810753739961	0.43937602979670204	C	91132.85212368189	ND	ND	ND	ND	ND	80002.77599513771	800.6207854628785	2.541773450955527	0.002034992878520825
1144	DG(29:8_20:4)+Na	DG(49:12)+Na	1	805.574	15.6556	DG	diacyl	M+Na	C52 H78 Na1 O5	CCCCCCC=CCC=CCC=CCC=CCCC(=O)OCC(CO)OC(=O)CCCCCCCCCCCC=CC=CC=CC=CC=CC=CC=CC=CC	ND	ND	ND	ND	ND	383029.3107163738	ND	ND	ND	ND	ND	384319	ND	ND	ND	ND	ND	132207.78370182132	ND	ND	ND	ND	ND	157791.29525838612	805.5766816820961	3.1470850708180858	0.002535212096063333	0.7617285413430263	C	141951.42951046827	ND	ND	ND	ND	ND	146910.32517387668	ND	ND	ND
1148	DG(O-18:1_21:5)+Na	DG(O-39:6)+Na	1	663.532	21.2236	DG	alkyl-acyl	M+Na	C42 H72 Na1 O4	CC=CCCCCCCCCCCCCCCCOCC(CO)OC(=O)CCCCCCCCCC=CC=CC=CC=CC=CC	ND	ND	ND	ND	ND	34481.1006416314	ND	ND	ND	ND	ND	16919.5	ND	ND	ND	ND	ND	22434.916912169185	ND	ND	ND	ND	ND	24551.220834270192	ND	ND	ND	ND	ND	38725.7260915665	ND	ND	ND	ND	ND	68910.54664044373	ND	ND	ND
1150	DG(26:6_14:1)+NH4	DG(40:7)+NH4	1	684.556	37.0121	DG	diacyl	M+NH4	C43 H74 N1 O5	CC=CCCCCCCCCCCC(=O)OCC(CO)OC(=O)CCCCCCCCCCCCC=CC=CC=CC=CC=CC=CC	ND	ND	ND	ND	ND	20132.814989159873	ND	ND	ND	ND	ND	1319.27	ND	ND	ND	ND	ND	20426.49998225293	ND	ND	ND	ND	ND	19655.867123124353	ND	ND	ND	ND	ND	17921.868959937645	ND	ND	ND	ND	ND	20058.75224772245	ND	ND	ND
1151	DG(16:0)+NH4	DG(16:0)+NH4	1	362.29	2.8013	DG	diacyl	M+NH4	C19 H40 N1 O5	CC(=O)OCC(CO)OC(=O)CCCCCCCCCCCCC	ND	ND	ND	ND	ND	15222.261431614097	ND	ND	ND	ND	ND	2.5276	ND	ND	ND	ND	ND	558.6801585978221	ND	ND	ND	ND	ND	1282.6444885269343	ND	ND	ND	ND	ND	6759.410486807931	ND	ND	ND	ND	ND	4058.0254817066275	ND	ND	ND
1152	DG(6:0_10:0)+NH4	DG(16:0)+NH4	1	362.29	2.95946	DG	diacyl	M+NH4	C19 H40 N1 O5	CCCCCC(=O)OCC(CO)OC(=O)CCCCCCCCC	ND	ND	ND	ND	ND	104051.12365889864	ND	ND	ND	ND	ND	18827.4	ND	ND	ND	ND	ND	6183.575461894646	ND	ND	ND	ND	ND	4784.807976655354	ND	ND	ND	ND	ND	37733.92546971236	ND	ND	ND	ND	ND	15492.810660240935	ND	ND	ND
1153	DG(14:0_8:0)+NH4	DG(22:0)+NH4	1	446.384	4.4792	DG	diacyl	M+NH4	C25 H52 N1 O5	CCCCCCCC(=O)OCC(CO)OC(=O)CCCCCCCCCCCCC	ND	ND	ND	ND	ND	52680.00472699433	ND	ND	ND	ND	ND	57331.4	ND	ND	ND	ND	ND	4833.920653754851	ND	ND	ND	ND	ND	1152.5003154310918	ND	ND	ND	ND	ND	744.1524485988496	ND	ND	ND	ND	ND	34358.841521229784	ND	ND	ND
1154	DG(6:0_16:0)+NH4	DG(22:0)+NH4	1	446.384	5.19202	DG	diacyl	M+NH4	C25 H52 N1 O5	CCCCCC(=O)OCC(CO)OC(=O)CCCCCCCCCCCCCCC	ND	ND	ND	ND	ND	277338.477667553	ND	ND	ND	ND	ND	98321.6	ND	ND	ND	ND	ND	45749.280340011355	ND	ND	ND	ND	ND	14202.463305477177	ND	ND	ND	ND	ND	17608.122747693542	ND	ND	ND	ND	ND	12230.513383451671	ND	ND	ND
1155	DG(6:0_16:0)+NH4	DG(22:0)+NH4	1	446.384	5.24468	DG	diacyl	M+NH4	C25 H52 N1 O5	CCCCCC(=O)OCC(CO)OC(=O)CCCCCCCCCCCCCCC	ND	ND	ND	ND	ND	277802.61925350735	ND	ND	ND	ND	ND	98880.2	ND	ND	ND	ND	ND	46126.69154833792	ND	ND	ND	ND	ND	46200.26969746971	ND	ND	ND	ND	ND	48346.17459445021	ND	ND	ND	ND	ND	41611.399334784015	ND	ND	ND
1156	DG(22:0)+NH4	DG(22:0)+NH4	1	446.384	5.34605	DG	diacyl	M+NH4	C25 H52 N1 O5	CC(=O)OCC(CO)OC(=O)CCCCCCCCCCCCCCCCCCC	ND	ND	ND	ND	ND	44132.56960484957	ND	ND	ND	ND	ND	17001.1	ND	ND	ND	ND	ND	5196.401590853779	ND	ND	ND	ND	ND	5703.677391019405	ND	ND	ND	ND	ND	6086.286358414373	ND	ND	ND	ND	ND	3265.6011492027737	ND	ND	ND
1158	DG(O-13:0_18:2)+Na	DG(O-31:2)+Na	1	559.47	12.9063	DG	alkyl-acyl	M+Na	C34 H64 Na1 O4	CCCCCCCCCCCCCOCC(CO)OC(=O)CCCCCCCCCCCCC=CC=CC	ND	ND	ND	ND	ND	22923.864054168662	ND	ND	ND	ND	ND	20855	ND	ND	ND	ND	ND	11605.756164697632	ND	ND	ND	ND	ND	5889.904509432944	ND	ND	ND	ND	ND	8446.35098062129	ND	ND	ND	ND	ND	7827.163843500021	ND	ND	ND
1159	DG(O-13:0_18:2)+NH4	DG(O-31:2)+NH4	1	554.514	12.9063	DG	alkyl-acyl	M+NH4	C34 H68 N1 O4	CC=CCCCCCCCCCCOCC(CO)OC(=O)CCCCCCCCCCCCCCC=CC	ND	ND	ND	ND	ND	1002171.0565787663	ND	ND	ND	ND	ND	492107	ND	ND	ND	ND	ND	143310.4351930785	ND	ND	ND	ND	ND	232222.3555954983	ND	ND	ND	ND	ND	230311.46414840888	ND	ND	ND	ND	ND	213277.68658474105	ND	ND	ND
1160	DG(O-13:1_18:1)+H	DG(O-31:2)+H	1	537.488	15.3591	DG	alkyl-acyl	M+H	C34 H65 O4	CC=CCCCCCCCCCCOCC(CO)OC(=O)CCCCCCCCCCCCCCC=CC	ND	ND	ND	ND	ND	193882.54380164747	ND	ND	ND	ND	ND	168846	ND	ND	ND	ND	ND	148149.40380545237	ND	ND	ND	ND	ND	22643.300651143458	ND	ND	ND	ND	ND	165490.1895590725	ND	ND	ND	ND	ND	105315.30786461999	ND	ND	ND
1161	DG(O-13:0_18:2)+H	DG(O-31:2)+H	1	537.488	15.7353	DG	alkyl-acyl	M+H	C34 H65 O4	CCCCCCCCCCCCCOCC(CO)OC(=O)CCCCCCCCCCCCC=CC=CC	ND	ND	ND	ND	ND	255907.08187791082	ND	ND	ND	ND	ND	218643	ND	ND	ND	ND	ND	66081.17139162743	ND	ND	ND	ND	ND	359.91954322068966	ND	ND	ND	ND	ND	79129.33493327393	ND	ND	ND	ND	ND	70376.89563205738	ND	ND	ND
1162	DG(O-13:0_18:2)+Na	DG(O-31:2)+Na	1	559.47	15.7353	DG	alkyl-acyl	M+Na	C34 H64 Na1 O4	CC=CCCCCCCCCCCCCCCCCOCC(CO)OC(=O)CCCCCCCCC=CC	ND	ND	ND	ND	ND	355667.71037550585	ND	ND	ND	ND	ND	187869	ND	ND	ND	ND	ND	143977.72888053482	ND	ND	ND	ND	ND	25547.14588558862	ND	ND	ND	ND	ND	147492.98561114728	ND	ND	ND	ND	ND	111660.423016309	ND	ND	ND
1163	DG(O-15:2_16:0)+Na	DG(O-31:2)+Na	1	559.47	16.7677	DG	alkyl-acyl	M+Na	C34 H64 Na1 O4	CC=CC=CCCCCCCCCCCOCC(CO)OC(=O)CCCCCCCCCCCCCCC	ND	ND	ND	ND	ND	11745.09621931615	ND	ND	ND	ND	ND	9660.94	ND	ND	ND	ND	ND	4346.379653668435	ND	ND	ND	ND	ND	3844.569231442702	559.4670488389567	-4.705578424452527	-0.002632631043411493	0.4322611011799985	C	4857.025850928663	ND	ND	ND	ND	ND	2449.5962517361663	ND	ND	ND
1164	DG(16:0_18:3)+Na	DG(34:3)+Na	1	613.48	8.44905	DG	diacyl	M+Na	C37 H66 Na1 O5	CCCCCCCCCCCCCCCC(=O)OCC(CO)OC(=O)CCCCCCCCCCC=CC=CC=CC	ND	ND	ND	ND	ND	4677.436171640781	ND	ND	ND	ND	ND	3421.68	ND	ND	ND	ND	ND	607.7208894521276	ND	ND	ND	ND	ND	951.1453677841482	ND	ND	ND	ND	ND	1327.570169584891	ND	ND	ND	ND	ND	713.9686856908039	ND	ND	ND
1165	DG(16:0_18:3)+NH4	DG(34:3)+NH4	1	608.525	10.899	DG	diacyl	M+NH4	C37 H70 N1 O5	CCCCCCCCCCCCCCCC(=O)OCC(CO)OC(=O)CCCCCCCCCCC=CC=CC=CC	ND	ND	ND	ND	ND	3033.3843895713158	ND	ND	ND	ND	ND	10291.9	ND	ND	ND	ND	ND	3862.471349040184	ND	ND	ND	ND	ND	1358.5194401566719	ND	ND	ND	ND	ND	317.46192722256257	ND	ND	ND	ND	ND	226.38346782616745	ND	ND	ND
1166	DG(16:1_18:2)+Na	DG(34:3)+Na	1	613.48	14.4984	DG	diacyl	M+Na	C37 H66 Na1 O5	CC=CCCCCCCCCCCCCC(=O)OCC(CO)OC(=O)CCCCCCCCCCCCC=CC=CC	ND	ND	ND	ND	ND	120504.59807813376	ND	ND	ND	ND	ND	16484.9	ND	ND	ND	ND	ND	560.6323816095818	ND	ND	ND	ND	ND	28234.649066913295	ND	ND	ND	ND	ND	78248.51710772027	ND	ND	ND	ND	ND	104270.41554702791	ND	ND	ND
1167	DG(16:1_18:2)+NH4	DG(34:3)+NH4	1	608.525	14.984	DG	diacyl	M+NH4	C37 H70 N1 O5	CC=CCCCCCCCCCCCCC(=O)OCC(CO)OC(=O)CCCCCCCCCCCCC=CC=CC	ND	ND	ND	ND	ND	947.7613929174156	ND	ND	ND	ND	ND	639.16	ND	ND	ND	ND	ND	0.003777877572872599	ND	ND	ND	ND	ND	169.10317821167826	ND	ND	ND	ND	ND	61802.471397291396	ND	ND	ND	ND	ND	6556.255169468346	ND	ND	ND
1168	DG(16:1_18:2)+Na	DG(34:3)+Na	1	613.48	14.984	DG	diacyl	M+Na	C37 H66 Na1 O5	CC=CCCCCCCCCCCCCC(=O)OCC(CO)OC(=O)CCCCCCCCCCCCC=CC=CC	ND	ND	ND	ND	ND	203586.0157469795	ND	ND	ND	ND	ND	142496	ND	ND	ND	ND	ND	51988.860054015495	ND	ND	ND	ND	ND	53524.724450960624	ND	ND	ND	ND	ND	281962.9773379409	ND	ND	ND	ND	ND	122276.22943476176	ND	ND	ND
1169	DG(16:0_18:3)+NH4	DG(34:3)+NH4	1	608.525	15.4077	DG	diacyl	M+NH4	C37 H70 N1 O5	CCCCCCCCCCCCCCCC(=O)OCC(CO)OC(=O)CCCCCCCCCCC=CC=CC=CC	ND	ND	ND	ND	ND	494638.5725617939	ND	ND	ND	ND	ND	29890.6	ND	ND	ND	ND	ND	37560.56594333475	ND	ND	ND	ND	ND	35389.94753279688	ND	ND	ND	ND	ND	209291.6376424461	ND	ND	ND	ND	ND	33162.481674700095	ND	ND	ND
1170	DG(16:0_18:3)+NH4	DG(34:3)+NH4	1	608.525	15.4765	DG	diacyl	M+NH4	C37 H70 N1 O5	CCCCCCCCCCCCCCCC(=O)OCC(CO)OC(=O)CCCCCCCCCCC=CC=CC=CC	ND	ND	ND	ND	ND	45672.16095774402	ND	ND	ND	ND	ND	46.1544	ND	ND	ND	ND	ND	18771.868144888387	ND	ND	ND	ND	ND	9064.106012949316	ND	ND	ND	ND	ND	10239.685551104796	ND	ND	ND	ND	ND	10839.452193480956	ND	ND	ND
1171	DG(16:0_18:3)+H	DG(34:3)+H	1	591.498	15.4765	DG	diacyl	M+H	C37 H67 O5	CCCCCCCCCCCCCCCC(=O)OCC(CO)OC(=O)CCCCCCCCCCC=CC=CC=CC	ND	ND	ND	ND	ND	723.1657835170872	ND	ND	ND	ND	ND	680.877	ND	ND	ND	ND	ND	183.50326090174443	ND	ND	ND	ND	ND	1.6708370292731236E-6	ND	ND	ND	ND	ND	76.05883624360804	ND	ND	ND	ND	ND	0.003906038502292381	ND	ND	ND
1172	DG(16:0_18:3)+Na	DG(34:3)+Na	1	613.48	15.4765	DG	diacyl	M+Na	C37 H66 Na1 O5	CCCCCCCCCCCCCCCC(=O)OCC(CO)OC(=O)CCCCCCCCCCC=CC=CC=CC	ND	ND	ND	ND	ND	712.4584790402504	ND	ND	ND	ND	ND	1292.45	ND	ND	ND	ND	ND	491.11930833714825	ND	ND	ND	ND	ND	91.63742852395917	ND	ND	ND	ND	ND	317.37950899591056	ND	ND	ND	ND	ND	1.2438514037350966E-4	ND	ND	ND
1173	DG(P-40:12)+NH4	DG(P-40:12)+NH4	1	658.483	6.95658	DG	alkenyl-acyl	M+NH4	C43 H64 N1 O4	CC=CC=CC=CC=CC=CC=CCCCCCC=COCC(CO)OC(=O)CCCCCCC=CC=CC=CC=CC=CC=CC	ND	ND	ND	ND	ND	62043.115037771466	ND	ND	ND	ND	ND	46914.3	ND	ND	ND	ND	ND	21663.1892685816	ND	ND	ND	ND	ND	63940.51080377631	ND	ND	ND	ND	ND	39026.36572466092	ND	ND	ND	ND	ND	79698.2912916647	ND	ND	ND
1174	DG(O-40:12)+NH4	DG(O-40:12)+NH4	1	660.499	6.79278	DG	alkyl-acyl	M+NH4	C43 H66 N1 O4	CC=CC=CC=CC=CC=CC=CCCCCCCCOCC(CO)OC(=O)CCCCCCC=CC=CC=CC=CC=CC=CC	ND	ND	ND	ND	ND	76027.1975000462	ND	ND	ND	ND	ND	82901.4	ND	ND	ND	ND	ND	7864.271364893578	660.5008423819778	3.34127888619878	0.002206911977850723	0.15582449506829985	C	163801.99001773432	660.5012159944964	3.906930635157063	0.0025805244964658414	0.15996529659135889	C	187363.30517185107	660.5014986681459	4.334900353145495	0.002863198145973911	0.16025950494219893	C	169334.81483132407	ND	ND	ND
1175	DG(O-21:1_18:2)+NH4	DG(O-39:3)+NH4	1	664.624	19.3292	DG	alkyl-acyl	M+NH4	C42 H82 N1 O4	CC=CCCCCCCCCCCCCCCCCCCOCC(CO)OC(=O)CCCCCCCCCCCCC=CC=CC	ND	ND	ND	ND	ND	52948.51124792985	ND	ND	ND	ND	ND	4261.25	ND	ND	ND	ND	ND	6738.940198709565	ND	ND	ND	ND	ND	15359.142101844192	ND	ND	ND	ND	ND	21007.884389971518	ND	ND	ND	ND	ND	12842.303829083603	664.6205207277811	-4.987391824147077	-0.0033147422188903874
1176	DG(P-41:12)+NH4	DG(P-41:12)+NH4	1	672.499	7.34275	DG	alkenyl-acyl	M+NH4	C44 H66 N1 O4	CC=CC=CC=CC=CC=CC=CCCCCCC=COCC(CO)OC(=O)CCCCCCCC=CC=CC=CC=CC=CC=CC	ND	ND	ND	ND	ND	40926.84483062651	ND	ND	ND	ND	ND	14941.7	ND	ND	ND	ND	ND	16040.492304413268	ND	ND	ND	ND	ND	17551.727634511182	ND	ND	ND	ND	ND	15222.985459348503	ND	ND	ND	ND	ND	21752.408462581152	ND	ND	ND
1177	DG(O-24:2_18:1)+Na	DG(O-42:3)+Na	1	711.626	22.021	DG	alkyl-acyl	M+Na	C45 H84 Na1 O4	CC=CC=CCCCCCCCCCCCCCCCCCCCOCC(CO)OC(=O)CCCCCCCCCCCCCCC=CC	ND	ND	ND	ND	ND	16966.69323284504	ND	ND	ND	ND	ND	16273.3	ND	ND	ND	ND	ND	6452.883287103893	ND	ND	ND	ND	ND	10222.905289355254	ND	ND	ND	ND	ND	9716.078892558053	ND	ND	ND	ND	ND	9579.976411368776	ND	ND	ND
1178	DG(O-4:0_20:1)+Na	DG(O-24:1)+Na	1	463.376	6.21539	DG	alkyl-acyl	M+Na	C27 H52 Na1 O4	CCCCOCC(CO)OC(=O)CCCCCCCCCCCCCCCCC=CC	ND	ND	ND	ND	ND	19871.659802039205	ND	ND	ND	ND	ND	23579.4	ND	ND	ND	ND	ND	5487.267202127325	ND	ND	ND	ND	ND	36243.19225248213	ND	ND	ND	ND	ND	38286.33921057757	ND	ND	ND	ND	ND	30835.11748502184	ND	ND	ND
1179	DG(O-17:1_16:0)+NH4	DG(O-33:1)+NH4	1	584.561	14.1518	DG	alkyl-acyl	M+NH4	C36 H74 N1 O4	CC=CCCCCCCCCCCCCCCOCC(CO)OC(=O)CCCCCCCCCCCCCCC	ND	ND	ND	ND	ND	47709.534272263765	ND	ND	ND	ND	ND	39668	ND	ND	ND	ND	ND	25422.103583279568	ND	ND	ND	ND	ND	17295.63530322999	ND	ND	ND	ND	ND	16101.933891648581	ND	ND	ND	ND	ND	22695.38302855186	ND	ND	ND
1180	DG(O-17:1_16:0)+NH4	DG(O-33:1)+NH4	1	584.561	14.2606	DG	alkyl-acyl	M+NH4	C36 H74 N1 O4	CC=CCCCCCCCCCCCCCCOCC(CO)OC(=O)CCCCCCCCCCCCCCC	ND	ND	ND	ND	ND	20187.075173434758	ND	ND	ND	ND	ND	3270.67	ND	ND	ND	ND	ND	12517.2215220354	ND	ND	ND	ND	ND	15107.485182159799	ND	ND	ND	ND	ND	7072.149932127419	ND	ND	ND	ND	ND	2854.0251339212195	ND	ND	ND
1181	DG(O-15:1_18:0)+NH4	DG(O-33:1)+NH4	1	584.561	15.7739	DG	alkyl-acyl	M+NH4	C36 H74 N1 O4	CC=CCCCCCCCCCCCCOCC(CO)OC(=O)CCCCCCCCCCCCCCCCC	ND	ND	ND	ND	ND	98824.91603229531	ND	ND	ND	ND	ND	67244.2	ND	ND	ND	ND	ND	54329.44682484682	ND	ND	ND	ND	ND	27508.83221705844	ND	ND	ND	ND	ND	50619.38625148799	ND	ND	ND	ND	ND	53890.626174110774	ND	ND	ND
1182	DG(O-26:5_18:1)+H	DG(O-44:6)+H	1	711.629	22.0206	DG	alkyl-acyl	M+H	C47 H83 O4	CC=CC=CC=CC=CC=CCCCCCCCCCCCCCCCOCC(CO)OC(=O)CCCCCCCCCCCCCCC=CC	ND	ND	ND	ND	ND	12848.212862649436	ND	ND	ND	ND	ND	11742.2	ND	ND	ND	ND	ND	5359.919028123825	711.6260777739997	-3.52528568169277	-0.002508696000290911	0.3106314836752984	C	9438.987058070337	711.6260567033174	-3.554894759231765	-0.002529766682528134	0.2308921666105854	C	8861.759719207448	ND	ND	ND	ND	ND	6259.532998788193	ND	ND	ND
1183	DG(P-25:8_22:3)+Na	DG(P-47:11)+Na	1	763.564	6.74028	DG	alkenyl-acyl	M+Na	C50 H76 Na1 O4	CC=CC=CC=CC=CC=CC=CC=CC=CCCCCCCC=COCC(CO)OC(=O)CCCCCCCCCCCCCCC=CC=CC=CC	ND	ND	ND	ND	ND	91524.83772198891	ND	ND	ND	ND	ND	106337	ND	ND	ND	ND	ND	66090.80721428247	ND	ND	ND	ND	ND	65314.73358284275	ND	ND	ND	ND	ND	67974.28718841489	ND	ND	ND	ND	ND	58372.53166929615	ND	ND	ND
1184	DG(P-25:8_22:3)+Na	DG(P-47:11)+Na	1	763.564	6.92642	DG	alkenyl-acyl	M+Na	C50 H76 Na1 O4	CC=CC=CC=CC=CC=CC=CC=CC=CCCCCCCC=COCC(CO)OC(=O)CCCCCCCCCCCCCCC=CC=CC=CC	ND	ND	ND	ND	ND	51661.312651678425	ND	ND	ND	ND	ND	56237.8	763.5622253952085	-1.7759802198775716	-0.0013560747914880267	0.6154755369755356	C	82528.10624497676	763.5617321256965	-2.421989497511862	-0.0018493443035367818	0.7724283113675074	C	54042.04843364117	ND	ND	ND	ND	ND	71042.80690030669	ND	ND	ND	ND	ND	59768.99216484293	ND	ND	ND
1185	DG(21:5_28:8)+NH4	DG(49:13)+NH4	1	798.603	13.4	DG	diacyl	M+NH4	C52 H80 N1 O5	CC=CC=CC=CC=CC=CCCCCCCCCCC(=O)OCC(CO)OC(=O)CCCCCCCCCCC=CC=CC=CC=CC=CC=CC=CC=CC	ND	ND	ND	ND	ND	46503.542020199035	ND	ND	ND	ND	ND	45249.1	ND	ND	ND	ND	ND	9179.177572109513	ND	ND	ND	ND	ND	9417.641706868088	ND	ND	ND	ND	ND	10089.28400737992	ND	ND	ND	ND	ND	9045.583062803613	ND	ND	ND
1186	DG(21:5_28:8)+NH4	DG(49:13)+NH4	1	798.603	13.696	DG	diacyl	M+NH4	C52 H80 N1 O5	CC=CC=CC=CC=CC=CCCCCCCCCCC(=O)OCC(CO)OC(=O)CCCCCCCCCCC=CC=CC=CC=CC=CC=CC=CC=CC	ND	ND	ND	ND	ND	39947.61462356157	ND	ND	ND	ND	ND	25190.8	798.6015829706321	-1.900190876636443	-0.0015174993678783721	0.4681630851188205	C	10240.464386803258	ND	ND	ND	ND	ND	40118.63620967118	ND	ND	ND	ND	ND	13017.343875740351	ND	ND	ND	ND	ND	11925.518382623566	ND	ND	ND
1187	DG(21:5_28:8)+NH4	DG(49:13)+NH4	1	798.603	13.7731	DG	diacyl	M+NH4	C52 H80 N1 O5	CC=CC=CC=CC=CC=CCCCCCCCCCC(=O)OCC(CO)OC(=O)CCCCCCCCCCC=CC=CC=CC=CC=CC=CC=CC=CC	ND	ND	ND	ND	ND	254315.79788906284	ND	ND	ND	ND	ND	275067	ND	ND	ND	ND	ND	70764.23427187638	ND	ND	ND	ND	ND	65023.31144510216	ND	ND	ND	ND	ND	66350.5917401692	ND	ND	ND	ND	ND	49739.94766863646	ND	ND	ND
1188	DG(3:0_14:0)+NH4	DG(17:0)+NH4	1	376.306	1.56133	DG	diacyl	M+NH4	C20 H42 N1 O5	CCC(=O)OCC(CO)OC(=O)CCCCCCCCCCCCC	ND	ND	ND	ND	ND	4796.330556368341	ND	ND	ND	ND	ND	9330.34	ND	ND	ND	ND	ND	20.804374950162252	ND	ND	ND	ND	ND	2375.946971074216	ND	ND	ND	ND	ND	5567.573741171958	ND	ND	ND	ND	ND	2462.7930762668348	ND	ND	ND
1189	DG(6:0_11:0)+NH4	DG(17:0)+NH4	1	376.306	1.70016	DG	diacyl	M+NH4	C20 H42 N1 O5	CCCCCC(=O)OCC(CO)OC(=O)CCCCCCCCCC	ND	ND	ND	ND	ND	7164.702302106032	ND	ND	ND	ND	ND	5167.8	ND	ND	ND	ND	ND	3674.920380843826	ND	ND	ND	ND	ND	10205.725521531298	ND	ND	ND	ND	ND	8510.820843844946	ND	ND	ND	ND	ND	10239.746481345454	ND	ND	ND
1190	DG(2:0_15:0)+NH4	DG(17:0)+NH4	1	376.306	2.41255	DG	diacyl	M+NH4	C20 H42 N1 O5	CC(=O)OCC(CO)OC(=O)CCCCCCCCCCCCCC	ND	ND	ND	ND	ND	4976.504011545555	ND	ND	ND	ND	ND	3100.44	ND	ND	ND	ND	ND	30.76055545843825	ND	ND	ND	ND	ND	2886.4164262821187	ND	ND	ND	ND	ND	3210.6818331199074	ND	ND	ND	ND	ND	6554.611097888935	ND	ND	ND
1191	DG(3:0_14:0)+NH4	DG(17:0)+NH4	1	376.306	2.75908	DG	diacyl	M+NH4	C20 H42 N1 O5	CCC(=O)OCC(CO)OC(=O)CCCCCCCCCCCCC	ND	ND	ND	ND	ND	216852.9089316842	ND	ND	ND	ND	ND	105086	ND	ND	ND	ND	ND	13844.18270279102	ND	ND	ND	ND	ND	21653.1325665991	ND	ND	ND	ND	ND	90138.95775076668	ND	ND	ND	ND	ND	53891.40002701012	ND	ND	ND
1192	DG(15:2_4:0)+NH4	DG(19:2)+NH4	1	400.306	3.19475	DG	diacyl	M+NH4	C22 H42 N1 O5	CCCC(=O)OCC(CO)OC(=O)CCCCCCCCCC=CC=CC	ND	ND	ND	ND	ND	75822.94490503725	400.3038759602412	-4.682688639897352	-0.0018745097588066528	0.17199403840285604	C	65960.8	ND	ND	ND	ND	ND	7.564866063483911	ND	ND	ND	ND	ND	5919.459867952106	ND	ND	ND	ND	ND	11523.129547550607	ND	ND	ND	ND	ND	11283.862822456169	ND	ND	ND
1193	DG(P-7:0_24:1)+Na	DG(P-31:1)+Na	1	559.47	15.7452	DG	alkenyl-acyl	M+Na	C34 H64 Na1 O4	CCCCCC=COCC(CO)OC(=O)CCCCCCCCCCCCCCCCCCCCC=CC	ND	ND	ND	ND	ND	356047.11409360304	ND	ND	ND	ND	ND	187654	ND	ND	ND	ND	ND	143696.74406222336	ND	ND	ND	ND	ND	25510.248293497705	ND	ND	ND	ND	ND	147487.4535522054	ND	ND	ND	ND	ND	111855.5053392207	ND	ND	ND
1194	DG(13:0_18:1)+Na	DG(31:1)+Na	1	575.465	9.61227	DG	diacyl	M+Na	C34 H64 Na1 O5	CCCCCCCCCCCCC(=O)OCC(CO)OC(=O)CCCCCCCCCCCCCCC=CC	ND	ND	ND	ND	ND	1836.1561762422657	ND	ND	ND	ND	ND	8.35492	ND	ND	ND	ND	ND	604.7227594892786	ND	ND	ND	ND	ND	3581.438007398727	ND	ND	ND	ND	ND	6804.42354535398	ND	ND	ND	ND	ND	5971.428456067971	ND	ND	ND
1195	DG(13:0_18:1)+Na	DG(31:1)+Na	1	575.465	10.2069	DG	diacyl	M+Na	C34 H64 Na1 O5	CCCCCCCCCCCCC(=O)OCC(CO)OC(=O)CCCCCCCCCCCCCCC=CC	ND	ND	ND	ND	ND	71161.29668718901	ND	ND	ND	ND	ND	75441.9	ND	ND	ND	ND	ND	61827.893892308966	ND	ND	ND	ND	ND	69150.39444874218	ND	ND	ND	ND	ND	64571.47732968307	ND	ND	ND	ND	ND	48864.504473611356	ND	ND	ND
1196	DG(15:0_16:1)+NH4	DG(31:1)+NH4	1	570.509	10.2875	DG	diacyl	M+NH4	C34 H68 N1 O5	CCCCCCCCCCCCCCC(=O)OCC(CO)OC(=O)CCCCCCCCCCCCC=CC	ND	ND	ND	ND	ND	69578.46710010763	ND	ND	ND	ND	ND	92181.6	ND	ND	ND	ND	ND	31756.027136683508	ND	ND	ND	ND	ND	20575.803940153168	ND	ND	ND	ND	ND	19299.101741743507	ND	ND	ND	ND	ND	19438.804043760872	ND	ND	ND
1197	DG(15:0_16:1)+Na	DG(31:1)+Na	1	575.465	10.2875	DG	diacyl	M+Na	C34 H64 Na1 O5	CC=CCCCCCCCCCCCC(=O)OCC(CO)OC(=O)CCCCCCCCCCCCCCC	ND	ND	ND	ND	ND	185092.19260698522	ND	ND	ND	ND	ND	135976	ND	ND	ND	ND	ND	32406.677141261112	ND	ND	ND	ND	ND	26895.01915695176	ND	ND	ND	ND	ND	21427.964395958963	ND	ND	ND	ND	ND	18584.599956975148	ND	ND	ND
1198	DG(15:1_16:0)+NH4	DG(31:1)+NH4	1	570.509	11.6297	DG	diacyl	M+NH4	C34 H68 N1 O5	CC=CCCCCCCCCCCCC(=O)OCC(CO)OC(=O)CCCCCCCCCCCCCCC	ND	ND	ND	ND	ND	27097.44064442013	ND	ND	ND	ND	ND	15051.6	ND	ND	ND	ND	ND	9510.58805694894	ND	ND	ND	ND	ND	16470.289327244976	ND	ND	ND	ND	ND	15730.615628071862	ND	ND	ND	ND	ND	14263.631728615243	ND	ND	ND
1199	DG(15:0_16:1)+NH4	DG(31:1)+NH4	1	570.509	11.7191	DG	diacyl	M+NH4	C34 H68 N1 O5	CCCCCCCCCCCCCCC(=O)OCC(CO)OC(=O)CCCCCCCCCCCCC=CC	ND	ND	ND	ND	ND	16898.177458180435	ND	ND	ND	ND	ND	16038.3	ND	ND	ND	ND	ND	3634.7135438331097	ND	ND	ND	ND	ND	5425.351449111631	ND	ND	ND	ND	ND	8313.413223945185	ND	ND	ND	ND	ND	3049.242584464237	ND	ND	ND
1201	DG(P-36:9)+Na	DG(P-36:9)+Na	1	613.423	1.26576	DG	alkenyl-acyl	M+Na	C39 H58 Na1 O4	CC=CC=CCCCCCCCC=COCC(CO)OC(=O)CCCCCCC=CC=CC=CC=CC=CC=CC=CC	NP	NP	NP	NP	NP	NP	ND	ND	ND	ND	ND	134.92	NP	NP	NP	NP	NP	NP	NP	NP	NP	NP	NP	NP	NP	NP	NP	NP	NP	NP	NP	NP	NP	NP	NP	NP	NP	NP	NP
1202	DG(3:0_12:1)+NH4	DG(15:1)+NH4	1	346.259	1.79186	DG	diacyl	M+NH4	C18 H36 N1 O5	CCC(=O)OCC(CO)OC(=O)CCCCCCCCC=CC	ND	ND	ND	ND	ND	15517.514855935842	ND	ND	ND	ND	ND	18450.9	ND	ND	ND	ND	ND	11414.853445515526	ND	ND	ND	ND	ND	20102.993695651276	ND	ND	ND	ND	ND	5397.385528783896	ND	ND	ND	ND	ND	12152.03254838825	ND	ND	ND
1203	DG(3:0_12:1)+Na	DG(15:1)+Na	1	351.214	2.06093	DG	diacyl	M+Na	C18 H32 Na1 O5	CCC(=O)OCC(CO)OC(=O)CCCCCCCCC=CC	ND	ND	ND	ND	ND	29989.251367654393	ND	ND	ND	ND	ND	31837	ND	ND	ND	ND	ND	12044.980513079523	ND	ND	ND	ND	ND	19218.52641324049	ND	ND	ND	ND	ND	14540.871701671029	ND	ND	ND	ND	ND	40659.89356210523	ND	ND	ND
1204	DG(3:0_12:1)+NH4	DG(15:1)+NH4	1	346.259	2.06093	DG	diacyl	M+NH4	C18 H36 N1 O5	CC(=O)OCC(CO)OC(=O)CCCCCCCCCC=CC	ND	ND	ND	ND	ND	1537.9118848795192	ND	ND	ND	ND	ND	5678.22	ND	ND	ND	ND	ND	16.943684629845354	ND	ND	ND	ND	ND	16.505223057856917	ND	ND	ND	ND	ND	5745.51673711416	ND	ND	ND	ND	ND	1763.9121446512117	ND	ND	ND
1205	DG(21:4)+H	DG(21:4)+H	1	407.279	20.8331	DG	diacyl	M+H	C24 H39 O5	CC(=O)OCC(CO)OC(=O)CCCCCCCCCC=CC=CC=CC=CC	ND	ND	ND	ND	ND	4388.403631844682	ND	ND	ND	ND	ND	18805.7	ND	ND	ND	ND	ND	10740.024226897187	ND	ND	ND	ND	ND	10245.696222950415	ND	ND	ND	ND	ND	4454.09871918957	ND	ND	ND	ND	ND	9474.662168661349	ND	ND	ND
1206	DG(3:0_18:0)+H	DG(21:0)+H	1	415.342	6.1914	DG	diacyl	M+H	C24 H47 O5	CCC(=O)OCC(CO)OC(=O)CCCCCCCCCCCCCCCCC	ND	ND	ND	ND	ND	244424.82160471758	ND	ND	ND	ND	ND	211590	ND	ND	ND	ND	ND	1.9795115926042843	ND	ND	ND	ND	ND	5.44607744380925	ND	ND	ND	ND	ND	100.67583465451197	ND	ND	ND	ND	ND	359.25108390817417	ND	ND	ND
1207	DG(3:0_18:0)+H	DG(21:0)+H	1	415.342	6.45625	DG	diacyl	M+H	C24 H47 O5	CCC(=O)OCC(CO)OC(=O)CCCCCCCCCCCCCCCCC	ND	ND	ND	ND	ND	1385117.2820737152	ND	ND	ND	ND	ND	486665	ND	ND	ND	ND	ND	52510.24208996398	ND	ND	ND	ND	ND	42248.08934321441	ND	ND	ND	ND	ND	70662.08720218843	415.3397569714004	-4.922441931617177	-0.0020444985996164178	0.5925831172817226	A	60452.12100603744	ND	ND	ND
1208	DG(3:0_18:0)+H	DG(21:0)+H	1	415.342	6.71449	DG	diacyl	M+H	C24 H47 O5	CCC(=O)OCC(CO)OC(=O)CCCCCCCCCCCCCCCCC	ND	ND	ND	ND	ND	1973.199463842704	ND	ND	ND	ND	ND	1841.02	ND	ND	ND	ND	ND	451.5642054118682	ND	ND	ND	ND	ND	1128.5630192331835	ND	ND	ND	ND	ND	14031.285478113381	415.3397569714004	-4.922441931617177	-0.0020444985996164178	0.46928985781956745	A	31550.101302543353	ND	ND	ND
1209	DG(O-5:0_18:0)+Na	DG(O-23:0)+Na	1	451.376	7.36807	DG	alkyl-acyl	M+Na	C26 H52 Na1 O4	CCCCCOCC(CO)OC(=O)CCCCCCCCCCCCCCCCC	ND	ND	ND	ND	ND	4995.340357654766	ND	ND	ND	ND	ND	5371.06	ND	ND	ND	ND	ND	1225.6711857887433	ND	ND	ND	ND	ND	8121.107014684806	ND	ND	ND	ND	ND	7676.519586019365	ND	ND	ND	ND	ND	7132.31960780507	ND	ND	ND
1210	DG(O-5:0_18:0)+Na	DG(O-23:0)+Na	1	451.376	9.54043	DG	alkyl-acyl	M+Na	C26 H52 Na1 O4	CCCCCOCC(CO)OC(=O)CCCCCCCCCCCCCCCCC	ND	ND	ND	ND	ND	25343.087640584334	ND	ND	ND	ND	ND	23994.6	ND	ND	ND	ND	ND	9306.262801163253	ND	ND	ND	ND	ND	4150.414321220447	ND	ND	ND	ND	ND	4656.282582873748	ND	ND	ND	ND	ND	4824.966590888844	ND	ND	ND
1211	DG(O-5:0_22:6)+NH4	DG(O-27:6)+NH4	1	490.389	6.11509	DG	alkyl-acyl	M+NH4	C30 H52 N1 O4	CCCCCOCC(CO)OC(=O)CCCCCCCCC=CC=CC=CC=CC=CC=CC	ND	ND	ND	ND	ND	388683.0433999947	ND	ND	ND	ND	ND	444474	ND	ND	ND	ND	ND	152049.24837590338	ND	ND	ND	ND	ND	92172.52802268902	ND	ND	ND	ND	ND	151929.47219424666	ND	ND	ND	ND	ND	117316.90643987694	ND	ND	ND
1212	DG(15:0_18:1)+Na	DG(33:1)+Na	1	603.496	12.2667	DG	diacyl	M+Na	C36 H68 Na1 O5	CCCCCCCCCCCCCCC(=O)OCC(CO)OC(=O)CCCCCCCCCCCCCCC=CC	ND	ND	ND	ND	ND	9199.513140955536	ND	ND	ND	ND	ND	8505.38	ND	ND	ND	ND	ND	2456.2731531751015	ND	ND	ND	ND	ND	1385.8208644056301	ND	ND	ND	ND	ND	1300.9762093478173	ND	ND	ND	ND	ND	1070.8238577527422	ND	ND	ND
1213	DG(15:0_18:1)+NH4	DG(33:1)+NH4	1	598.541	12.2667	DG	diacyl	M+NH4	C36 H72 N1 O5	CCCCCCCCCCCCCCC(=O)OCC(CO)OC(=O)CCCCCCCCCCCCCCC=CC	ND	ND	ND	ND	ND	15944.425958179192	ND	ND	ND	ND	ND	7510.77	ND	ND	ND	ND	ND	1474.0329689402208	ND	ND	ND	ND	ND	3524.803408169113	ND	ND	ND	ND	ND	2354.7541223442945	ND	ND	ND	ND	ND	2508.7735505961055	ND	ND	ND
1214	DG(15:0_18:1)+NH4	DG(33:1)+NH4	1	598.541	12.472	DG	diacyl	M+NH4	C36 H72 N1 O5	CCCCCCCCCCCCCCC(=O)OCC(CO)OC(=O)CCCCCCCCCCCCCCC=CC	ND	ND	ND	ND	ND	36386.504581504574	ND	ND	ND	ND	ND	43025.8	ND	ND	ND	ND	ND	83.8023539614518	ND	ND	ND	ND	ND	10285.721750129505	ND	ND	ND	ND	ND	18088.046676528047	ND	ND	ND	ND	ND	4731.1949305601875	ND	ND	ND
1215	DG(15:0_18:1)+NH4	DG(33:1)+NH4	1	598.541	12.6999	DG	diacyl	M+NH4	C36 H72 N1 O5	CCCCCCCCCCCCCCC(=O)OCC(CO)OC(=O)CCCCCCCCCCCCCCC=CC	ND	ND	ND	ND	ND	446.26032440085504	ND	ND	ND	ND	ND	298.443	ND	ND	ND	ND	ND	18413.907388390904	ND	ND	ND	ND	ND	99.758935942202	ND	ND	ND	ND	ND	10018.948316873444	ND	ND	ND	ND	ND	40.366875573140135	ND	ND	ND
1216	DG(15:0_18:1)+Na	DG(33:1)+Na	1	603.496	12.6999	DG	diacyl	M+Na	C36 H68 Na1 O5	CCCCCCCCCCCCCCC(=O)OCC(CO)OC(=O)CCCCCCCCCCCCCCC=CC	ND	ND	ND	ND	ND	2085.0073062386173	ND	ND	ND	ND	ND	1675.68	ND	ND	ND	ND	ND	232.1997471551882	ND	ND	ND	ND	ND	995.8901339258116	ND	ND	ND	ND	ND	139.65828206240244	ND	ND	ND	ND	ND	665.6929330772105	ND	ND	ND
1217	DG(15:0_18:1)+NH4	DG(33:1)+NH4	1	598.541	14.0263	DG	diacyl	M+NH4	C36 H72 N1 O5	CCCCCCCCCCCCCCC(=O)OCC(CO)OC(=O)CCCCCCCCCCCCCCC=CC	ND	ND	ND	ND	ND	316663.19940447615	ND	ND	ND	ND	ND	247042	ND	ND	ND	ND	ND	103222.21592737234	ND	ND	ND	ND	ND	52408.36340085461	ND	ND	ND	ND	ND	54849.83839217192	ND	ND	ND	ND	ND	60059.45789640392	ND	ND	ND
1218	DG(16:0_17:1)+NH4	DG(33:1)+NH4	1	598.541	17.4079	DG	diacyl	M+NH4	C36 H72 N1 O5	CCCCCCCCCCCCCCCC(=O)OCC(CO)OC(=O)CCCCCCCCCCCCCC=CC	ND	ND	ND	ND	ND	5433.176457113036	ND	ND	ND	ND	ND	6474.05	ND	ND	ND	ND	ND	151.29820387562813	ND	ND	ND	ND	ND	8606.253987875763	ND	ND	ND	ND	ND	26451.002406669806	ND	ND	ND	ND	ND	18575.46473994755	ND	ND	ND
1219	DG(16:0_17:1)+Na	DG(33:1)+Na	1	603.496	17.4079	DG	diacyl	M+Na	C36 H68 Na1 O5	CCCCCCCCCCCCCCCC(=O)OCC(CO)OC(=O)CCCCCCCCCCCCCC=CC	ND	ND	ND	ND	ND	6835.213412277504	603.4928880263034	-4.985023062847947	-0.0030084436966717476	0.5007447871653916	C	131386	ND	ND	ND	ND	ND	37652.59275665156	ND	ND	ND	ND	ND	31551.111534100706	ND	ND	ND	ND	ND	38631.21728671824	ND	ND	ND	ND	ND	31547.24816147179	ND	ND	ND
1227	DG(16:0_19:1)+NH4	DG(35:1)+NH4	1	626.572	12.2945	DG	diacyl	M+NH4	C38 H76 N1 O5	CCCCCCCCCCCCCCCC(=O)OCC(CO)OC(=O)CCCCCCCCCCCCCCCC=CC	ND	ND	ND	ND	ND	5136.694413378878	ND	ND	ND	ND	ND	4734.29	ND	ND	ND	ND	ND	2018.0994198617343	ND	ND	ND	ND	ND	1071.3996776969416	ND	ND	ND	ND	ND	1678.0679904590531	ND	ND	ND	ND	ND	1890.0696569710421	ND	ND	ND
1228	DG(16:0_19:1)+NH4	DG(35:1)+NH4	1	626.572	12.7148	DG	diacyl	M+NH4	C38 H76 N1 O5	CCCCCCCCCCCCCCCC(=O)OCC(CO)OC(=O)CCCCCCCCCCCCCCCC=CC	ND	ND	ND	ND	ND	2548.2602564851377	ND	ND	ND	ND	ND	2236.32	ND	ND	ND	ND	ND	116.3410374259952	ND	ND	ND	ND	ND	613.3002686695088	ND	ND	ND	ND	ND	525.4509425861198	ND	ND	ND	ND	ND	370.2118889949741	ND	ND	ND
1230	DG(15:0_20:1)+NH4	DG(35:1)+NH4	1	626.572	14.9167	DG	diacyl	M+NH4	C38 H76 N1 O5	CCCCCCCCCCCCCCC(=O)OCC(CO)OC(=O)CCCCCCCCCCCCCCCCC=CC	ND	ND	ND	ND	ND	50896.14963776328	ND	ND	ND	ND	ND	121.55	ND	ND	ND	ND	ND	12773.388861289784	ND	ND	ND	ND	ND	14077.441644458924	ND	ND	ND	ND	ND	10823.097525416017	ND	ND	ND	ND	ND	58208.94862047137	ND	ND	ND
1231	DG(16:0_19:1)+NH4	DG(35:1)+NH4	1	626.572	16.1993	DG	diacyl	M+NH4	C38 H76 N1 O5	CCCCCCCCCCCCCCCC(=O)OCC(CO)OC(=O)CCCCCCCCCCCCCCCC=CC	ND	ND	ND	ND	ND	638047.0148011241	ND	ND	ND	ND	ND	145919	ND	ND	ND	ND	ND	74303.75949285882	ND	ND	ND	ND	ND	115778.4488180793	ND	ND	ND	ND	ND	209490.83111646326	ND	ND	ND	ND	ND	177390.25361101385	ND	ND	ND
1232	DG(17:0_18:1)+NH4	DG(35:1)+NH4	1	626.572	19.2626	DG	diacyl	M+NH4	C38 H76 N1 O5	CCCCCCCCCCCCCCCCC(=O)OCC(CO)OC(=O)CCCCCCCCCCCCCCC=CC	ND	ND	ND	ND	ND	341729.13353032555	ND	ND	ND	ND	ND	271983	ND	ND	ND	ND	ND	429.25504882444324	ND	ND	ND	ND	ND	32066.267010499352	ND	ND	ND	ND	ND	72749.45420162678	ND	ND	ND	ND	ND	13803.926135833966	ND	ND	ND
1233	DG(17:0_18:1)+Na	DG(35:1)+Na	1	631.527	19.2626	DG	diacyl	M+Na	C38 H72 Na1 O5	CCCCCCCCCCCCCCCCC(=O)OCC(CO)OC(=O)CCCCCCCCCCCCCCC=CC	ND	ND	ND	ND	ND	318380.1411637635	ND	ND	ND	ND	ND	250106	ND	ND	ND	ND	ND	137732.65122227662	ND	ND	ND	ND	ND	76450.51362367756	ND	ND	ND	ND	ND	86073.21171059474	ND	ND	ND	ND	ND	78239.64488734193	ND	ND	ND
1234	DG(15:0_22:1)+NH4	DG(37:1)+NH4	1	654.603	16.8051	DG	diacyl	M+NH4	C40 H80 N1 O5	CCCCCCCCCCCCCCC(=O)OCC(CO)OC(=O)CCCCCCCCCCCCCCCCCCC=CC	ND	ND	ND	ND	ND	20353.68838775887	ND	ND	ND	ND	ND	18708.5	ND	ND	ND	ND	ND	5290.436266908525	ND	ND	ND	ND	ND	0.08558887136182736	ND	ND	ND	ND	ND	0.15893693764757422	ND	ND	ND	ND	ND	653.545746669199	ND	ND	ND
1235	DG(15:0_22:1)+NH4	DG(37:1)+NH4	1	654.603	16.958	DG	diacyl	M+NH4	C40 H80 N1 O5	CCCCCCCCCCCCCCC(=O)OCC(CO)OC(=O)CCCCCCCCCCCCCCCCCCC=CC	ND	ND	ND	ND	ND	0.1593763995982333	ND	ND	ND	ND	ND	0.260551	ND	ND	ND	ND	ND	0.04018710080591471	ND	ND	ND	ND	ND	15738.142160906973	ND	ND	ND	ND	ND	19216.938597346576	ND	ND	ND	ND	ND	0.06275870264344073	ND	ND	ND
1236	DG(16:0_21:1)+NH4	DG(37:1)+NH4	1	654.603	18.0175	DG	diacyl	M+NH4	C40 H80 N1 O5	CCCCCCCCCCCCCCCC(=O)OCC(CO)OC(=O)CCCCCCCCCCCCCCCCCC=CC	ND	ND	ND	ND	ND	567534.5325208788	ND	ND	ND	ND	ND	742.229	ND	ND	ND	ND	ND	582.6499749330848	ND	ND	ND	ND	ND	260079.09682481654	ND	ND	ND	ND	ND	339360.4156586673	ND	ND	ND	ND	ND	3002.3452744943224	ND	ND	ND
1237	DG(19:1_18:0)+NH4	DG(37:1)+NH4	1	654.603	19.2371	DG	diacyl	M+NH4	C40 H80 N1 O5	CCCCCCCCCCCCCCCCCC(=O)OCC(CO)OC(=O)CCCCCCCCCCCCCCCC=CC	ND	ND	ND	ND	ND	2789.639301486592	ND	ND	ND	ND	ND	1614.6	ND	ND	ND	ND	ND	705.8066566525753	ND	ND	ND	ND	ND	5509.552535148662	ND	ND	ND	ND	ND	11.759998548610293	ND	ND	ND	ND	ND	1512.529894516962	ND	ND	ND
1238	DG(19:0_18:1)+NH4	DG(37:1)+NH4	1	654.603	20.6914	DG	diacyl	M+NH4	C40 H80 N1 O5	CC=CCCCCCCCCCCCCCCC(=O)OCC(CO)OC(=O)CCCCCCCCCCCCCCCCCC	ND	ND	ND	ND	ND	1539.078799128665	ND	ND	ND	ND	ND	585.203	ND	ND	ND	ND	ND	460.15117276210583	ND	ND	ND	ND	ND	158.1393544992332	ND	ND	ND	ND	ND	390.3175710161665	ND	ND	ND	ND	ND	355.6207579648132	ND	ND	ND
1239	DG(18:1_25:7)+Na	DG(43:8)+Na	1	729.543	14.1095	DG	diacyl	M+Na	C46 H74 Na1 O5	CC=CCCCCCCCCCCCCCCC(=O)OCC(CO)OC(=O)CCCCCCCCCC=CC=CC=CC=CC=CC=CC=CC	ND	ND	ND	ND	ND	10588.916475150194	ND	ND	ND	ND	ND	8497.5	ND	ND	ND	ND	ND	2935.9972646821107	ND	ND	ND	ND	ND	964.4104001926914	ND	ND	ND	ND	ND	587.7204216814207	ND	ND	ND	ND	ND	1159.5491657036162	ND	ND	ND
1240	DG(O-5:0_20:3)+H	DG(O-25:3)+H	1	451.378	7.14803	DG	alkyl-acyl	M+H	C28 H51 O4	CCCCCOCC(CO)OC(=O)CCCCCCCCCCCCC=CC=CC=CC	ND	ND	ND	ND	ND	868.0226491044065	ND	ND	ND	ND	ND	1461.68	ND	ND	ND	ND	ND	1.1199115402132638E-4	ND	ND	ND	ND	ND	5582.555968421317	ND	ND	ND	ND	ND	2323.2597415388414	ND	ND	ND	ND	ND	5748.209655906738	ND	ND	ND
1241	DG(O-5:0_20:3)+H	DG(O-25:3)+H	1	451.378	7.36847	DG	alkyl-acyl	M+H	C28 H51 O4	CCCCCOCC(CO)OC(=O)CCCCCCCCCCCCC=CC=CC=CC	ND	ND	ND	ND	ND	3843.617647280679	ND	ND	ND	ND	ND	5008.05	ND	ND	ND	ND	ND	1009.0695512362468	ND	ND	ND	ND	ND	8236.171917823753	ND	ND	ND	ND	ND	7217.9693236676685	ND	ND	ND	ND	ND	5930.504824012532	ND	ND	ND
1242	DG(O-15:1_20:0)+NH4	DG(O-35:1)+NH4	1	612.593	16.4529	DG	alkyl-acyl	M+NH4	C38 H78 N1 O4	CC=CCCCCCCCCCCCCOCC(CO)OC(=O)CCCCCCCCCCCCCCCCCCC	ND	ND	ND	ND	ND	12484.91836776961	ND	ND	ND	ND	ND	2007.2	ND	ND	ND	ND	ND	6684.256553925053	ND	ND	ND	ND	ND	4213.760261507597	ND	ND	ND	ND	ND	2013.581355151766	ND	ND	ND	ND	ND	3754.8495080199027	ND	ND	ND
1243	DG(O-15:1_20:0)+NH4	DG(O-35:1)+NH4	1	612.593	17.8463	DG	alkyl-acyl	M+NH4	C38 H78 N1 O4	CC=CCCCCCCCCCCCCOCC(CO)OC(=O)CCCCCCCCCCCCCCCCCCC	ND	ND	ND	ND	ND	71675.62672715499	ND	ND	ND	ND	ND	89913.2	ND	ND	ND	ND	ND	39086.46272434645	ND	ND	ND	ND	ND	14959.100309459556	ND	ND	ND	ND	ND	23676.16318330813	ND	ND	ND	ND	ND	25161.866450584675	612.5895129593001	-4.933961513523859	-0.0030225106999068885
1244	DG(P-27:8_17:3)+NH4	DG(P-44:11)+NH4	1	716.561	11.6165	DG	alkenyl-acyl	M+NH4	C47 H74 N1 O4	CC=CC=CC=CC=CC=CC=CC=CC=CCCCCCCCCC=COCC(CO)OC(=O)CCCCCCCCCC=CC=CC=CC	ND	ND	ND	ND	ND	355340.18043993914	ND	ND	ND	ND	ND	353032	ND	ND	ND	ND	ND	107152.26638042548	ND	ND	ND	ND	ND	78317.0217836657	ND	ND	ND	ND	ND	76658.48768851657	ND	ND	ND	ND	ND	62927.06023788241	ND	ND	ND
1245	DG(15:0_27:1)+NH4	DG(42:1)+NH4	1	724.681	21.6088	DG	diacyl	M+NH4	C45 H90 N1 O5	CCCCCCCCCCCCCCC(=O)OCC(CO)OC(=O)CCCCCCCCCCCCCCCCCCCCCCCC=CC	ND	ND	ND	ND	ND	100176.43718727067	ND	ND	ND	ND	ND	20554.9	ND	ND	ND	ND	ND	19740.714142111723	ND	ND	ND	ND	ND	21507.546395299636	ND	ND	ND	ND	ND	17778.108195932247	ND	ND	ND	ND	ND	29557.46186839699	ND	ND	ND
1246	DG(24:0_18:1)+NH4	DG(42:1)+NH4	1	724.681	23.0105	DG	diacyl	M+NH4	C45 H90 N1 O5	CC=CCCCCCCCCCCCCCCC(=O)OCC(CO)OC(=O)CCCCCCCCCCCCCCCCCCCCCCC	ND	ND	ND	ND	ND	36071.69930319169	ND	ND	ND	ND	ND	30715.1	724.6780404680728	-4.567523946339753	-0.0033100019271614656	0.7888596233057336	A	14007.95561376998	ND	ND	ND	ND	ND	10575.807435235925	ND	ND	ND	ND	ND	7719.267700773618	ND	ND	ND	ND	ND	9340.74389937308	ND	ND	ND
1247	DG(24:0_18:1)+Na	DG(42:1)+Na	1	729.637	23.0105	DG	diacyl	M+Na	C45 H86 Na1 O5	CC=CCCCCCCCCCCCCCCC(=O)OCC(CO)OC(=O)CCCCCCCCCCCCCCCCCCCCCCC	ND	ND	ND	ND	ND	28695.3583085463	ND	ND	ND	ND	ND	26877.4	ND	ND	ND	ND	ND	11844.177169304296	ND	ND	ND	ND	ND	8604.977678189623	ND	ND	ND	ND	ND	4946.764631846382	ND	ND	ND	ND	ND	7803.070133289556	ND	ND	ND
1248	DG(O-21:1_24:0)+NH4	DG(O-45:1)+NH4	1	752.749	23.4663	DG	alkyl-acyl	M+NH4	C48 H98 N1 O4	CC=CCCCCCCCCCCCCCCCCCCOCC(CO)OC(=O)CCCCCCCCCCCCCCCCCCCCCCC	ND	ND	ND	ND	ND	11559.222647368093	ND	ND	ND	ND	ND	11578.7	ND	ND	ND	ND	ND	12363.189394035206	ND	ND	ND	ND	ND	9956.391340860408	ND	ND	ND	ND	ND	9663.728313965385	ND	ND	ND	ND	ND	10759.138071760288	ND	ND	ND
1249	DG(O-18:0)+NH4	DG(O-18:0)+NH4	1	376.342	6.74084	DG	alkyl-acyl	M+NH4	C21 H46 N1 O4	CCCCOCC(CO)OC(=O)CCCCCCCCCCCCC	ND	ND	ND	ND	ND	97060.33178712109	ND	ND	ND	ND	ND	44317.6	ND	ND	ND	ND	ND	33023.037807422435	ND	ND	ND	ND	ND	7054.135146150108	ND	ND	ND	ND	ND	2906.336955865649	ND	ND	ND	ND	ND	13217.682932820957	ND	ND	ND
1250	DG(P-4:0_16:0)+NH4	DG(P-20:0)+NH4	1	402.358	4.24091	DG	alkenyl-acyl	M+NH4	C23 H48 N1 O4	CCC=COCC(CO)OC(=O)CCCCCCCCCCCCCCC	ND	ND	ND	ND	ND	73094.74632899767	ND	ND	ND	ND	ND	14153.9	ND	ND	ND	ND	ND	18041.9791198583	ND	ND	ND	ND	ND	9840.498149175137	ND	ND	ND	ND	ND	67708.7439244478	ND	ND	ND	ND	ND	37354.17345205367	ND	ND	ND
1251	DG(P-8:0_17:3)+Na	DG(P-25:3)+Na	1	471.344	5.74174	DG	alkenyl-acyl	M+Na	C28 H48 Na1 O4	CCCCCCC=COCC(CO)OC(=O)CCCCCCCCCC=CC=CC=CC	ND	ND	ND	ND	ND	30175.796679773764	ND	ND	ND	ND	ND	34312.3	ND	ND	ND	ND	ND	10248.795382329305	ND	ND	ND	ND	ND	22110.123246967574	471.34270873962356	-3.761003646312735	-0.0017727303765013858	0.5333962114179976	C	21911.119174679246	ND	ND	ND	ND	ND	15966.26311762553	ND	ND	ND
1252	DG(P-8:0_17:3)+H	DG(P-25:3)+H	1	449.363	5.74174	DG	alkenyl-acyl	M+H	C28 H49 O4	CCCCCC=COCC(CO)OC(=O)CCCCCCCCCCC=CC=CC=CC	ND	ND	ND	ND	ND	4036.4383032405917	ND	ND	ND	ND	ND	5349.87	ND	ND	ND	ND	ND	17.156429635867156	ND	ND	ND	ND	ND	7472.982203910377	ND	ND	ND	ND	ND	3270.1615024039274	ND	ND	ND	ND	ND	7332.728631067866	ND	ND	ND
1255	DG(O-25:4)+H	DG(O-25:4)+H	1	449.363	6.98037	DG	alkyl-acyl	M+H	C28 H49 O4	CCCCOCC(CO)OC(=O)CCCCCCCCCCCC=CC=CC=CC=CC	ND	ND	ND	ND	ND	52315.207218172014	ND	ND	ND	ND	ND	6563.71	ND	ND	ND	ND	ND	10747.6356084178	ND	ND	ND	ND	ND	5057.304456022688	ND	ND	ND	ND	ND	9193.323361895296	ND	ND	ND	ND	ND	7934.534853875817	ND	ND	ND
1256	DG(O-18:4_18:2)+H	DG(O-36:6)+H	1	599.503	15.3097	DG	alkyl-acyl	M+H	C39 H67 O4	CC=CC=CC=CC=CCCCCCCCCCOCC(CO)OC(=O)CCCCCCCCCCCCC=CC=CC	ND	ND	ND	ND	ND	33541.49201065981	ND	ND	ND	ND	ND	947.06	ND	ND	ND	ND	ND	4920.175287689005	ND	ND	ND	ND	ND	6278.4647786719715	ND	ND	ND	ND	ND	557.2725763389258	ND	ND	ND	ND	ND	6369.851277136037	ND	ND	ND
1257	DG(O-18:4_18:2)+H	DG(O-36:6)+H	1	599.503	15.3503	DG	alkyl-acyl	M+H	C39 H67 O4	CC=CC=CC=CC=CCCCCCCCCCOCC(CO)OC(=O)CCCCCCCCCCCCC=CC=CC	ND	ND	ND	ND	ND	29077.32500229358	ND	ND	ND	ND	ND	947.737	ND	ND	ND	ND	ND	4913.181021406396	ND	ND	ND	ND	ND	6279.85466539563	ND	ND	ND	ND	ND	557.2725731074111	ND	ND	ND	ND	ND	6409.594700698699	ND	ND	ND
1258	DG(O-14:1_23:5)+Na	DG(O-37:6)+Na	1	635.501	19.9537	DG	alkyl-acyl	M+Na	C40 H68 Na1 O4	CC=CCCCCCCCCCCCOCC(CO)OC(=O)CCCCCCCCCCCC=CC=CC=CC=CC=CC	ND	ND	ND	ND	ND	48821.03897422862	ND	ND	ND	ND	ND	46011	ND	ND	ND	ND	ND	29808.253632424217	ND	ND	ND	ND	ND	37665.07252677536	ND	ND	ND	ND	ND	118522.3831933227	ND	ND	ND	ND	ND	138845.12783399023	ND	ND	ND
1259	DG(O-21:6_22:6)+Na	DG(O-43:12)+Na	1	707.501	5.49489	DG	alkyl-acyl	M+Na	C46 H68 Na1 O4	CC=CC=CC=CC=CC=CC=CCCCCCCCCOCC(CO)OC(=O)CCCCCCCCC=CC=CC=CC=CC=CC=CC	ND	ND	ND	ND	ND	72197.58485147887	ND	ND	ND	ND	ND	78850.8	ND	ND	ND	ND	ND	32961.24836018601	ND	ND	ND	ND	ND	23889.118201200108	ND	ND	ND	ND	ND	25072.85749156797	ND	ND	ND	ND	ND	22502.154558830316	ND	ND	ND
1260	DG(21:5_28:6)+NH4	DG(49:11)+NH4	1	802.634	15.2289	DG	diacyl	M+NH4	C52 H84 N1 O5	CC=CC=CC=CC=CC=CCCCCCCCCCC(=O)OCC(CO)OC(=O)CCCCCCCCCCCCCCC=CC=CC=CC=CC=CC=CC	ND	ND	ND	ND	ND	32433.97004331168	ND	ND	ND	ND	ND	29154.2	ND	ND	ND	ND	ND	9132.911033524353	ND	ND	ND	ND	ND	11445.402548023458	ND	ND	ND	ND	ND	10001.446222199129	ND	ND	ND	ND	ND	11260.7437127939	ND	ND	ND
1263	DG(6:0_19:2)+H	DG(25:2)+H	1	467.373	11.597	DG	diacyl	M+H	C28 H51 O5	CCCCCC(=O)OCC(CO)OC(=O)CCCCCCCCCCCCCC=CC=CC	ND	ND	ND	ND	ND	69296.57458918246	467.37095489078246	-4.5928545983234015	-0.002146579217537692	0.5977452864023604	B	32995.8	467.3710222291189	-4.448776436312732	-0.002079240881073474	0.5963038464630088	B	17472.549136020745	ND	ND	ND	ND	ND	6147.094517272649	ND	ND	ND	ND	ND	5534.665534054295	ND	ND	ND	ND	ND	6088.791929080468	ND	ND	ND
1264	DG(6:0_18:3)+NH4	DG(24:3)+NH4	1	468.368	6.66083	DG	diacyl	M+NH4	C27 H50 N1 O5	CCCCCC(=O)OCC(CO)OC(=O)CCCCCCCCCCC=CC=CC=CC	ND	ND	ND	ND	ND	10609.710761488015	468.3668377914634	-3.2296733191969316	-0.0015126785366419426	0.46553734815568315	C	36711.6	ND	ND	ND	ND	ND	11316.485936960573	ND	ND	ND	ND	ND	1743.9274117787745	ND	ND	ND	ND	ND	5210.167814001198	ND	ND	ND	ND	ND	2315.371460960206	ND	ND	ND
1268	DG(P-5:0_22:6)+NH4	DG(P-27:6)+NH4	1	488.373	5.70336	DG	alkenyl-acyl	M+NH4	C30 H50 N1 O4	CCCC=COCC(CO)OC(=O)CCCCCCCCC=CC=CC=CC=CC=CC=CC	ND	ND	ND	ND	ND	63643.94944879205	488.3711552682104	-4.6689665387415635	-0.002280201789687908	0.38351361398696565	C	93297.9	ND	ND	ND	ND	ND	37385.81139527357	ND	ND	ND	ND	ND	13194.731219931975	ND	ND	ND	ND	ND	11334.420975680834	ND	ND	ND	ND	ND	9071.806987125565	ND	ND	ND
1269	DG(O-11:0_16:0)+Na	DG(O-27:0)+Na	1	507.438	5.21221	DG	alkyl-acyl	M+Na	C30 H60 Na1 O4	CCCCCCCCCCCOCC(CO)OC(=O)CCCCCCCCCCCCCCC	ND	ND	ND	ND	ND	199079.73694145735	507.4382051295551	-0.3475106746526693	-1.7634044490932865E-4	0.5712525623142193	C	108383	507.4380288825014	-0.6948373051303391	-3.5258749863942285E-4	0.5148928068271071	C	52519.29429647932	ND	ND	ND	ND	ND	23680.469139650722	ND	ND	ND	ND	ND	25757.77694603129	ND	ND	ND	ND	ND	20886.120133287735	ND	ND	ND
1270	DG(O-13:0_19:0)+Na	DG(O-32:0)+Na	1	577.517	12.3772	DG	alkyl-acyl	M+Na	C35 H70 Na1 O4	CCCCCCCCCCCCCOCC(CO)OC(=O)CCCCCCCCCCCCCCCCCC	ND	ND	ND	ND	ND	4600.59936897544	ND	ND	ND	ND	ND	3447.96	ND	ND	ND	ND	ND	859.4122215508312	ND	ND	ND	ND	ND	2550.8448908684854	ND	ND	ND	ND	ND	2487.8985122567656	ND	ND	ND	ND	ND	2560.8043728368416	ND	ND	ND
1271	DG(O-16:0_16:0)+Na	DG(O-32:0)+Na	1	577.517	13.823	DG	alkyl-acyl	M+Na	C35 H70 Na1 O4	CCCCCCCCCCCCCCCCOCC(CO)OC(=O)CCCCCCCCCCCCCCC	ND	ND	ND	ND	ND	51130.49340969872	577.5158409004945	-1.368910801277239	-7.905695056251716E-4	0.761694238296364	C	130331	ND	ND	ND	ND	ND	38447.57607524946	ND	ND	ND	ND	ND	20541.59849504207	ND	ND	ND	ND	ND	21429.594459657797	ND	ND	ND	ND	ND	17296.76451544464	ND	ND	ND
1272	DG(O-11:0_21:0)+Na	DG(O-32:0)+Na	1	577.517	14.1271	DG	alkyl-acyl	M+Na	C35 H70 Na1 O4	CCCCCCCCCCCOCC(CO)OC(=O)CCCCCCCCCCCCCCCCCCCC	ND	ND	ND	ND	ND	282238.64768616157	ND	ND	ND	ND	ND	342517	ND	ND	ND	ND	ND	129217.25403764045	ND	ND	ND	ND	ND	79078.83974121044	ND	ND	ND	ND	ND	88249.17989078062	ND	ND	ND	ND	ND	89913.89253106274	ND	ND	ND
1273	DG(18:0_17:3)+NH4	DG(35:3)+NH4	1	622.541	14.9034	DG	diacyl	M+NH4	C38 H72 N1 O5	CC=CC=CC=CCCCCCCCCCC(=O)OCC(CO)OC(=O)CCCCCCCCCCCCCCCCC	ND	ND	ND	ND	ND	9322.137166926108	622.5374139256378	-4.9579772565175535	-0.0030865443621905797	0.18963162283216975	C	3052.04	ND	ND	ND	ND	ND	1686.9346901589624	ND	ND	ND	ND	ND	668.7856145426622	ND	ND	ND	ND	ND	990.7654118532803	ND	ND	ND	ND	ND	1421.9469731018778	ND	ND	ND
1274	DG(17:1_18:2)+NH4	DG(35:3)+NH4	1	622.541	15.9687	DG	diacyl	M+NH4	C38 H72 N1 O5	CC=CCCCCCCCCCCCCCC(=O)OCC(CO)OC(=O)CCCCCCCCCCCCC=CC=CC	ND	ND	ND	ND	ND	209420.74247588284	ND	ND	ND	ND	ND	200723	ND	ND	ND	ND	ND	58190.47559344871	ND	ND	ND	ND	ND	27189.655789517332	ND	ND	ND	ND	ND	28912.73160657475	ND	ND	ND	ND	ND	25684.65120470187	ND	ND	ND
1275	DG(17:1_18:2)+Na	DG(35:3)+Na	1	627.496	15.9687	DG	diacyl	M+Na	C38 H68 Na1 O5	CC=CCCCCCCCCCCCCCC(=O)OCC(CO)OC(=O)CCCCCCCCCCCCC=CC=CC	ND	ND	ND	ND	ND	72590.67768283204	ND	ND	ND	ND	ND	76639.7	ND	ND	ND	ND	ND	29229.913652647643	ND	ND	ND	ND	ND	11224.948437316258	ND	ND	ND	ND	ND	15022.884846363688	ND	ND	ND	ND	ND	13086.591537307646	ND	ND	ND
1276	DG(16:0_19:3)+Na	DG(35:3)+Na	1	627.496	16.4551	DG	diacyl	M+Na	C38 H68 Na1 O5	CCCCCCCCCCCCCCCC(=O)OCC(CO)OC(=O)CCCCCCCCCCCC=CC=CC=CC	ND	ND	ND	ND	ND	14992.70541886851	ND	ND	ND	ND	ND	13578.8	ND	ND	ND	ND	ND	4249.3547689016905	ND	ND	ND	ND	ND	3468.7510585745367	ND	ND	ND	ND	ND	3019.7371654766275	ND	ND	ND	ND	ND	2428.297152489151	ND	ND	ND
1277	DG(7:0_5:0)+Na	DG(12:0)+Na	1	311.183	2.02827	DG	diacyl	M+Na	C15 H28 Na1 O5	CCCCC(=O)OCC(CO)OC(=O)CCCCCC	ND	ND	ND	ND	ND	10713.53068855392	ND	ND	ND	ND	ND	12519.4	ND	ND	ND	ND	ND	7087.170130191097	ND	ND	ND	ND	ND	15421.084576205434	ND	ND	ND	ND	ND	13899.634242088638	ND	ND	ND	ND	ND	9339.829273824102	ND	ND	ND
1278	DG(3:0_29:8)+NH4	DG(32:8)+NH4	1	570.415	3.80299	DG	diacyl	M+NH4	C35 H56 N1 O5	CCC(=O)OCC(CO)OC(=O)CCCCCCCCCCCC=CC=CC=CC=CC=CC=CC=CC=CC	ND	ND	ND	ND	ND	18201.98195325959	ND	ND	ND	ND	ND	22652.1	ND	ND	ND	ND	ND	5422.706887069154	ND	ND	ND	ND	ND	3511.604750478523	ND	ND	ND	ND	ND	975.5273140074991	ND	ND	ND	ND	ND	597.420148955145	ND	ND	ND
1279	DG(3:0_29:8)+NH4	DG(32:8)+NH4	1	570.415	3.94799	DG	diacyl	M+NH4	C35 H56 N1 O5	CCC(=O)OCC(CO)OC(=O)CCCCCCCCCCCC=CC=CC=CC=CC=CC=CC=CC=CC	ND	ND	ND	ND	ND	42221.90012805382	ND	ND	ND	ND	ND	72493.3	ND	ND	ND	ND	ND	28098.018654149564	ND	ND	ND	ND	ND	14953.74613790657	ND	ND	ND	ND	ND	1339.5612836155592	ND	ND	ND	ND	ND	1138.0456924069015	ND	ND	ND
1281	DG(P-15:2_21:5)+NH4	DG(P-36:7)+NH4	1	612.499	5.58049	DG	alkenyl-acyl	M+NH4	C39 H66 N1 O4	CC=CC=CCCCCCCCCC=COCC(CO)OC(=O)CCCCCCCCCC=CC=CC=CC=CC=CC	ND	ND	ND	ND	ND	34793.2120261058	ND	ND	ND	ND	ND	66545.8	ND	ND	ND	ND	ND	51954.98682561648	ND	ND	ND	ND	ND	16098.652618462009	ND	ND	ND	ND	ND	12945.13783478916	ND	ND	ND	ND	ND	18877.64145290016	ND	ND	ND
1282	DG(O-19:1_18:1)+NH4	DG(O-37:2)+NH4	1	638.608	18.1708	DG	alkyl-acyl	M+NH4	C40 H80 N1 O4	CC=CCCCCCCCCCCCCCCCCOCC(CO)OC(=O)CCCCCCCCCCCCCCC=CC	ND	ND	ND	ND	ND	10160.909131872837	ND	ND	ND	ND	ND	2788.19	ND	ND	ND	ND	ND	3516.3312862129314	ND	ND	ND	ND	ND	13189.06912711487	ND	ND	ND	ND	ND	35389.56862851182	ND	ND	ND	ND	ND	13769.582561413676	ND	ND	ND
1283	DG(18:0_19:2)+NH4	DG(37:2)+NH4	1	652.587	18.7337	DG	diacyl	M+NH4	C40 H78 N1 O5	CCCCCCCCCCCCCCCCCC(=O)OCC(CO)OC(=O)CCCCCCCCCCCCCC=CC=CC	ND	ND	ND	ND	ND	14167.923007926362	ND	ND	ND	ND	ND	11699	ND	ND	ND	ND	ND	7654.1724437329085	ND	ND	ND	ND	ND	2294.753908416568	ND	ND	ND	ND	ND	3243.94103845567	ND	ND	ND	ND	ND	2760.3707277677413	ND	ND	ND
1284	DG(19:1_18:1)+Na	DG(37:2)+Na	1	657.543	19.2618	DG	diacyl	M+Na	C40 H74 Na1 O5	CC=CCCCCCCCCCCCCCCC(=O)OCC(CO)OC(=O)CCCCCCCCCCCCCCCC=CC	ND	ND	ND	ND	ND	8240.409995025322	ND	ND	ND	ND	ND	9099.04	ND	ND	ND	ND	ND	9917.029209847355	ND	ND	ND	ND	ND	2139.930270931063	ND	ND	ND	ND	ND	7653.649748103395	ND	ND	ND	ND	ND	5008.6902387801165	ND	ND	ND
1285	DG(18:1_19:1)+NH4	DG(37:2)+NH4	1	652.587	19.3499	DG	diacyl	M+NH4	C40 H78 N1 O5	CC=CCCCCCCCCCCCCCCC(=O)OCC(CO)OC(=O)CCCCCCCCCCCCCCCC=CC	ND	ND	ND	ND	ND	13287.268328484875	ND	ND	ND	ND	ND	27060.2	ND	ND	ND	ND	ND	18622.947525262894	ND	ND	ND	ND	ND	13455.775620039454	ND	ND	ND	ND	ND	11574.756524944933	ND	ND	ND	ND	ND	21270.0683221158	ND	ND	ND
1286	DG(18:1_19:1)+Na	DG(37:2)+Na	1	657.543	19.3499	DG	diacyl	M+Na	C40 H74 Na1 O5	CC=CCCCCCCCCCCCCCCC(=O)OCC(CO)OC(=O)CCCCCCCCCCCCCCCC=CC	ND	ND	ND	ND	ND	16656.511836383608	ND	ND	ND	ND	ND	15342.5	ND	ND	ND	ND	ND	4607.5223243427645	ND	ND	ND	ND	ND	4115.11943026421	ND	ND	ND	ND	ND	4670.468505409675	ND	ND	ND	ND	ND	3190.6587297838714	ND	ND	ND
1287	DG(P-30:7)+NH4	DG(P-30:7)+NH4	1	528.405	1.9907	DG	alkenyl-acyl	M+NH4	C33 H54 N1 O4	CCCCCC=COCC(CO)OC(=O)CCCCCCCC=CC=CC=CC=CC=CC=CC=CC	ND	ND	ND	ND	ND	12719.60484249169	ND	ND	ND	ND	ND	9119.72	ND	ND	ND	ND	ND	2799.969225432922	ND	ND	ND	ND	ND	2702.1804581681795	ND	ND	ND	ND	ND	2919.9288339057525	ND	ND	ND	ND	ND	1899.2772910272588	ND	ND	ND
1288	DG(O-19:1_18:2)+NH4	DG(O-37:3)+NH4	1	636.593	17.5335	DG	alkyl-acyl	M+NH4	C40 H78 N1 O4	CC=CCCCCCCCCCCCCCCCCOCC(CO)OC(=O)CCCCCCCCCCCCC=CC=CC	ND	ND	ND	ND	ND	19872.54693906024	ND	ND	ND	ND	ND	23269.8	ND	ND	ND	ND	ND	9301.21622887422	ND	ND	ND	ND	ND	6169.686985822865	ND	ND	ND	ND	ND	12331.825790059398	ND	ND	ND	ND	ND	18652.33355673566	ND	ND	ND
1290	DG(O-13:1_18:2)+H	DG(O-31:3)+H	1	535.472	13.9895	DG	alkyl-acyl	M+H	C34 H63 O4	CC=CCCCCCCCCCCOCC(CO)OC(=O)CCCCCCCCCCCCC=CC=CC	ND	ND	ND	ND	ND	69150.00877826592	ND	ND	ND	ND	ND	62886.2	ND	ND	ND	ND	ND	25841.44297277185	ND	ND	ND	ND	ND	22777.256219869225	ND	ND	ND	ND	ND	23275.80414848418	ND	ND	ND	ND	ND	16525.94722137176	ND	ND	ND
1291	DG(P-15:2_21:2)+H	DG(P-36:4)+H	1	601.519	11.5575	DG	alkenyl-acyl	M+H	C39 H69 O4	CC=CC=CCCCCCCCCC=COCC(CO)OC(=O)CCCCCCCCCCCCCCCC=CC=CC	ND	ND	ND	ND	ND	22963.168753690497	ND	ND	ND	ND	ND	30340.6	ND	ND	ND	ND	ND	5327.513139924349	ND	ND	ND	ND	ND	13859.682020348762	ND	ND	ND	ND	ND	13448.559521054025	ND	ND	ND	ND	ND	10050.46708185766	ND	ND	ND
1292	DG(18:1_20:4)+NH4	DG(38:5)+NH4	1	660.556	14.0335	DG	diacyl	M+NH4	C41 H74 N1 O5	CC=CCCCCCCCCCCCCCCC(=O)OCC(CO)OC(=O)CCCCCCC=CCC=CCC=CCC=CCC	ND	ND	ND	ND	ND	909.4451479302568	ND	ND	ND	ND	ND	373.013	ND	ND	ND	ND	ND	226.34933897740822	ND	ND	ND	ND	ND	8.217694104643225	ND	ND	ND	ND	ND	2.466938666999019	ND	ND	ND	ND	ND	3.0228897307256397	ND	ND	ND
1293	DG(21:5_27:7)+NH4	DG(48:12)+NH4	1	786.603	14.3442	DG	diacyl	M+NH4	C51 H80 N1 O5	CC=CC=CC=CC=CC=CCCCCCCCCCC(=O)OCC(CO)OC(=O)CCCCCCCCCCCC=CC=CC=CC=CC=CC=CC=CC	ND	ND	ND	ND	ND	9191.952702534301	ND	ND	ND	ND	ND	8046.27	ND	ND	ND	ND	ND	3229.7386782401936	ND	ND	ND	ND	ND	6071.853902461276	ND	ND	ND	ND	ND	7450.4654286659	ND	ND	ND	ND	ND	8935.061302092483	ND	ND	ND
1294	DG(3:0_30:7)+NH4	DG(33:7)+NH4	1	586.447	3.44416	DG	diacyl	M+NH4	C36 H60 N1 O5	CCC(=O)OCC(CO)OC(=O)CCCCCCCCCCCCCCC=CC=CC=CC=CC=CC=CC=CC	ND	ND	ND	ND	ND	8120.572685860872	ND	ND	ND	ND	ND	11025.1	ND	ND	ND	ND	ND	5287.265589747024	ND	ND	ND	ND	ND	789.0616788844355	ND	ND	ND	ND	ND	1197.1913067377093	586.4486022586832	3.4134170258772967	0.0020017886831737997	0.15342424092487578	C	10703.632549090764	ND	ND	ND
1295	DG(18:2_17:0)+NH4	DG(35:2)+NH4	1	624.556	10.0425	DG	diacyl	M+NH4	C38 H74 N1 O5	CCCCCCCCCCCCCCCCC(=O)OCC(CO)OC(=O)CCCCCCCCCCCCC=CC=CC	ND	ND	ND	ND	ND	19397.374036416637	ND	ND	ND	ND	ND	27388	ND	ND	ND	ND	ND	13717.323655428314	ND	ND	ND	ND	ND	6255.226674364054	ND	ND	ND	ND	ND	7281.708660752935	ND	ND	ND	ND	ND	6700.425693599534	ND	ND	ND
1296	DG(16:0_19:2)+NH4	DG(35:2)+NH4	1	624.556	11.0234	DG	diacyl	M+NH4	C38 H74 N1 O5	CCCCCCCCCCCCCCCC(=O)OCC(CO)OC(=O)CCCCCCCCCCCCCC=CC=CC	ND	ND	ND	ND	ND	52.727337240374176	ND	ND	ND	ND	ND	6587.38	ND	ND	ND	ND	ND	3685.2510947872843	ND	ND	ND	ND	ND	1589.6005870951074	ND	ND	ND	ND	ND	169.99463504566896	ND	ND	ND	ND	ND	1511.0817391289293	ND	ND	ND
1297	DG(16:0_19:2)+NH4	DG(35:2)+NH4	1	624.556	11.1008	DG	diacyl	M+NH4	C38 H74 N1 O5	CCCCCCCCCCCCCCCC(=O)OCC(CO)OC(=O)CCCCCCCCCCCCCC=CC=CC	ND	ND	ND	ND	ND	880.513763379415	ND	ND	ND	ND	ND	7737.97	ND	ND	ND	ND	ND	1172.0089784589898	ND	ND	ND	ND	ND	1503.6305819491959	ND	ND	ND	ND	ND	319.01498163973196	ND	ND	ND	ND	ND	1383.6320373197143	ND	ND	ND
1298	DG(16:0_19:2)+NH4	DG(35:2)+NH4	1	624.556	16.5547	DG	diacyl	M+NH4	C38 H74 N1 O5	CCCCCCCCCCCCCCCC(=O)OCC(CO)OC(=O)CCCCCCCCCCCCCC=CC=CC	ND	ND	ND	ND	ND	35991.1155962553	ND	ND	ND	ND	ND	32223.5	ND	ND	ND	ND	ND	4039.587091499603	ND	ND	ND	ND	ND	9844.654860590344	ND	ND	ND	ND	ND	7888.515770715266	ND	ND	ND	ND	ND	7969.080640641628	ND	ND	ND
1299	DG(16:0_19:2)+NH4	DG(35:2)+NH4	1	624.556	16.8137	DG	diacyl	M+NH4	C38 H74 N1 O5	CCCCCCCCCCCCCCCC(=O)OCC(CO)OC(=O)CCCCCCCCCCCCCC=CC=CC	ND	ND	ND	ND	ND	0.08208381616760875	ND	ND	ND	ND	ND	1108.88	ND	ND	ND	ND	ND	0.5006092250506046	ND	ND	ND	ND	ND	3.4157304701939077	ND	ND	ND	ND	ND	1358.8647006156514	ND	ND	ND	ND	ND	867.4809778150794	ND	ND	ND
1301	DG(17:1_18:1)+Na	DG(35:2)+Na	1	629.512	17.8004	DG	diacyl	M+Na	C38 H70 Na1 O5	CC=CCCCCCCCCCCCCCC(=O)OCC(CO)OC(=O)CCCCCCCCCCCCCCC=CC	ND	ND	ND	ND	ND	140353.8383060322	ND	ND	ND	ND	ND	169030	ND	ND	ND	ND	ND	67701.51349858328	ND	ND	ND	ND	ND	22595.53082304636	ND	ND	ND	ND	ND	35715.15518745929	ND	ND	ND	ND	ND	32864.224681578045	ND	ND	ND
1302	DG(17:0_18:2)+NH4	DG(35:2)+NH4	1	624.556	17.9734	DG	diacyl	M+NH4	C38 H74 N1 O5	CCCCCCCCCCCCCCCCC(=O)OCC(CO)OC(=O)CCCCCCCCCCCCC=CC=CC	ND	ND	ND	ND	ND	8144.332636195945	ND	ND	ND	ND	ND	11777.6	ND	ND	ND	ND	ND	2683.1551172486234	ND	ND	ND	ND	ND	298.75477906106835	ND	ND	ND	ND	ND	1112.7053240432294	ND	ND	ND	ND	ND	2723.3032071969237	ND	ND	ND
1303	DG(17:0_18:2)+Na	DG(35:2)+Na	1	629.512	18.0737	DG	diacyl	M+Na	C38 H70 Na1 O5	CCCCCCCCCCCCCCCCC(=O)OCC(CO)OC(=O)CCCCCCCCCCCCC=CC=CC	ND	ND	ND	ND	ND	15868.547196565001	ND	ND	ND	ND	ND	8318.31	ND	ND	ND	ND	ND	3678.692866199122	ND	ND	ND	ND	ND	5715.534294024526	ND	ND	ND	ND	ND	9030.087823140027	ND	ND	ND	ND	ND	7306.316367289769	ND	ND	ND
1304	DG(O-15:1_24:1)+NH4	DG(O-39:2)+NH4	1	666.639	20.7948	DG	alkyl-acyl	M+NH4	C42 H84 N1 O4	CC=CCCCCCCCCCCCCOCC(CO)OC(=O)CCCCCCCCCCCCCCCCCCCCC=CC	ND	ND	ND	ND	ND	94782.69362032328	ND	ND	ND	ND	ND	80087.4	ND	ND	ND	ND	ND	42785.26266021264	ND	ND	ND	ND	ND	30091.912331694104	ND	ND	ND	ND	ND	23431.68320474245	ND	ND	ND	ND	ND	32660.776738780114	ND	ND	ND
1308	DG(25:6_14:2)+Na	DG(39:8)+Na	1	673.48	11.8558	DG	diacyl	M+Na	C42 H66 Na1 O5	CC=CC=CCCCCCCCCC(=O)OCC(CO)OC(=O)CCCCCCCCCCCC=CC=CC=CC=CC=CC=CC	ND	ND	ND	ND	ND	23065.468754981455	ND	ND	ND	ND	ND	40278	ND	ND	ND	ND	ND	11078.78130590488	ND	ND	ND	ND	ND	13451.846205127356	ND	ND	ND	ND	ND	12615.347983018622	ND	ND	ND	ND	ND	11675.98536867054	ND	ND	ND
1309	DG(25:6_14:2)+Na	DG(39:8)+Na	1	673.48	12.0018	DG	diacyl	M+Na	C42 H66 Na1 O5	CC=CC=CCCCCCCCCC(=O)OCC(CO)OC(=O)CCCCCCCCCCCC=CC=CC=CC=CC=CC=CC	ND	ND	ND	ND	ND	240104.17955134818	ND	ND	ND	ND	ND	339942	ND	ND	ND	ND	ND	103206.30858161235	ND	ND	ND	ND	ND	96766.08011742015	ND	ND	ND	ND	ND	77563.54865326581	ND	ND	ND	ND	ND	78444.99811435302	ND	ND	ND
1310	DG(24:4_20:0)+NH4	DG(44:4)+NH4	1	746.666	18.758	DG	diacyl	M+NH4	C47 H88 N1 O5	CCCCCCCCCCCCCCCCCCCC(=O)OCC(CO)OC(=O)CCCCCCCCCCCCCCC=CC=CC=CC=CC	ND	ND	ND	ND	ND	27621.168349785796	ND	ND	ND	ND	ND	41001.6	ND	ND	ND	ND	ND	18457.520804304546	ND	ND	ND	ND	ND	19613.19462855805	ND	ND	ND	ND	ND	24616.62158357442	ND	ND	ND	ND	ND	18726.40920341584	ND	ND	ND
1311	DG(18:1_29:2)+Na	DG(47:3)+Na	1	795.684	17.4476	DG	diacyl	M+Na	C50 H92 Na1 O5	CC=CCCCCCCCCCCCCCCC(=O)OCC(CO)OC(=O)CCCCCCCCCCCCCCCCCCCCCCCC=CC=CC	ND	ND	ND	ND	ND	886.2775187716569	ND	ND	ND	ND	ND	6773.41	ND	ND	ND	ND	ND	1121.7646100415498	ND	ND	ND	ND	ND	6157.457028204506	ND	ND	ND	ND	ND	7409.4561397203	ND	ND	ND	ND	ND	2956.842003512187	ND	ND	ND
1312	DG(O-15:2_18:3)+H	DG(O-33:5)+H	1	559.472	12.9116	DG	alkyl-acyl	M+H	C36 H63 O4	CC=CC=CCCCCCCCCCCOCC(CO)OC(=O)CCCCCCCCCCC=CC=CC=CC	ND	ND	ND	ND	ND	21252.4623029914	ND	ND	ND	ND	ND	25519.9	ND	ND	ND	ND	ND	9448.545167250064	ND	ND	ND	ND	ND	3897.9315864574505	ND	ND	ND	ND	ND	5392.44392106745	ND	ND	ND	ND	ND	4407.708406496572	ND	ND	ND
1313	DG(O-15:1_18:4)+Na	DG(O-33:5)+Na	1	581.454	13.3813	DG	alkyl-acyl	M+Na	C36 H62 Na1 O4	CC=CCCCCCCCCCCCCOCC(CO)OC(=O)CCCCCCCCC=CC=CC=CC=CC	ND	ND	ND	ND	ND	5206.534726047811	ND	ND	ND	ND	ND	5568.6	ND	ND	ND	ND	ND	1792.562493846708	ND	ND	ND	ND	ND	1737.923246050999	ND	ND	ND	ND	ND	2225.0630403718756	ND	ND	ND	ND	ND	1671.8760613859092	ND	ND	ND
1314	DG(18:1_30:4)+Na	DG(48:5)+Na	1	805.668	17.5042	DG	diacyl	M+Na	C51 H90 Na1 O5	CC=CCCCCCCCCCCCCCCC(=O)OCC(CO)OC(=O)CCCCCCCCCCCCCCCCCCCCC=CC=CC=CC=CC	ND	ND	ND	ND	ND	1154.8145818560731	ND	ND	ND	ND	ND	9856.49	ND	ND	ND	ND	ND	608.0130627221645	ND	ND	ND	ND	ND	4924.436952387688	ND	ND	ND	ND	ND	4331.990865439757	ND	ND	ND	ND	ND	4963.993272948082	ND	ND	ND
1315	DG(5:0_9:0)+Na	DG(14:0)+Na	1	339.214	1.56559	DG	diacyl	M+Na	C17 H32 Na1 O5	CCCCC(=O)OCC(CO)OC(=O)CCCCCCCC	ND	ND	ND	ND	ND	12384.007719487774	ND	ND	ND	ND	ND	13387.4	ND	ND	ND	ND	ND	5343.709397222772	ND	ND	ND	ND	ND	5486.367650359207	ND	ND	ND	ND	ND	4784.536509037263	ND	ND	ND	ND	ND	5178.512759532338	ND	ND	ND
1316	DG(5:0_9:0)+Na	DG(14:0)+Na	1	339.214	1.68606	DG	diacyl	M+Na	C17 H32 Na1 O5	CCCCC(=O)OCC(CO)OC(=O)CCCCCCCC	ND	ND	ND	ND	ND	16856.444727831084	ND	ND	ND	ND	ND	13711.8	ND	ND	ND	ND	ND	5426.525023756137	ND	ND	ND	ND	ND	9303.211033545733	ND	ND	ND	ND	ND	7650.742012715363	ND	ND	ND	ND	ND	7895.256909892992	ND	ND	ND
1317	DG(O-4:0_16:3)+Na	DG(O-20:3)+Na	1	403.282	2.59687	DG	alkyl-acyl	M+Na	C23 H40 Na1 O4	CCCCOCC(CO)OC(=O)CCCCCCCCC=CC=CC=CC	ND	ND	ND	ND	ND	2613.3296888300333	ND	ND	ND	ND	ND	2421.89	ND	ND	ND	ND	ND	171.31689797521847	ND	ND	ND	ND	ND	1302.693746890211	ND	ND	ND	ND	ND	996.9028687878377	ND	ND	ND	ND	ND	1015.1354726607158	ND	ND	ND
1318	DG(P-7:0_16:2)+Na	DG(P-23:2)+Na	1	445.329	5.48124	DG	alkenyl-acyl	M+Na	C26 H46 Na1 O4	CCCCCC=COCC(CO)OC(=O)CCCCCCCCCCC=CC=CC	ND	ND	ND	ND	ND	24222.231883755438	ND	ND	ND	ND	ND	36222.5	ND	ND	ND	ND	ND	9178.360377260824	ND	ND	ND	ND	ND	52312.96780282607	ND	ND	ND	ND	ND	8219.90144711742	ND	ND	ND	ND	ND	9954.175631257349	ND	ND	ND
1319	DG(P-5:0_18:2)+Na	DG(P-23:2)+Na	1	445.329	7.4584	DG	alkenyl-acyl	M+Na	C26 H46 Na1 O4	CCCC=COCC(CO)OC(=O)CCCCCCCCCCCCC=CC=CC	ND	ND	ND	ND	ND	1148.1147265401826	ND	ND	ND	ND	ND	1760.94	ND	ND	ND	ND	ND	1352.4149158733119	ND	ND	ND	ND	ND	3902.6672942941404	ND	ND	ND	ND	ND	936.3192757576578	ND	ND	ND	ND	ND	1165.3579109992186	ND	ND	ND
1320	DG(P-25:6)+H	DG(P-25:6)+H	1	443.316	4.13123	DG	alkenyl-acyl	M+H	C28 H43 O4	CCC=COCC(CO)OC(=O)CCCCCCCC=CC=CC=CC=CC=CC=CC	ND	ND	ND	ND	ND	1132.2744961859464	ND	ND	ND	ND	ND	484.395	ND	ND	ND	ND	ND	627.9699218805762	ND	ND	ND	ND	ND	843.7198513211514	ND	ND	ND	ND	ND	342.6768055541922	ND	ND	ND	ND	ND	5.766188804905658	ND	ND	ND
1321	DG(P-25:6)+NH4	DG(P-25:6)+NH4	1	460.342	4.47954	DG	alkenyl-acyl	M+NH4	C28 H46 N1 O4	CCC=COCC(CO)OC(=O)CCCCCCCC=CC=CC=CC=CC=CC=CC	ND	ND	ND	ND	ND	569.6089166813005	ND	ND	ND	ND	ND	277.127	ND	ND	ND	ND	ND	327.2978020882033	ND	ND	ND	ND	ND	498.80369874719634	ND	ND	ND	ND	ND	352.3034863086735	ND	ND	ND	ND	ND	351.97794316105154	ND	ND	ND
1322	DG(P-25:6)+NH4	DG(P-25:6)+NH4	1	460.342	4.54241	DG	alkenyl-acyl	M+NH4	C28 H46 N1 O4	CCC=COCC(CO)OC(=O)CCCCCCCC=CC=CC=CC=CC=CC=CC	ND	ND	ND	ND	ND	312.64668466749566	ND	ND	ND	ND	ND	520.404	ND	ND	ND	ND	ND	733.4628034947419	ND	ND	ND	ND	ND	392.7574778425788	ND	ND	ND	ND	ND	799.3577750572057	ND	ND	ND	ND	ND	678.1370329724008	ND	ND	ND
1323	DG(O-5:0_20:5)+Na	DG(O-25:5)+Na	1	469.329	7.19898	DG	alkyl-acyl	M+Na	C28 H46 Na1 O4	CCCCCOCC(CO)OC(=O)CCCCCCCCC=CC=CC=CC=CC=CC	ND	ND	ND	ND	ND	1627.5478727795355	ND	ND	ND	ND	ND	678.204	ND	ND	ND	ND	ND	423.78852392592023	ND	ND	ND	ND	ND	303.64252680101094	ND	ND	ND	ND	ND	647.8687998105296	ND	ND	ND	ND	ND	433.94745522926934	ND	ND	ND
1324	DG(27:7)+H	DG(27:7)+H	1	485.326	2.87176	DG	diacyl	M+H	C30 H45 O5	CC(=O)OCC(CO)OC(=O)CCCCCCCCCC=CC=CC=CC=CC=CC=CC=CC	ND	ND	ND	ND	ND	8997.796820445634	ND	ND	ND	ND	ND	5030.67	ND	ND	ND	ND	ND	1502.965413297901	ND	ND	ND	ND	ND	135.36956578887808	ND	ND	ND	ND	ND	308.3060159779253	ND	ND	ND	ND	ND	660.2205539441236	ND	ND	ND
1325	DG(24:4_2:0)+Na	DG(26:4)+Na	1	499.339	5.41542	DG	diacyl	M+Na	C29 H48 Na1 O5	CC(=O)OCC(CO)OC(=O)CCCCCCCCCCCCCCC=CC=CC=CC=CC	ND	ND	ND	ND	ND	6456.11435670846	ND	ND	ND	ND	ND	8587.88	ND	ND	ND	ND	ND	2635.550401385458	ND	ND	ND	ND	ND	6890.759470057947	ND	ND	ND	ND	ND	10560.687864300822	ND	ND	ND	ND	ND	10912.613094371454	ND	ND	ND
1326	DG(P-13:1_18:1)+H	DG(P-31:2)+H	1	535.472	9.57929	DG	alkenyl-acyl	M+H	C34 H63 O4	CC=CCCCCCCCCC=COCC(CO)OC(=O)CCCCCCCCCCCCCCC=CC	ND	ND	ND	ND	ND	111.26063223156207	ND	ND	ND	ND	ND	406.244	ND	ND	ND	ND	ND	77.5379514913152	ND	ND	ND	ND	ND	385.7760535103848	ND	ND	ND	ND	ND	58.037340872981794	ND	ND	ND	ND	ND	2279.221666258637	ND	ND	ND
1327	DG(P-13:1_18:1)+H	DG(P-31:2)+H	1	535.472	9.68828	DG	alkenyl-acyl	M+H	C34 H63 O4	CC=CCCCCCCCCC=COCC(CO)OC(=O)CCCCCCCCCCCCCCC=CC	ND	ND	ND	ND	ND	24884.826778003608	ND	ND	ND	ND	ND	9339.78	ND	ND	ND	ND	ND	7863.476963264581	ND	ND	ND	ND	ND	7479.878249228109	ND	ND	ND	ND	ND	7944.94231880739	ND	ND	ND	ND	ND	2631.4839708394984	ND	ND	ND
1328	DG(15:2_16:0)+NH4	DG(31:2)+NH4	1	568.494	8.3124	DG	diacyl	M+NH4	C34 H66 N1 O5	CC=CC=CCCCCCCCCCC(=O)OCC(CO)OC(=O)CCCCCCCCCCCCCCC	ND	ND	ND	ND	ND	38593.88179821791	ND	ND	ND	ND	ND	28383.8	ND	ND	ND	ND	ND	18592.459552410888	ND	ND	ND	ND	ND	4617.792507821342	ND	ND	ND	ND	ND	5267.218161605259	ND	ND	ND	ND	ND	13883.339497652143	ND	ND	ND
1329	DG(13:1_18:1)+NH4	DG(31:2)+NH4	1	568.494	9.77474	DG	diacyl	M+NH4	C34 H66 N1 O5	CC=CCCCCCCCCCC(=O)OCC(CO)OC(=O)CCCCCCCCCCCCCCC=CC	ND	ND	ND	ND	ND	15564.216660886641	ND	ND	ND	ND	ND	19820.3	ND	ND	ND	ND	ND	5525.055049354908	ND	ND	ND	ND	ND	3186.1141149289333	ND	ND	ND	ND	ND	3172.888262959048	ND	ND	ND	ND	ND	2653.2556229660668	ND	ND	ND
1330	DG(6:0_25:2)+NH4	DG(31:2)+NH4	1	568.494	12.2681	DG	diacyl	M+NH4	C34 H66 N1 O5	CCCCCC(=O)OCC(CO)OC(=O)CCCCCCCCCCCCCCCCCCCC=CC=CC	ND	ND	ND	ND	ND	3439.7673688225873	ND	ND	ND	ND	ND	3351.4	ND	ND	ND	ND	ND	277.05040606098095	ND	ND	ND	ND	ND	118.7619553164674	ND	ND	ND	ND	ND	83.88972747360732	ND	ND	ND	ND	ND	1.149212332792192	ND	ND	ND
1331	DG(16:0_15:2)+Na	DG(31:2)+Na	1	573.449	12.389	DG	diacyl	M+Na	C34 H62 Na1 O5	CC=CC=CCCCCCCCCCC(=O)OCC(CO)OC(=O)CCCCCCCCCCCCCCC	ND	ND	ND	ND	ND	1986.845815719717	ND	ND	ND	ND	ND	1603.09	ND	ND	ND	ND	ND	540.225823720518	ND	ND	ND	ND	ND	93.53744511740005	ND	ND	ND	ND	ND	231.9543630737752	ND	ND	ND	ND	ND	383.50573714611534	ND	ND	ND
1332	DG(16:0_15:2)+NH4	DG(31:2)+NH4	1	568.494	12.389	DG	diacyl	M+NH4	C34 H66 N1 O5	CC=CC=CCCCCCCCCCC(=O)OCC(CO)OC(=O)CCCCCCCCCCCCCCC	ND	ND	ND	ND	ND	5047.261136439167	ND	ND	ND	ND	ND	5168.54	ND	ND	ND	ND	ND	453.3814708815407	ND	ND	ND	ND	ND	262.9888714267937	ND	ND	ND	ND	ND	179.6911555979813	ND	ND	ND	ND	ND	533.8874791339891	ND	ND	ND
1333	DG(15:1_18:2)+Na	DG(33:3)+Na	1	599.465	10.2395	DG	diacyl	M+Na	C36 H64 Na1 O5	CC=CCCCCCCCCCCCC(=O)OCC(CO)OC(=O)CCCCCCCCCCCCC=CC=CC	ND	ND	ND	ND	ND	4412.636134073217	ND	ND	ND	ND	ND	3570.93	ND	ND	ND	ND	ND	964.7766114672303	ND	ND	ND	ND	ND	4219.97776287025	ND	ND	ND	ND	ND	4633.5399804107	ND	ND	ND	ND	ND	1751.236019539918	ND	ND	ND
1336	DG(18:1_15:2)+Na	DG(33:3)+Na	1	599.465	12.3757	DG	diacyl	M+Na	C36 H64 Na1 O5	CC=CC=CCCCCCCCCCC(=O)OCC(CO)OC(=O)CCCCCCCCCCCCCCC=CC	ND	ND	ND	ND	ND	7018.224655587094	ND	ND	ND	ND	ND	6499.13	ND	ND	ND	ND	ND	1519.2804956930122	ND	ND	ND	ND	ND	3065.7874066213026	ND	ND	ND	ND	ND	2809.1774768137634	ND	ND	ND	ND	ND	3646.5534644389163	ND	ND	ND
1337	DG(18:1_15:2)+NH4	DG(33:3)+NH4	1	594.509	12.3757	DG	diacyl	M+NH4	C36 H68 N1 O5	CC=CC=CCCCCCCCCCC(=O)OCC(CO)OC(=O)CCCCCCCCCCCCCCC=CC	ND	ND	ND	ND	ND	2936.7042774097918	ND	ND	ND	ND	ND	1591.27	ND	ND	ND	ND	ND	1648.5715307397645	ND	ND	ND	ND	ND	951.1444511898112	ND	ND	ND	ND	ND	2039.738434702186	ND	ND	ND	ND	ND	1421.3328709419611	ND	ND	ND
1341	DG(18:2_15:1)+NH4	DG(33:3)+NH4	1	594.509	14.3067	DG	diacyl	M+NH4	C36 H68 N1 O5	CC=CCCCCCCCCCCCC(=O)OCC(CO)OC(=O)CCCCCCCCCCCCC=CC=CC	ND	ND	ND	ND	ND	7833.03325551245	ND	ND	ND	ND	ND	16943.9	ND	ND	ND	ND	ND	4985.277710164664	ND	ND	ND	ND	ND	2840.82427408736	ND	ND	ND	ND	ND	2672.146738740108	ND	ND	ND	ND	ND	2083.3704483636384	ND	ND	ND
1345	DG(15:2_18:0)+NH4	DG(33:2)+NH4	1	596.525	8.23438	DG	diacyl	M+NH4	C36 H70 N1 O5	CC=CC=CCCCCCCCCCC(=O)OCC(CO)OC(=O)CCCCCCCCCCCCCCCCC	ND	ND	ND	ND	ND	33876.48766201533	ND	ND	ND	ND	ND	39954.4	ND	ND	ND	ND	ND	12207.513009141941	ND	ND	ND	ND	ND	8836.091981367692	ND	ND	ND	ND	ND	7590.170695892916	ND	ND	ND	ND	ND	6456.402110797433	ND	ND	ND
1346	DG(15:2_18:0)+NH4	DG(33:2)+NH4	1	596.525	8.29989	DG	diacyl	M+NH4	C36 H70 N1 O5	CC=CC=CCCCCCCCCCC(=O)OCC(CO)OC(=O)CCCCCCCCCCCCCCCCC	ND	ND	ND	ND	ND	20257.49744804411	ND	ND	ND	ND	ND	19910.4	ND	ND	ND	ND	ND	11257.220190106593	ND	ND	ND	ND	ND	4181.070131047071	ND	ND	ND	ND	ND	6414.429026937585	ND	ND	ND	ND	ND	6580.711939355329	ND	ND	ND
1347	DG(15:0_18:2)+Na	DG(33:2)+Na	1	601.48	11.0552	DG	diacyl	M+Na	C36 H66 Na1 O5	CCCCCCCCCCCCCCC(=O)OCC(CO)OC(=O)CCCCCCCCCCCCC=CC=CC	ND	ND	ND	ND	ND	1878.0270617715423	ND	ND	ND	ND	ND	3270.76	ND	ND	ND	ND	ND	1.3574331718611107E-5	ND	ND	ND	ND	ND	0.0	ND	ND	ND	ND	ND	0.0	ND	ND	ND	ND	ND	0.0	ND	ND	ND
1348	DG(15:0_18:2)+NH4	DG(33:2)+NH4	1	596.525	11.0552	DG	diacyl	M+NH4	C36 H70 N1 O5	CCCCCCCCCCCCCCC(=O)OCC(CO)OC(=O)CCCCCCCCCCCCC=CC=CC	ND	ND	ND	ND	ND	9365.459660661785	ND	ND	ND	ND	ND	11123.9	ND	ND	ND	ND	ND	1380.2155503136207	ND	ND	ND	ND	ND	1945.3744084758946	ND	ND	ND	ND	ND	1576.770916854316	ND	ND	ND	ND	ND	2029.4137841102995	ND	ND	ND
1349	DG(15:1_18:1)+NH4	DG(33:2)+NH4	1	596.525	11.3203	DG	diacyl	M+NH4	C36 H70 N1 O5	CC=CCCCCCCCCCCCC(=O)OCC(CO)OC(=O)CCCCCCCCCCCCCCC=CC	ND	ND	ND	ND	ND	679.8009953612981	ND	ND	ND	ND	ND	1838.86	ND	ND	ND	ND	ND	185.68596351910992	ND	ND	ND	ND	ND	397.8624834014996	ND	ND	ND	ND	ND	0.21436208515433383	ND	ND	ND	ND	ND	221.04263063503768	ND	ND	ND
1350	DG(15:2_18:0)+NH4	DG(33:2)+NH4	1	596.525	11.5475	DG	diacyl	M+NH4	C36 H70 N1 O5	CC=CC=CCCCCCCCCCC(=O)OCC(CO)OC(=O)CCCCCCCCCCCCCCCCC	ND	ND	ND	ND	ND	9328.469413695673	ND	ND	ND	ND	ND	7080.66	ND	ND	ND	ND	ND	2805.0236258703153	ND	ND	ND	ND	ND	2898.881050628204	ND	ND	ND	ND	ND	2759.041099151849	ND	ND	ND	ND	ND	2378.350706546683	ND	ND	ND
1354	DG(15:1_18:1)+NH4	DG(33:2)+NH4	1	596.525	12.9185	DG	diacyl	M+NH4	C36 H70 N1 O5	CC=CCCCCCCCCCCCC(=O)OCC(CO)OC(=O)CCCCCCCCCCCCCCC=CC	ND	ND	ND	ND	ND	4777.456324576322	ND	ND	ND	ND	ND	4424.24	ND	ND	ND	ND	ND	750.3267562724931	ND	ND	ND	ND	ND	818.4015822521407	ND	ND	ND	ND	ND	746.4118830336715	ND	ND	ND	ND	ND	604.1693533763098	ND	ND	ND
1356	DG(18:2_15:0)+Na	DG(33:2)+Na	1	601.48	16.1716	DG	diacyl	M+Na	C36 H66 Na1 O5	CCCCCCCCCCCCCCC(=O)OCC(CO)OC(=O)CCCCCCCCCCCCC=CC=CC	ND	ND	ND	ND	ND	8223.624496166041	ND	ND	ND	ND	ND	7970.63	ND	ND	ND	ND	ND	3845.8870701147534	ND	ND	ND	ND	ND	608.9413807001104	ND	ND	ND	ND	ND	1225.0961833491035	ND	ND	ND	ND	ND	1483.5460301955911	ND	ND	ND
1357	DG(15:1_18:1)+Na	DG(33:2)+Na	1	601.48	16.4075	DG	diacyl	M+Na	C36 H66 Na1 O5	CC=CCCCCCCCCCCCC(=O)OCC(CO)OC(=O)CCCCCCCCCCCCCCC=CC	ND	ND	ND	ND	ND	12885.224248422988	ND	ND	ND	ND	ND	30163.4	ND	ND	ND	ND	ND	12036.030289525035	ND	ND	ND	ND	ND	6173.05351187626	ND	ND	ND	ND	ND	7262.600443603593	ND	ND	ND	ND	ND	6795.983395550781	ND	ND	ND
1358	DG(15:0_20:4)+NH4	DG(35:4)+NH4	1	620.525	14.0578	DG	diacyl	M+NH4	C38 H70 N1 O5	CCCCCCCCCCCCCCC(=O)OCC(CO)OC(=O)CCCCCCC=CCC=CCC=CCC=CCC	ND	ND	ND	ND	ND	2212.9152488092695	ND	ND	ND	ND	ND	2001.05	ND	ND	ND	ND	ND	1174.4805346224493	ND	ND	ND	ND	ND	6.00421421215137	ND	ND	ND	ND	ND	512.4450395552502	ND	ND	ND	ND	ND	0.01929551180387138	ND	ND	ND
1359	DG(17:1_18:3)+NH4	DG(35:4)+NH4	1	620.525	14.4769	DG	diacyl	M+NH4	C38 H70 N1 O5	CC=CCCCCCCCCCCCCCC(=O)OCC(CO)OC(=O)CCCCCCCCCCC=CC=CC=CC	ND	ND	ND	ND	ND	61415.72081312099	ND	ND	ND	ND	ND	21955.4	ND	ND	ND	ND	ND	7120.836095856257	ND	ND	ND	ND	ND	4965.050730192874	ND	ND	ND	ND	ND	5053.876102199206	ND	ND	ND	ND	ND	2129.581762795549	ND	ND	ND
1360	DG(17:1_18:3)+Na	DG(35:4)+Na	1	625.48	14.4769	DG	diacyl	M+Na	C38 H66 Na1 O5	CC=CCCCCCCCCCCCCCC(=O)OCC(CO)OC(=O)CCCCCCCCCCC=CC=CC=CC	ND	ND	ND	ND	ND	10144.813182215375	ND	ND	ND	ND	ND	22631.7	ND	ND	ND	ND	ND	5183.616612090821	ND	ND	ND	ND	ND	3731.2427170151095	ND	ND	ND	ND	ND	2380.3062255535174	ND	ND	ND	ND	ND	2404.955890523149	ND	ND	ND
1361	DG(18:1_17:3)+NH4	DG(35:4)+NH4	1	620.525	14.6247	DG	diacyl	M+NH4	C38 H70 N1 O5	CC=CC=CC=CCCCCCCCCCC(=O)OCC(CO)OC(=O)CCCCCCCCCCCCCCC=CC	ND	ND	ND	ND	ND	19758.828984180058	ND	ND	ND	ND	ND	1680.32	ND	ND	ND	ND	ND	4383.672410301551	ND	ND	ND	ND	ND	368.4979108259847	ND	ND	ND	ND	ND	3891.3841515170566	ND	ND	ND	ND	ND	1114.1730149791194	ND	ND	ND
1363	DG(16:0_22:6)+NH4	DG(38:6)+NH4	1	658.541	12.307	DG	diacyl	M+NH4	C41 H72 N1 O5	CCCCCCCCCCCCCCCC(=O)OCC(CO)OC(=O)CCCCCCCCC=CC=CC=CC=CC=CC=CC	ND	ND	ND	ND	ND	185219.86257823982	ND	ND	ND	ND	ND	183849	ND	ND	ND	ND	ND	77889.86336410198	ND	ND	ND	ND	ND	36033.734909578845	ND	ND	ND	ND	ND	37625.169831095496	ND	ND	ND	ND	ND	36406.19137423239	ND	ND	ND
1364	DG(18:2_22:0)+Na	DG(40:2)+Na	1	699.59	21.3919	DG	diacyl	M+Na	C43 H80 Na1 O5	CC=CC=CCCCCCCCCCCCCC(=O)OCC(CO)OC(=O)CCCCCCCCCCCCCCCCCCCCC	ND	ND	ND	ND	ND	8877.19156950587	ND	ND	ND	ND	ND	108116	ND	ND	ND	ND	ND	6660.119404473709	ND	ND	ND	ND	ND	77161.03661302333	ND	ND	ND	ND	ND	66410.5967409211	ND	ND	ND	ND	ND	23154.387650321998	ND	ND	ND
1365	DG(22:0_18:2)+NH4	DG(40:2)+NH4	1	694.634	21.4535	DG	diacyl	M+NH4	C43 H84 N1 O5	CC=CC=CCCCCCCCCCCCCC(=O)OCC(CO)OC(=O)CCCCCCCCCCCCCCCCCCCCC	ND	ND	ND	ND	ND	23556.590453792585	ND	ND	ND	ND	ND	23256.7	ND	ND	ND	ND	ND	7930.902217415707	ND	ND	ND	ND	ND	5223.146855584316	ND	ND	ND	ND	ND	5224.090563086008	ND	ND	ND	ND	ND	5127.224352698732	ND	ND	ND
1366	DG(22:0_18:2)+Na	DG(40:2)+Na	1	699.59	21.4535	DG	diacyl	M+Na	C43 H80 Na1 O5	CC=CC=CCCCCCCCCCCCCC(=O)OCC(CO)OC(=O)CCCCCCCCCCCCCCCCCCCCC	ND	ND	ND	ND	ND	142331.055401828	ND	ND	ND	ND	ND	132714	ND	ND	ND	ND	ND	107663.29732302958	ND	ND	ND	ND	ND	113428.6620482399	ND	ND	ND	ND	ND	103797.62327529967	ND	ND	ND	ND	ND	102183.86242410529	ND	ND	ND
1367	DG(23:1_18:1)+NH4	DG(41:2)+NH4	1	708.65	18.4202	DG	diacyl	M+NH4	C44 H86 N1 O5	CC=CCCCCCCCCCCCCCCC(=O)OCC(CO)OC(=O)CCCCCCCCCCCCCCCCCCCC=CC	ND	ND	ND	ND	ND	4979.098511050908	ND	ND	ND	ND	ND	8096.39	ND	ND	ND	ND	ND	7331.522216427619	ND	ND	ND	ND	ND	8782.056259072753	ND	ND	ND	ND	ND	8990.808594721037	ND	ND	ND	ND	ND	6801.635453630784	ND	ND	ND
1368	DG(23:0_18:2)+NH4	DG(41:2)+NH4	1	708.65	21.9381	DG	diacyl	M+NH4	C44 H86 N1 O5	CC=CC=CCCCCCCCCCCCCC(=O)OCC(CO)OC(=O)CCCCCCCCCCCCCCCCCCCCCC	ND	ND	ND	ND	ND	7748.385792594998	ND	ND	ND	ND	ND	7078.78	ND	ND	ND	ND	ND	2833.412797849767	ND	ND	ND	ND	ND	1587.653467640244	ND	ND	ND	ND	ND	1560.5677885547016	ND	ND	ND	ND	ND	1321.1417585896384	ND	ND	ND
1369	DG(23:0_18:2)+Na	DG(41:2)+Na	1	713.605	21.9381	DG	diacyl	M+Na	C44 H82 Na1 O5	CC=CC=CCCCCCCCCCCCCC(=O)OCC(CO)OC(=O)CCCCCCCCCCCCCCCCCCCCCC	ND	ND	ND	ND	ND	4392.503937674513	ND	ND	ND	ND	ND	4314.42	ND	ND	ND	ND	ND	2092.275191214048	ND	ND	ND	ND	ND	1101.670213734435	ND	ND	ND	ND	ND	797.7146749839618	ND	ND	ND	ND	ND	849.5808564433455	ND	ND	ND
1370	DG(O-24:3_18:1)+Na	DG(O-42:4)+Na	1	709.611	20.5602	DG	alkyl-acyl	M+Na	C45 H82 Na1 O4	CC=CC=CC=CCCCCCCCCCCCCCCCCCOCC(CO)OC(=O)CCCCCCCCCCCCCCC=CC	ND	ND	ND	ND	ND	2091.498846092818	ND	ND	ND	ND	ND	2000.72	ND	ND	ND	ND	ND	316.97785796578046	ND	ND	ND	ND	ND	2148.2849845012156	ND	ND	ND	ND	ND	1920.842549313548	ND	ND	ND	ND	ND	1746.4677741703017	ND	ND	ND
1371	DG(25:0_18:1)+NH4	DG(43:1)+NH4	1	738.697	23.3827	DG	diacyl	M+NH4	C46 H92 N1 O5	CC=CCCCCCCCCCCCCCCC(=O)OCC(CO)OC(=O)CCCCCCCCCCCCCCCCCCCCCCCC	ND	ND	ND	ND	ND	6572.599245340364	ND	ND	ND	ND	ND	5602.99	ND	ND	ND	ND	ND	2494.4336171011328	ND	ND	ND	ND	ND	1860.036920345138	ND	ND	ND	ND	ND	1098.5744775342037	ND	ND	ND	ND	ND	1703.7138585379994	ND	ND	ND
1372	DG(25:0_18:1)+Na	DG(43:1)+Na	1	743.652	23.3827	DG	diacyl	M+Na	C46 H88 Na1 O5	CC=CCCCCCCCCCCCCCCC(=O)OCC(CO)OC(=O)CCCCCCCCCCCCCCCCCCCCCCCC	ND	ND	ND	ND	ND	4675.4295178899365	ND	ND	ND	ND	ND	4435.73	ND	ND	ND	ND	ND	1889.966763055304	ND	ND	ND	ND	ND	1171.0959287960823	ND	ND	ND	ND	ND	839.0737047453474	ND	ND	ND	ND	ND	1296.5071027259726	ND	ND	ND
1375	DG(O-23:3)+H	DG(O-23:3)+H	1	423.347	7.54449	DG	alkyl-acyl	M+H	C26 H47 O4	CCCCOCC(CO)OC(=O)CCCCCCCCCCCC=CC=CC=CC	ND	ND	ND	ND	ND	224.18808255282124	ND	ND	ND	ND	ND	430.131	ND	ND	ND	ND	ND	212.87973945709797	ND	ND	ND	ND	ND	685.045059601455	ND	ND	ND	ND	ND	341.92061657849126	ND	ND	ND	ND	ND	246.53876800698248	ND	ND	ND
1377	DG(P-5:0_18:3)+Na	DG(P-23:3)+Na	1	443.313	3.56908	DG	alkenyl-acyl	M+Na	C26 H44 Na1 O4	CCCC=COCC(CO)OC(=O)CCCCCCCCCCC=CC=CC=CC	ND	ND	ND	ND	ND	3722.030112072489	ND	ND	ND	ND	ND	3523.85	ND	ND	ND	ND	ND	1159.6440805343982	ND	ND	ND	ND	ND	1487.7568158735244	ND	ND	ND	ND	ND	813.0086074738613	ND	ND	ND	ND	ND	704.9000096886211	ND	ND	ND
1378	DG(O-5:0_19:0)+Na	DG(O-24:0)+Na	1	465.391	8.62705	DG	alkyl-acyl	M+Na	C27 H54 Na1 O4	CCCCCOCC(CO)OC(=O)CCCCCCCCCCCCCCCCCC	ND	ND	ND	ND	ND	14177.758252019323	ND	ND	ND	ND	ND	15120.1	ND	ND	ND	ND	ND	3879.5949874157145	ND	ND	ND	ND	ND	1414.3792177348787	ND	ND	ND	ND	ND	1301.4409747310847	ND	ND	ND	ND	ND	1526.1155912706804	ND	ND	ND
1381	DG(23:4_2:0)+Na	DG(25:4)+Na	1	485.324	2.85677	DG	diacyl	M+Na	C28 H46 Na1 O5	CC(=O)OCC(CO)OC(=O)CCCCCCCCCCCCCC=CC=CC=CC=CC	ND	ND	ND	ND	ND	9551.497904692153	ND	ND	ND	ND	ND	5994.08	ND	ND	ND	ND	ND	3230.2103624365654	ND	ND	ND	ND	ND	798.1167539930143	ND	ND	ND	ND	ND	1551.7975928593721	ND	ND	ND	ND	ND	1151.6902036449849	ND	ND	ND
1382	DG(7:0_18:3)+Na	DG(25:3)+Na	1	487.339	2.49912	DG	diacyl	M+Na	C28 H48 Na1 O5	CCCCCCC(=O)OCC(CO)OC(=O)CCCCCCCCCCC=CC=CC=CC	ND	ND	ND	ND	ND	11420.372934063796	ND	ND	ND	ND	ND	15465.4	ND	ND	ND	ND	ND	4220.4413749749265	ND	ND	ND	ND	ND	1243.7355091516254	ND	ND	ND	ND	ND	1286.7929887516132	ND	ND	ND	ND	ND	1467.324075037781	ND	ND	ND
1384	DG(18:1_19:2)+NH4	DG(37:3)+NH4	1	650.572	16.9866	DG	diacyl	M+NH4	C40 H76 N1 O5	CC=CCCCCCCCCCCCCCCC(=O)OCC(CO)OC(=O)CCCCCCCCCCCCCC=CC=CC	ND	ND	ND	ND	ND	6969.641055506383	ND	ND	ND	ND	ND	5068.78	ND	ND	ND	ND	ND	0.0	ND	ND	ND	ND	ND	0.0	ND	ND	ND	ND	ND	2256.4741986199715	ND	ND	ND	ND	ND	0.0	ND	ND	ND
1386	DG(18:0_20:3)+NH4	DG(38:3)+NH4	1	664.587	18.9912	DG	diacyl	M+NH4	C41 H78 N1 O5	CCCCCCCCCCCCCCCCCC(=O)OCC(CO)OC(=O)CCCCCCCCCCCCC=CC=CC=CC	ND	ND	ND	ND	ND	7656.307258324678	ND	ND	ND	ND	ND	6824.23	ND	ND	ND	ND	ND	2666.1090141660757	ND	ND	ND	ND	ND	2124.0375481533924	ND	ND	ND	ND	ND	2649.038041426695	ND	ND	ND	ND	ND	2145.305086762638	ND	ND	ND
1388	DG(20:1_18:2)+Na	DG(38:3)+Na	1	669.543	19.2913	DG	diacyl	M+Na	C41 H74 Na1 O5	CC=CC=CCCCCCCCCCCCCC(=O)OCC(CO)OC(=O)CCCCCCCCCCCCCCCCC=CC	ND	ND	ND	ND	ND	2275.6534731451616	ND	ND	ND	ND	ND	4554.99	ND	ND	ND	ND	ND	2344.0357169480817	ND	ND	ND	ND	ND	498.0079467493275	ND	ND	ND	ND	ND	836.169072977083	ND	ND	ND	ND	ND	370.0666904289476	ND	ND	ND
1390	DG(18:0_20:3)+NH4	DG(38:3)+NH4	1	664.587	19.3478	DG	diacyl	M+NH4	C41 H78 N1 O5	CCCCCCCCCCCCCCCCCC(=O)OCC(CO)OC(=O)CCCCCCCCCCCCC=CC=CC=CC	ND	ND	ND	ND	ND	80106.96862761876	ND	ND	ND	ND	ND	27751.1	ND	ND	ND	ND	ND	21931.18884191635	ND	ND	ND	ND	ND	11226.346124590584	ND	ND	ND	ND	ND	12356.22425182011	ND	ND	ND	ND	ND	11342.635222199184	ND	ND	ND
1392	DG(18:0_20:3)+Na	DG(38:3)+Na	1	669.543	19.3478	DG	diacyl	M+Na	C41 H74 Na1 O5	CCCCCCCCCCCCCCCCCC(=O)OCC(CO)OC(=O)CCCCCCCCCCCCC=CC=CC=CC	ND	ND	ND	ND	ND	2275.6534731451616	ND	ND	ND	ND	ND	4554.99	ND	ND	ND	ND	ND	2344.0357169480817	ND	ND	ND	ND	ND	498.0079467493275	ND	ND	ND	ND	ND	836.169072977083	ND	ND	ND	ND	ND	370.0666904289476	ND	ND	ND
1394	DG(O-26:6_18:1)+H	DG(O-44:7)+H	1	709.613	20.5513	DG	alkyl-acyl	M+H	C47 H81 O4	CC=CC=CC=CC=CC=CC=CCCCCCCCCCCCCCOCC(CO)OC(=O)CCCCCCCCCCCCCCC=CC	ND	ND	ND	ND	ND	1405.154621253735	ND	ND	ND	ND	ND	1999.96	ND	ND	ND	ND	ND	171.5529136959189	ND	ND	ND	ND	ND	1136.473768444403	ND	ND	ND	ND	ND	1920.8693658445407	ND	ND	ND	ND	ND	1740.4788177200396	ND	ND	ND
1395	DG(O-20:1_18:1)+NH4	DG(O-38:2)+NH4	1	652.624	19.0409	DG	alkyl-acyl	M+NH4	C41 H82 N1 O4	CC=CCCCCCCCCCCCCCCCCCOCC(CO)OC(=O)CCCCCCCCCCCCCCC=CC	ND	ND	ND	ND	ND	58411.116885597905	ND	ND	ND	ND	ND	47031.5	652.6212794659082	-3.9165010601925863	-0.0025560040918435334	0.6952845103954656	C	19447.792746023715	ND	ND	ND	ND	ND	17428.646380819733	ND	ND	ND	ND	ND	12395.170664657204	ND	ND	ND	ND	ND	18720.418029897504	ND	ND	ND
1396	DG(O-24:2)+NH4	DG(O-24:2)+NH4	1	456.405	9.13084	DG	alkyl-acyl	M+NH4	C27 H54 N1 O4	CCCCOCC(CO)OC(=O)CCCCCCCCCCCCCCC=CC=CC	ND	ND	ND	ND	ND	41818.31321391751	ND	ND	ND	ND	ND	46295.3	ND	ND	ND	ND	ND	13993.2544388885	ND	ND	ND	ND	ND	11464.319053668858	ND	ND	ND	ND	ND	14047.645756232034	ND	ND	ND	ND	ND	12864.984566942307	ND	ND	ND
1397	DG(3:0_22:5)+NH4	DG(25:5)+NH4	1	478.353	5.4831	DG	diacyl	M+NH4	C28 H48 N1 O5	CCC(=O)OCC(CO)OC(=O)CCCCCCCCCCC=CC=CC=CC=CC=CC	ND	ND	ND	ND	ND	44739.667520871735	ND	ND	ND	ND	ND	55405.5	ND	ND	ND	ND	ND	17723.29398764948	ND	ND	ND	ND	ND	24124.08594073183	ND	ND	ND	ND	ND	17784.936323226008	ND	ND	ND	ND	ND	18146.170207318784	ND	ND	ND
1398	DG(3:0_22:5)+Na	DG(25:5)+Na	1	483.308	5.4831	DG	diacyl	M+Na	C28 H44 Na1 O5	CCC(=O)OCC(CO)OC(=O)CCCCCCCCCCC=CC=CC=CC=CC=CC	ND	ND	ND	ND	ND	3879.614592534367	ND	ND	ND	ND	ND	6621.65	ND	ND	ND	ND	ND	590.9919412013195	ND	ND	ND	ND	ND	1731.8275149049812	ND	ND	ND	ND	ND	1369.7367080770643	ND	ND	ND	ND	ND	1550.7620858826156	ND	ND	ND
1399	DG(13:1_16:0)+NH4	DG(29:1)+NH4	1	542.478	9.67169	DG	diacyl	M+NH4	C32 H64 N1 O5	CC=CCCCCCCCCCC(=O)OCC(CO)OC(=O)CCCCCCCCCCCCCCC	ND	ND	ND	ND	ND	17647.230112058216	ND	ND	ND	ND	ND	19881.3	ND	ND	ND	ND	ND	3314.6518791361996	ND	ND	ND	ND	ND	4750.407983204021	ND	ND	ND	ND	ND	4200.979158073053	ND	ND	ND	ND	ND	4286.48491613777	ND	ND	ND
1400	DG(P-15:2_18:1)+NH4	DG(P-33:3)+NH4	1	578.514	15.0018	DG	alkenyl-acyl	M+NH4	C36 H68 N1 O4	CC=CC=CCCCCCCCCC=COCC(CO)OC(=O)CCCCCCCCCCCCCCC=CC	ND	ND	ND	ND	ND	63189.9596012147	ND	ND	ND	ND	ND	35240.2	ND	ND	ND	ND	ND	13106.025918314237	ND	ND	ND	ND	ND	12469.086779350253	ND	ND	ND	ND	ND	13546.21564656928	ND	ND	ND	ND	ND	12587.563961107462	ND	ND	ND
1401	DG(15:0_18:0)+NH4	DG(33:0)+NH4	1	600.556	12.1515	DG	diacyl	M+NH4	C36 H74 N1 O5	CCCCCCCCCCCCCCC(=O)OCC(CO)OC(=O)CCCCCCCCCCCCCCCCC	ND	ND	ND	ND	ND	1682.9104732824128	ND	ND	ND	ND	ND	1436.41	ND	ND	ND	ND	ND	476.0440965299414	ND	ND	ND	ND	ND	433.77339228416497	ND	ND	ND	ND	ND	623.545130580556	ND	ND	ND	ND	ND	831.641971989729	ND	ND	ND
1402	DG(P-15:2_20:2)+NH4	DG(P-35:4)+NH4	1	604.53	13.4253	DG	alkenyl-acyl	M+NH4	C38 H70 N1 O4	CC=CC=CCCCCCCCCC=COCC(CO)OC(=O)CCCCCCCCCCCCCCC=CC=CC	ND	ND	ND	ND	ND	4156.982821781392	ND	ND	ND	ND	ND	5152.9	ND	ND	ND	ND	ND	2306.7636588870346	ND	ND	ND	ND	ND	1783.9585396417435	ND	ND	ND	ND	ND	1736.4685626362486	ND	ND	ND	ND	ND	1049.6160301779532	ND	ND	ND
1403	DG(O-16:0_18:0)+Na	DG(O-34:0)+Na	1	605.548	20.0478	DG	alkyl-acyl	M+Na	C37 H74 Na1 O4	CCCCCCCCCCCCCCCCOCC(CO)OC(=O)CCCCCCCCCCCCCCCCC	ND	ND	ND	ND	ND	1629023.8417577525	ND	ND	ND	ND	ND	1.55312e+06	ND	ND	ND	ND	ND	487020.79440582456	ND	ND	ND	ND	ND	260612.14150412023	ND	ND	ND	ND	ND	275342.021713888	ND	ND	ND	ND	ND	265111.85513495794	ND	ND	ND
1404	DG(18:2_20:2)+Na	DG(38:4)+Na	1	667.527	17.4676	DG	diacyl	M+Na	C41 H72 Na1 O5	CC=CC=CCCCCCCCCCCCCC(=O)OCC(CO)OC(=O)CCCCCCCCCCCCCCC=CC=CC	ND	ND	ND	ND	ND	3523.6101697454874	ND	ND	ND	ND	ND	1934.56	ND	ND	ND	ND	ND	2471.411624159716	ND	ND	ND	ND	ND	140.1716880335782	ND	ND	ND	ND	ND	679.8419141504536	ND	ND	ND	ND	ND	848.7586355798379	ND	ND	ND
1405	DG(P-17:3_23:0)+Na	DG(P-40:3)+Na	1	681.579	12.08	DG	alkenyl-acyl	M+Na	C43 H78 Na1 O4	CC=CC=CC=CCCCCCCCCC=COCC(CO)OC(=O)CCCCCCCCCCCCCCCCCCCCCC	ND	ND	ND	ND	ND	88080.62257427927	ND	ND	ND	ND	ND	957148	ND	ND	ND	ND	ND	382055.58491012617	ND	ND	ND	ND	ND	198894.64627982263	ND	ND	ND	ND	ND	287088.8101075847	ND	ND	ND	ND	ND	140904.7127285349	ND	ND	ND
1407	DG(22:0_18:3)+NH4	DG(40:3)+NH4	1	692.619	20.7165	DG	diacyl	M+NH4	C43 H82 N1 O5	CC=CC=CC=CCCCCCCCCCCC(=O)OCC(CO)OC(=O)CCCCCCCCCCCCCCCCCCCCC	ND	ND	ND	ND	ND	10862.334530950071	ND	ND	ND	ND	ND	9979.15	ND	ND	ND	ND	ND	3235.5607518004194	ND	ND	ND	ND	ND	1945.3093788576643	ND	ND	ND	ND	ND	2272.375842431767	ND	ND	ND	ND	ND	2013.3726331617113	ND	ND	ND
1408	DG(18:1_24:3)+NH4	DG(42:4)+NH4	1	718.634	16.9333	DG	diacyl	M+NH4	C45 H84 N1 O5	CC=CCCCCCCCCCCCCCCC(=O)OCC(CO)OC(=O)CCCCCCCCCCCCCCCCC=CC=CC=CC	ND	ND	ND	ND	ND	11826.530063226934	ND	ND	ND	ND	ND	8963.99	ND	ND	ND	ND	ND	8636.957929497474	ND	ND	ND	ND	ND	3690.410747887685	ND	ND	ND	ND	ND	6118.2673132406735	ND	ND	ND	ND	ND	1071.1799094327114	ND	ND	ND
1409	DG(18:1_24:3)+NH4	DG(42:4)+NH4	1	718.634	16.9998	DG	diacyl	M+NH4	C45 H84 N1 O5	CC=CCCCCCCCCCCCCCCC(=O)OCC(CO)OC(=O)CCCCCCCCCCCCCCCCC=CC=CC=CC	ND	ND	ND	ND	ND	48261.89370030518	ND	ND	ND	ND	ND	20820.9	ND	ND	ND	ND	ND	7510.154740361169	ND	ND	ND	ND	ND	2526.6378951939255	ND	ND	ND	ND	ND	1186.2273396660646	ND	ND	ND	ND	ND	3781.0716827411593	ND	ND	ND
1410	DG(25:0_18:2)+NH4	DG(43:2)+NH4	1	736.681	22.6898	DG	diacyl	M+NH4	C46 H90 N1 O5	CC=CC=CCCCCCCCCCCCCC(=O)OCC(CO)OC(=O)CCCCCCCCCCCCCCCCCCCCCCCC	ND	ND	ND	ND	ND	2373.669398690264	ND	ND	ND	ND	ND	1691.9	ND	ND	ND	ND	ND	862.5640015686367	ND	ND	ND	ND	ND	493.13229994093183	ND	ND	ND	ND	ND	230.4553777868619	ND	ND	ND	ND	ND	269.65201204652226	ND	ND	ND
1411	DG(7:0_6:0)+Na	DG(13:0)+Na	1	325.199	1.55221	DG	diacyl	M+Na	C16 H30 Na1 O5	CCCCCC(=O)OCC(CO)OC(=O)CCCCCC	ND	ND	ND	ND	ND	48817.46694293795	ND	ND	ND	ND	ND	51488.5	ND	ND	ND	ND	ND	23756.768123977057	ND	ND	ND	ND	ND	37579.72499194615	ND	ND	ND	ND	ND	33608.00657630843	ND	ND	ND	ND	ND	29919.35078825722	ND	ND	ND
1413	DG(O-18:2)+NH4	DG(O-18:2)+NH4	1	372.311	2.56264	DG	alkyl-acyl	M+NH4	C21 H42 N1 O4	CCCCOCC(CO)OC(=O)CCCCCCCCC=CC=CC	ND	ND	ND	ND	ND	32803.44291772149	ND	ND	ND	ND	ND	41179.3	ND	ND	ND	ND	ND	9002.23269346653	ND	ND	ND	ND	ND	10871.172867783771	ND	ND	ND	ND	ND	25084.855374082203	ND	ND	ND	ND	ND	23803.86953470459	ND	ND	ND
1414	DG(3:0_14:1)+NH4	DG(17:1)+NH4	1	374.29	1.6027	DG	diacyl	M+NH4	C20 H40 N1 O5	CCC(=O)OCC(CO)OC(=O)CCCCCCCCCCC=CC	ND	ND	ND	ND	ND	5826.893550573595	ND	ND	ND	ND	ND	10794.8	ND	ND	ND	ND	ND	667.756933510827	ND	ND	ND	ND	ND	11986.726888184445	ND	ND	ND	ND	ND	17452.352248840863	ND	ND	ND	ND	ND	27967.120586965917	ND	ND	ND
1415	DG(5:0_12:1)+NH4	DG(17:1)+NH4	1	374.29	1.66139	DG	diacyl	M+NH4	C20 H40 N1 O5	CCCCC(=O)OCC(CO)OC(=O)CCCCCCCCC=CC	ND	ND	ND	ND	ND	7124.339584957472	ND	ND	ND	ND	ND	12315.6	ND	ND	ND	ND	ND	799.4550673821984	ND	ND	ND	ND	ND	17842.09214091951	ND	ND	ND	ND	ND	25485.561234935107	ND	ND	ND	ND	ND	32440.962915795404	ND	ND	ND
1416	DG(22:5_2:0)+NH4	DG(24:5)+NH4	1	464.337	3.0372	DG	diacyl	M+NH4	C27 H46 N1 O5	CC(=O)OCC(CO)OC(=O)CCCCCCCCCCC=CC=CC=CC=CC=CC	ND	ND	ND	ND	ND	40034.372213287716	ND	ND	ND	ND	ND	17006.6	ND	ND	ND	ND	ND	2074.62830743309	ND	ND	ND	ND	ND	0.061383322723688155	ND	ND	ND	ND	ND	4072.1614198425355	ND	ND	ND	ND	ND	1515.0052346380787	ND	ND	ND
1417	DG(O-18:4_18:3)+H	DG(O-36:7)+H	1	597.488	13.7421	DG	alkyl-acyl	M+H	C39 H65 O4	CC=CC=CC=CC=CCCCCCCCCCOCC(CO)OC(=O)CCCCCCCCCCC=CC=CC=CC	ND	ND	ND	ND	ND	15204.973534123357	ND	ND	ND	ND	ND	7541.1	ND	ND	ND	ND	ND	6770.843247111725	ND	ND	ND	ND	ND	2.9811299710073045	ND	ND	ND	ND	ND	2984.622625993756	ND	ND	ND	ND	ND	791.4405052728747	ND	ND	ND
1418	DG(O-18:4_18:3)+H	DG(O-36:7)+H	1	597.488	13.8086	DG	alkyl-acyl	M+H	C39 H65 O4	CC=CC=CC=CC=CCCCCCCCCCOCC(CO)OC(=O)CCCCCCCCCCC=CC=CC=CC	ND	ND	ND	ND	ND	11814.803699949562	ND	ND	ND	ND	ND	7176.4	ND	ND	ND	ND	ND	15069.105436537207	ND	ND	ND	ND	ND	6107.04126242088	ND	ND	ND	ND	ND	6785.574219862822	ND	ND	ND	ND	ND	4781.266676445725	ND	ND	ND
1419	DG(17:1_2:0)+Na	DG(19:1)+Na	1	407.277	20.8401	DG	diacyl	M+Na	C22 H40 Na1 O5	CC(=O)OCC(CO)OC(=O)CCCCCCCCCCCCCC=CC	ND	ND	ND	ND	ND	32988.481014121855	ND	ND	ND	ND	ND	19139.8	ND	ND	ND	ND	ND	10625.59903281089	ND	ND	ND	ND	ND	10648.255920864725	ND	ND	ND	ND	ND	4685.740074583128	ND	ND	ND	ND	ND	9379.570749746423	ND	ND	ND
1421	DG(O-15:2_18:0)+NH4	DG(O-33:2)+NH4	1	582.546	14.7744	DG	alkyl-acyl	M+NH4	C36 H72 N1 O4	CC=CC=CCCCCCCCCCCOCC(CO)OC(=O)CCCCCCCCCCCCCCCCC	ND	ND	ND	ND	ND	5408.429212795729	ND	ND	ND	ND	ND	16.6287	ND	ND	ND	ND	ND	4541.604527992734	ND	ND	ND	ND	ND	1307.4897451258205	ND	ND	ND	ND	ND	4347.039033048431	ND	ND	ND	ND	ND	1793.5936120933936	ND	ND	ND
1422	DG(O-21:2)+NH4	DG(O-21:2)+NH4	1	414.358	4.12172	DG	alkyl-acyl	M+NH4	C24 H48 N1 O4	CCCCOCC(CO)OC(=O)CCCCCCCCCCCC=CC=CC	ND	ND	ND	ND	ND	6663.986670851025	ND	ND	ND	ND	ND	11927.1	ND	ND	ND	ND	ND	6103.446885348945	ND	ND	ND	ND	ND	7703.93917764358	ND	ND	ND	ND	ND	6951.569954028153	ND	ND	ND	ND	ND	10572.055766547212	ND	ND	ND
1423	DG(O-25:6)+H	DG(O-25:6)+H	1	445.331	5.54097	DG	alkyl-acyl	M+H	C28 H45 O4	CCCCOCC(CO)OC(=O)CCCCCCCC=CC=CC=CC=CC=CC=CC	ND	ND	ND	ND	ND	32981.79970013191	ND	ND	ND	ND	ND	29174	ND	ND	ND	ND	ND	7638.276694078336	ND	ND	ND	ND	ND	24601.475503806018	ND	ND	ND	ND	ND	7048.393746278139	ND	ND	ND	ND	ND	7489.730839902108	ND	ND	ND
1425	DG(O-35:2)+NH4	DG(O-35:2)+NH4	1	610.577	19.6733	DG	alkyl-acyl	M+NH4	C38 H76 N1 O4	CCCCCCCCCCCCCCCOCC(CO)OC(=O)CCCCCCCCCCCCCCC=CC=CC	ND	ND	ND	ND	ND	2733.4177445448654	ND	ND	ND	ND	ND	6356.62	ND	ND	ND	ND	ND	6823.4512290121265	ND	ND	ND	ND	ND	1572.3234409866736	ND	ND	ND	ND	ND	1044.0899463677347	ND	ND	ND	ND	ND	2082.2929813375517	ND	ND	ND
1427	DG(18:1_21:1)+Na	DG(39:2)+Na	1	685.574	16.9832	DG	diacyl	M+Na	C42 H78 Na1 O5	CC=CCCCCCCCCCCCCCCC(=O)OCC(CO)OC(=O)CCCCCCCCCCCCCCCCCC=CC	ND	ND	ND	ND	ND	961.1707638985811	ND	ND	ND	ND	ND	1909.39	ND	ND	ND	ND	ND	4225.746974763652	ND	ND	ND	ND	ND	3568.89731971233	ND	ND	ND	ND	ND	2085.992415695837	ND	ND	ND	ND	ND	2089.1559650474205	ND	ND	ND
1428	DG(O-26:5_22:7)+NH4	DG(O-48:12)+NH4	1	772.624	16.2359	DG	alkyl-acyl	M+NH4	C51 H82 N1 O4	CC=CC=CC=CC=CC=CCCCCCCCCCCCCCCCOCC(CO)OC(=O)CCCCCCC=CC=CC=CC=CC=CC=CC=CC	ND	ND	ND	ND	ND	1124115.4628587465	ND	ND	ND	ND	ND	1.11652e+06	ND	ND	ND	ND	ND	342102.74639530125	ND	ND	ND	ND	ND	265452.59911283175	ND	ND	ND	ND	ND	239584.44787893022	ND	ND	ND	ND	ND	246212.07554317176	ND	ND	ND
1429	DG(O-15:0_21:2)+Na	DG(O-36:2)+Na	1	629.548	13.6761	DG	alkyl-acyl	M+Na	C39 H74 Na1 O4	CCCCCCCCCCCCCCCOCC(CO)OC(=O)CCCCCCCCCCCCCCCC=CC=CC	ND	ND	ND	ND	ND	42302.021049482464	ND	ND	ND	ND	ND	47515.4	ND	ND	ND	ND	ND	12714.955696270355	ND	ND	ND	ND	ND	18195.910117889827	ND	ND	ND	ND	ND	12856.286612585769	ND	ND	ND	ND	ND	16276.058763800662	ND	ND	ND
1431	DG(3:0_27:7)+NH4	DG(30:7)+NH4	1	544.4	2.20628	DG	diacyl	M+NH4	C33 H54 N1 O5	CCC(=O)OCC(CO)OC(=O)CCCCCCCCCCCC=CC=CC=CC=CC=CC=CC=CC	ND	ND	ND	ND	ND	122634.55979259945	ND	ND	ND	ND	ND	32750.4	ND	ND	ND	ND	ND	9673.555777234249	544.4019782134869	4.275794702536839	0.0023277434869442004	0.13840832017759808	C	32388.16813311791	ND	ND	ND	ND	ND	34949.26507582009	ND	ND	ND	ND	ND	27903.935302928352	544.4023001182758	4.867096449742592	0.0026496482757920603
1432	DG(23:3_23:5)+NH4	DG(46:8)+NH4	1	766.634	17.2285	DG	diacyl	M+NH4	C49 H84 N1 O5	CC=CC=CC=CC=CC=CCCCCCCCCCCCC(=O)OCC(CO)OC(=O)CCCCCCCCCCCCCCCC=CC=CC=CC	ND	ND	ND	ND	ND	12354.698781760178	ND	ND	ND	ND	ND	8240.26	ND	ND	ND	ND	ND	4271.5376228065315	ND	ND	ND	ND	ND	2347.0685702916962	ND	ND	ND	ND	ND	962.9877701403652	ND	ND	ND	ND	ND	2933.7880238265984	ND	ND	ND
1433	DG(18:0_28:7)+NH4	DG(46:7)+NH4	1	768.65	17.1944	DG	diacyl	M+NH4	C49 H86 N1 O5	CCCCCCCCCCCCCCCCCC(=O)OCC(CO)OC(=O)CCCCCCCCCCCCC=CC=CC=CC=CC=CC=CC=CC	ND	ND	ND	ND	ND	382.0403068232753	ND	ND	ND	ND	ND	17382.6	NP	NP	NP	NP	NP	NP	ND	ND	ND	ND	ND	7133.0783166296715	ND	ND	ND	ND	ND	7943.276647415594	ND	ND	ND	ND	ND	1725.0915609100562	NP	NP	NP
1434	DG(P-4:0_12:1)+H	DG(P-16:1)+H	1	327.253	2.57071	DG	alkenyl-acyl	M+H	C19 H35 O4	CCC=COCC(CO)OC(=O)CCCCCCCCC=CC	ND	ND	ND	ND	ND	71722.26030897228	ND	ND	ND	ND	ND	34677.3	ND	ND	ND	ND	ND	3816.2271451637807	ND	ND	ND	ND	ND	4301.890857107834	ND	ND	ND	ND	ND	26157.85898323337	ND	ND	ND	ND	ND	29674.834098932668	ND	ND	ND
1435	DG(P-5:0_13:1)+H	DG(P-18:1)+H	1	355.284	2.63078	DG	alkenyl-acyl	M+H	C21 H39 O4	CCCC=COCC(CO)OC(=O)CCCCCCCCCC=CC	ND	ND	ND	ND	ND	28661.232745750996	ND	ND	ND	ND	ND	38632.7	ND	ND	ND	ND	ND	12145.926009086232	ND	ND	ND	ND	ND	5795.302265016075	ND	ND	ND	ND	ND	15923.92589929702	ND	ND	ND	ND	ND	14685.680882122433	ND	ND	ND
1436	DG(P-5:0_13:1)+NH4	DG(P-18:1)+NH4	1	372.311	2.71565	DG	alkenyl-acyl	M+NH4	C21 H42 N1 O4	CCCC=COCC(CO)OC(=O)CCCCCCCCCC=CC	ND	ND	ND	ND	ND	57677.22679149562	ND	ND	ND	ND	ND	47213.7	ND	ND	ND	ND	ND	14091.604260500973	ND	ND	ND	ND	ND	12320.863817264553	ND	ND	ND	ND	ND	34022.29434617059	ND	ND	ND	ND	ND	29901.388060939673	ND	ND	ND
1439	DG(O-15:1_12:0)+NH4	DG(O-27:1)+NH4	1	500.467	8.20444	DG	alkyl-acyl	M+NH4	C30 H62 N1 O4	CC=CCCCCCCCCCCCCOCC(CO)OC(=O)CCCCCCCCCCC	ND	ND	ND	ND	ND	32755.622776140983	ND	ND	ND	ND	ND	33195.8	ND	ND	ND	ND	ND	14442.31240509445	ND	ND	ND	ND	ND	9495.24450099027	ND	ND	ND	ND	ND	15099.600915612904	ND	ND	ND	ND	ND	12773.42991357903	ND	ND	ND
1440	DG(2:0_17:3)+Na	DG(19:3)+Na	1	403.245	3.31178	DG	diacyl	M+Na	C22 H36 Na1 O5	CC(=O)OCC(CO)OC(=O)CCCCCCCCCC=CC=CC=CC	ND	ND	ND	ND	ND	105957.10567969733	ND	ND	ND	ND	ND	95164.1	ND	ND	ND	ND	ND	33139.41772816973	403.2451167567524	-0.9416415916473568	-3.797132476393017E-4	0.17735073263415405	C	24812.564468014938	ND	ND	ND	ND	ND	19470.283658078406	ND	ND	ND	ND	ND	16609.84115137487	ND	ND	ND
1441	DG(3:0_19:4)+Na	DG(22:4)+Na	1	443.277	2.60143	DG	diacyl	M+Na	C25 H40 Na1 O5	CCC(=O)OCC(CO)OC(=O)CCCCCCCCCC=CC=CC=CC=CC	ND	ND	ND	ND	ND	3953.657989348091	ND	ND	ND	ND	ND	2989.6	ND	ND	ND	ND	ND	1377.9718766737897	443.2747293006358	-4.6633769750593785	-0.0020671693642384525	0.0696590127338699	C	159168.56798748006	ND	ND	ND	ND	ND	693.472039674739	ND	ND	ND	ND	ND	570.3431007424938	ND	ND	ND
1442	DG(3:0_20:4)+NH4	DG(23:4)+NH4	1	452.337	4.25642	DG	diacyl	M+NH4	C26 H46 N1 O5	CCC(=O)OCC(CO)OC(=O)CCCCCCC=CCC=CCC=CCC=CCC	ND	ND	ND	ND	ND	7307.050468814906	ND	ND	ND	ND	ND	18105.9	ND	ND	ND	ND	ND	5321.813315918336	452.3348278106092	-4.9137179746991215	-0.002222659390838544	0.1874239321697467	C	57029.66591547655	ND	ND	ND	ND	ND	17093.322920033675	ND	ND	ND	ND	ND	10062.666993494258	ND	ND	ND
1443	DG(3:0_28:8)+NH4	DG(31:8)+NH4	1	556.4	3.40354	DG	diacyl	M+NH4	C34 H54 N1 O5	CCC(=O)OCC(CO)OC(=O)CCCCCCCCCCC=CC=CC=CC=CC=CC=CC=CC=CC	ND	ND	ND	ND	ND	2082.5234575594104	ND	ND	ND	ND	ND	2594.96	ND	ND	ND	ND	ND	624.1067130829172	556.4023928646351	4.928816776189531	0.0027423946351063933	0.14358806957945758	C	24303.76422897499	ND	ND	ND	ND	ND	782.7642960719936	ND	ND	ND	ND	ND	1193.4574103028888	ND	ND	ND
1444	DG(3:0_28:7)+NH4	DG(31:7)+NH4	1	558.415	2.50212	DG	diacyl	M+NH4	C34 H56 N1 O5	CCC(=O)OCC(CO)OC(=O)CCCCCCCCCCCCC=CC=CC=CC=CC=CC=CC=CC	ND	ND	ND	ND	ND	6397.9194634539	ND	ND	ND	ND	ND	10140.2	ND	ND	ND	ND	ND	4623.5874546150735	558.4179526049143	4.7493904748189815	0.0026521349142285544	0.18041230149417434	C	32867.83054538458	ND	ND	ND	ND	ND	4704.116668379156	ND	ND	ND	ND	ND	2609.7901640014497	ND	ND	ND
1445	DG(3:0_29:7)+NH4	DG(32:7)+NH4	1	572.431	2.94311	DG	diacyl	M+NH4	C35 H58 N1 O5	CCC(=O)OCC(CO)OC(=O)CCCCCCCCCCCCCC=CC=CC=CC=CC=CC=CC=CC	ND	ND	ND	ND	ND	16487.502172034234	ND	ND	ND	ND	ND	15303.3	ND	ND	ND	ND	ND	6028.628811997406	572.4331573976049	3.855356682428784	0.0022069276049023756	0.1930403994922836	C	142664.85388207546	ND	ND	ND	ND	ND	5402.936720361645	ND	ND	ND	ND	ND	6164.7691811319255	ND	ND	ND
1446	DG(3:0_30:8)+NH4	DG(33:8)+NH4	1	584.431	4.31142	DG	diacyl	M+NH4	C36 H58 N1 O5	CCC(=O)OCC(CO)OC(=O)CCCCCCCCCCCCC=CC=CC=CC=CC=CC=CC=CC=CC	ND	ND	ND	ND	ND	17145.47314188659	ND	ND	ND	ND	ND	20194.6	ND	ND	ND	ND	ND	7603.2201346409	584.4332645746046	3.9595822753204657	0.00231410460457937	0.19724282971262377	C	85501.1277588218	ND	ND	ND	ND	ND	1020.6915319390805	ND	ND	ND	ND	ND	1140.3018376695122	ND	ND	ND
1447	DG(O-4:0_12:0)+Na	DG(O-16:0)+Na	1	353.266	3.14555	DG	alkyl-acyl	M+Na	C19 H38 Na1 O4	CCCCOCC(CO)OC(=O)CCCCCCCCCCC	ND	ND	ND	ND	ND	7507575.149353868	ND	ND	ND	ND	ND	7.59415e+06	ND	ND	ND	ND	ND	2493466.2285961094	ND	ND	ND	ND	ND	141911.01252800887	353.2668256227769	1.6818812593739592	5.941527768413835E-4	0.39905636492487756	C	147012.79103983616	ND	ND	ND	ND	ND	119583.9351490541	ND	ND	ND
1448	DG(16:0_8:0)+NH4	DG(24:0)+NH4	1	474.415	5.24401	DG	diacyl	M+NH4	C27 H56 N1 O5	CCCCCCCC(=O)OCC(CO)OC(=O)CCCCCCCCCCCCCCC	ND	ND	ND	ND	ND	28518.450421716934	ND	ND	ND	ND	ND	19996	ND	ND	ND	ND	ND	14041.925986692358	ND	ND	ND	ND	ND	19425.546118422248	474.4134113455119	-3.982001217071623	-0.0018891244881160674	0.3978252273696084	C	27398.306553561233	ND	ND	ND	ND	ND	17041.14991618049	ND	ND	ND
1449	DG(4:0_22:1)+NH4	DG(26:1)+NH4	1	500.431	8.12022	DG	diacyl	M+NH4	C29 H58 N1 O5	CCCC(=O)OCC(CO)OC(=O)CCCCCCCCCCCCCCCCCCC=CC	ND	ND	ND	ND	ND	21290.602581374053	ND	ND	ND	ND	ND	18336.6	ND	ND	ND	ND	ND	6689.340329713194	ND	ND	ND	ND	ND	12769.644195815254	500.42954372659983	-2.8110608604912466	-0.0014067434001958645	0.27171365392815133	B	14526.829059060865	ND	ND	ND	ND	ND	13388.939538590283	ND	ND	ND
1450	DG(O-42:12)+NH4	DG(O-42:12)+NH4	1	688.53	8.20316	DG	alkyl-acyl	M+NH4	C45 H70 N1 O4	CC=CC=CC=CC=CC=CC=CCCCCCCCOCC(CO)OC(=O)CCCCCCCCC=CC=CC=CC=CC=CC=CC	ND	ND	ND	ND	ND	2247.333506741301	ND	ND	ND	ND	ND	5624.88	ND	ND	ND	ND	ND	297.42395335991233	ND	ND	ND	ND	ND	1171.3782275471688	688.533248151312	4.811234054353973	0.0033126813120816223	0.17094490364837947	C	14401.123083476887	ND	ND	ND	ND	ND	1431.4232728438444	ND	ND	ND
1451	DG(7:0_11:0)+NH4	DG(18:0)+NH4	1	390.321	3.47592	DG	diacyl	M+NH4	C21 H44 N1 O5	CCCCCCC(=O)OCC(CO)OC(=O)CCCCCCCCCC	ND	ND	ND	ND	ND	680801.2306072065	ND	ND	ND	ND	ND	26623.9	ND	ND	ND	ND	ND	0.2757584528086543	ND	ND	ND	ND	ND	28319.700251877548	ND	ND	ND	ND	ND	170769.116406519	390.3194568139446	-4.97962274574187	-0.0019436560554026983	0.3886951692861892	C	12195.759056540734	ND	ND	ND
1453	DG(O-4:0_16:1)+Na	DG(O-20:1)+Na	1	407.313	7.05044	DG	alkyl-acyl	M+Na	C23 H44 Na1 O4	CCCCOCC(CO)OC(=O)CCCCCCCCCCCCC=CC	ND	ND	ND	ND	ND	47209.3698015415	ND	ND	ND	ND	ND	90872.1	ND	ND	ND	ND	ND	27264.297981220054	ND	ND	ND	ND	ND	11734.479721510183	ND	ND	ND	ND	ND	19597.552998822008	ND	ND	ND	ND	ND	11289.092019464413	ND	ND	ND
1454	DG(17:1_3:0)+NH4	DG(20:1)+NH4	1	416.337	2.92564	DG	diacyl	M+NH4	C23 H46 N1 O5	CCC(=O)OCC(CO)OC(=O)CCCCCCCCCCCCCC=CC	ND	ND	ND	ND	ND	291032.96390566934	ND	ND	ND	ND	ND	67610.5	ND	ND	ND	ND	ND	9529.385275024171	ND	ND	ND	ND	ND	13857.147535656415	ND	ND	ND	ND	ND	32899.52282808053	ND	ND	ND	ND	ND	27808.48919985761	ND	ND	ND
1455	DG(P-15:2_23:1)+Na	DG(P-38:3)+Na	1	653.548	11.7101	DG	alkenyl-acyl	M+Na	C41 H74 Na1 O4	CC=CC=CCCCCCCCCC=COCC(CO)OC(=O)CCCCCCCCCCCCCCCCCCCC=CC	ND	ND	ND	ND	ND	54886.80920858018	ND	ND	ND	ND	ND	560513	ND	ND	ND	ND	ND	136168.19087913193	ND	ND	ND	ND	ND	111556.86044602322	ND	ND	ND	ND	ND	112954.56427854429	ND	ND	ND	ND	ND	76410.03052171724	ND	ND	ND
898	DG(6:0_9:0)+H	DG(15:0)+H	1	331.248	1.55068	DG	diacyl	M+H	C18 H35 O5	CCCCCC(=O)OCC(CO)OC(=O)CCCCCCCC	ND	ND	ND	ND	ND	33.45192099714207	ND	ND	ND	ND	ND	1.66638e-05	ND	ND	ND	ND	ND	16.329893210118378	ND	ND	ND	ND	ND	1.5794540015987079E-6	ND	ND	ND	ND	ND	24.742997787851618	ND	ND	ND	ND	ND	2283.788414612881	ND	ND	ND
900	DG(15:0)+H	DG(15:0)+H	1	331.248	2.76344	DG	diacyl	M+H	C18 H35 O5	CC(=O)OCC(CO)OC(=O)CCCCCCCCCCCC	ND	ND	ND	ND	ND	375748.2212116857	ND	ND	ND	ND	ND	117227	ND	ND	ND	ND	ND	9288.507063394292	ND	ND	ND	ND	ND	1535.1454599981034	ND	ND	ND	ND	ND	90824.20623354451	ND	ND	ND	ND	ND	34412.14794253164	ND	ND	ND
901	DG(12:1_6:0)+NH4	DG(18:1)+NH4	1	388.306	2.40492	DG	diacyl	M+NH4	C21 H42 N1 O5	CCCCCC(=O)OCC(CO)OC(=O)CCCCCCCCC=CC	388.3038202178873	-4.970952358264195	-0.0019302521127428918	0.3158712657907894	C	118465.38226661221	ND	ND	ND	ND	ND	46304.7	ND	ND	ND	ND	ND	6004.923868080413	ND	ND	ND	ND	ND	6391.527376464183	ND	ND	ND	ND	ND	24707.910280725173	ND	ND	ND	ND	ND	23245.70196415324	ND	ND	ND
904	DG(18:1)+NH4	DG(18:1)+NH4	1	388.306	2.63322	DG	diacyl	M+NH4	C21 H42 N1 O5	CC(=O)OCC(CO)OC(=O)CCCCCCCCCCCCC=CC	388.3038202178873	-4.970952358264195	-0.0019302521127428918	0.4189803647828979	C	1451161.0029468124	ND	ND	ND	ND	ND	124988	ND	ND	ND	ND	ND	16096.380892521252	388.30407899950933	-4.304515520341115	-0.0016714704906917177	0.25652670822830137	C	51296.10581096813	388.30411509417667	-4.211561408008306	-0.0016353758233549343	0.2574677746242747	C	50303.99850250249	388.3041820499176	-4.0391311870923206	-0.0015684200824352956	0.27830105620991863	C	43776.12985881312	388.3039120048902	-4.734574521576623	-0.0018384651098131144
905	DG(P-6:0_17:0)+H	DG(P-23:0)+H	1	427.378	9.63899	DG	alkenyl-acyl	M+H	C26 H51 O4	CCCCC=COCC(CO)OC(=O)CCCCCCCCCCCCCCCC	427.3760577166241	-4.980952961844889	-0.002128753375927772	0.2664276947887524	C	29686.610930893392	ND	ND	ND	ND	ND	17036.7	ND	ND	ND	ND	ND	23462.89222534981	427.3762462840697	-4.539734365405355	-0.0019401859303229685	0.2432753099059162	C	35214.542471796776	ND	ND	ND	ND	ND	39030.811552560095	ND	ND	ND	ND	ND	23957.263687566952	427.37632334559737	-4.359422334460243	-0.0018631244026323657
908	DG(P-6:0_16:0)+NH4	DG(P-22:0)+NH4	1	430.389	4.57616	DG	alkenyl-acyl	M+NH4	C25 H52 N1 O4	CCCCC=COCC(CO)OC(=O)CCCCCCCCCCCCCCC	ND	ND	ND	ND	ND	39686.79337790932	430.3870059835728	-4.831636877315838	-0.0020794864272488667	0.6741693392001668	C	35.3651	430.3871926647635	-4.397887604646137	-0.0018928052365367876	0.6200274539527499	C	31.377252467216948	ND	ND	ND	ND	ND	21730.925291733656	ND	ND	ND	ND	ND	23470.280073000962	ND	ND	ND	ND	ND	14246.77163810721	ND	ND	ND
909	DG(P-6:0_16:0)+NH4	DG(P-22:0)+NH4	1	430.389	4.88151	DG	alkenyl-acyl	M+NH4	C25 H52 N1 O4	CCCCC=COCC(CO)OC(=O)CCCCCCCCCCCCCCC	430.3875532073527	-3.5601755393227026	-0.0015322626473448508	0.6000444842523696	C	243409.27077563593	430.3870059835728	-4.831636877315838	-0.0020794864272488667	0.614641427149516	C	242758	430.3871926647635	-4.397887604646137	-0.0018928052365367876	0.540321563271771	C	74971.47458474492	ND	ND	ND	ND	ND	93220.78580911287	430.3874782892121	-3.7342460436005154	-0.0016071807879711741	0.5684730583646036	C	94003.39242401093	ND	ND	ND	ND	ND	87788.63258116617	ND	ND	ND
910	DG(P-6:0_16:0)+NH4	DG(P-22:0)+NH4	1	430.389	4.98051	DG	alkenyl-acyl	M+NH4	C25 H52 N1 O4	CCCCC=COCC(CO)OC(=O)CCCCCCCCCCCCCCC	ND	ND	ND	ND	ND	87006.82704067486	ND	ND	ND	ND	ND	62403.6	430.3871926647635	-4.397887604646137	-0.0018928052365367876	0.48780162237301505	C	11901.599086764249	ND	ND	ND	ND	ND	32317.265694357095	430.3874782892121	-3.7342460436005154	-0.0016071807879711741	0.5271475808177313	C	38498.68586982097	ND	ND	ND	ND	ND	28019.9397241721	ND	ND	ND
911	DG(P-6:0_16:0)+NH4	DG(P-22:0)+NH4	1	430.389	5.25598	DG	alkenyl-acyl	M+NH4	C25 H52 N1 O4	CCCCC=COCC(CO)OC(=O)CCCCCCCCCCCCCCC	430.3875532073527	-3.5601755393227026	-0.0015322626473448508	0.8984181161698246	C	212644.18316624057	430.3870059835728	-4.831636877315838	-0.0020794864272488667	0.8029455914768431	C	238902	ND	ND	ND	ND	ND	33932.799647135646	ND	ND	ND	ND	ND	58887.6112386686	430.3874782892121	-3.7342460436005154	-0.0016071807879711741	0.941162240983398	C	89393.46521392837	ND	ND	ND	ND	ND	53819.06533617415	ND	ND	ND
912	DG(P-6:0_16:0)+NH4	DG(P-22:0)+NH4	1	430.389	5.41253	DG	alkenyl-acyl	M+NH4	C25 H52 N1 O4	CCCCC=COCC(CO)OC(=O)CCCCCCCCCCCCCCC	ND	ND	ND	ND	ND	54531.369447695026	430.3870059835728	-4.831636877315838	-0.0020794864272488667	1.1247293732620935	C	61939.7	ND	ND	ND	ND	ND	13472.675887164743	ND	ND	ND	ND	ND	31797.808076942405	430.3874782892121	-3.7342460436005154	-0.0016071807879711741	1.0360353484205356	C	41182.90603336895	ND	ND	ND	ND	ND	37447.28658779411	ND	ND	ND
913	DG(O-5:0_19:4)+NH4	DG(O-24:4)+NH4	1	452.373	5.93302	DG	alkyl-acyl	M+NH4	C27 H50 N1 O4	CCCCCOCC(CO)OC(=O)CCCCCCCCCC=CC=CC=CC=CC	ND	ND	ND	ND	ND	51835.467390916274	ND	ND	ND	ND	ND	53061.9	ND	ND	ND	ND	ND	14330.377483108392	ND	ND	ND	ND	ND	1161.124158286879	ND	ND	ND	ND	ND	1379.404431261098	ND	ND	ND	ND	ND	685.4257044624825	ND	ND	ND
914	DG(O-5:0_19:4)+NH4	DG(O-24:4)+NH4	1	452.373	7.01878	DG	alkyl-acyl	M+NH4	C27 H50 N1 O4	CCCCCOCC(CO)OC(=O)CCCCCCCCCC=CC=CC=CC=CC	ND	ND	ND	ND	ND	22693.143996731193	ND	ND	ND	ND	ND	44682.3	ND	ND	ND	ND	ND	11694.53734525151	ND	ND	ND	ND	ND	7252.781844518106	ND	ND	ND	ND	ND	5721.2225946203525	ND	ND	ND	ND	ND	4503.887008541514	ND	ND	ND
915	DG(O-5:0_19:4)+NH4	DG(O-24:4)+NH4	1	452.373	7.19831	DG	alkyl-acyl	M+NH4	C27 H50 N1 O4	CCCCCOCC(CO)OC(=O)CCCCCCCCCC=CC=CC=CC=CC	452.37143257938953	-4.427510602658175	-0.0020028906105267197	0.32433744385246205	C	290257.7708285178	452.3714180657679	-4.459593839425543	-0.0020174042321627894	0.28074577186940824	C	297998	ND	ND	ND	ND	ND	83148.04652166158	ND	ND	ND	ND	ND	23755.110158299914	452.37130871246785	-4.701325910488083	-0.002126757532209922	0.3276944914650824	C	25144.788197606398	ND	ND	ND	ND	ND	23390.27324380268	ND	ND	ND
916	DG(P-6:0_18:0)+NH4	DG(P-24:0)+NH4	1	458.42	5.67154	DG	alkenyl-acyl	M+NH4	C27 H56 N1 O4	CCCCC=COCC(CO)OC(=O)CCCCCCCCCCCCCCCCC	ND	ND	ND	ND	ND	141760.5011734334	458.4188389805187	-3.3735140929894185	-0.0015464894813703722	0.41256912616165275	C	146689	ND	ND	ND	ND	ND	31877.737905152222	ND	ND	ND	ND	ND	30921.941697746934	ND	ND	ND	ND	ND	68228.19546450757	ND	ND	ND	ND	ND	43328.13662364997	ND	ND	ND
917	DG(P-6:0_18:0)+Na	DG(P-24:0)+Na	1	463.376	5.67154	DG	alkenyl-acyl	M+Na	C27 H52 Na1 O4	CCCC=COCC(CO)OC(=O)CCCCCCCCCCCCCCCCCC	ND	ND	ND	ND	ND	16836.54837330382	ND	ND	ND	ND	ND	26096.8	ND	ND	ND	ND	ND	5497.862849629192	ND	ND	ND	ND	ND	36729.89537312459	ND	ND	ND	ND	ND	36136.17678547149	ND	ND	ND	ND	ND	33276.90266383617	ND	ND	ND
918	DG(P-5:0_19:0)+Na	DG(P-24:0)+Na	1	463.376	5.79546	DG	alkenyl-acyl	M+Na	C27 H52 Na1 O4	CCCC=COCC(CO)OC(=O)CCCCCCCCCCCCCCCCCC	463.3760630731071	0.6077200944967596	2.8160310705516167E-4	0.28248010109306687	C	146075.8866625988	463.375833291431	0.11183443688097261	5.182143092952174E-5	0.2636758840780573	C	153431	ND	ND	ND	ND	ND	48130.95780748826	ND	ND	ND	ND	ND	30985.417069081013	ND	ND	ND	ND	ND	31363.597139929854	ND	ND	ND	ND	ND	29148.75387269886	ND	ND	ND
919	DG(P-6:0_18:0)+NH4	DG(P-24:0)+NH4	1	458.42	6.0578	DG	alkenyl-acyl	M+NH4	C27 H56 N1 O4	CCCCC=COCC(CO)OC(=O)CCCCCCCCCCCCCCCCC	ND	ND	ND	ND	ND	632912.0517283314	ND	ND	ND	ND	ND	737736	ND	ND	ND	ND	ND	191292.49438274774	ND	ND	ND	ND	ND	256701.3026196947	ND	ND	ND	ND	ND	311356.0129498438	ND	ND	ND	ND	ND	283575.3972175824	458.41867758346825	-3.725585821065234	-0.0017078865317898817
920	DG(P-6:0_18:0)+NH4	DG(P-24:0)+NH4	1	458.42	6.20808	DG	alkenyl-acyl	M+NH4	C27 H56 N1 O4	CCCCC=COCC(CO)OC(=O)CCCCCCCCCCCCCCCCC	ND	ND	ND	ND	ND	177079.99943955144	ND	ND	ND	ND	ND	182637	ND	ND	ND	ND	ND	57027.69126902508	ND	ND	ND	ND	ND	62541.24802123839	ND	ND	ND	ND	ND	56996.6101190401	ND	ND	ND	ND	ND	59195.26872418799	ND	ND	ND
921	DG(P-6:0_18:0)+NH4	DG(P-24:0)+NH4	1	458.42	6.30654	DG	alkenyl-acyl	M+NH4	C27 H56 N1 O4	CCCCC=COCC(CO)OC(=O)CCCCCCCCCCCCCCCCC	ND	ND	ND	ND	ND	72.10160081125841	ND	ND	ND	ND	ND	1606.35	ND	ND	ND	ND	ND	87.29223295777084	ND	ND	ND	ND	ND	2042.349131653073	ND	ND	ND	ND	ND	2721.3389692017686	ND	ND	ND	ND	ND	3307.847407913017	ND	ND	ND
922	DG(P-6:0_18:0)+NH4	DG(P-24:0)+NH4	1	458.42	6.43111	DG	alkenyl-acyl	M+NH4	C27 H56 N1 O4	CCCCC=COCC(CO)OC(=O)CCCCCCCCCCCCCCCCC	ND	ND	ND	ND	ND	32638.52393551157	ND	ND	ND	ND	ND	21789.4	ND	ND	ND	ND	ND	7486.093262661725	ND	ND	ND	ND	ND	11866.436208260904	ND	ND	ND	ND	ND	11677.33296431314	ND	ND	ND	ND	ND	8156.959728018693	ND	ND	ND
923	DG(P-6:0_18:0)+NH4	DG(P-24:0)+NH4	1	458.42	6.54347	DG	alkenyl-acyl	M+NH4	C27 H56 N1 O4	CCCCC=COCC(CO)OC(=O)CCCCCCCCCCCCCCCCC	ND	ND	ND	ND	ND	599993.1853509601	ND	ND	ND	ND	ND	999267	ND	ND	ND	ND	ND	154444.28970944075	ND	ND	ND	ND	ND	240573.209945327	ND	ND	ND	ND	ND	115517.58254952903	ND	ND	ND	ND	ND	103505.86901164315	458.41867758346825	-3.725585821065234	-0.0017078865317898817
924	DG(P-6:0_18:0)+Na	DG(P-24:0)+Na	1	463.376	6.54347	DG	alkenyl-acyl	M+Na	C27 H52 Na1 O4	CCCCCCC=COCC(CO)OC(=O)CCCCCCCCCCCCCCC	ND	ND	ND	ND	ND	66701.98646569303	463.375833291431	0.11183443688097261	5.182143092952174E-5	0.14763617770049683	C	1548.1	ND	ND	ND	ND	ND	21310.946907072026	ND	ND	ND	ND	ND	19069.38520955061	ND	ND	ND	ND	ND	16725.998795666183	ND	ND	ND	ND	ND	17347.144308591553	ND	ND	ND
925	DG(P-6:0_18:0)+NH4	DG(P-24:0)+NH4	1	458.42	6.7886	DG	alkenyl-acyl	M+NH4	C27 H56 N1 O4	CCCCC=COCC(CO)OC(=O)CCCCCCCCCCCCCCCCC	ND	ND	ND	ND	ND	65922.10780382314	ND	ND	ND	ND	ND	59946.1	ND	ND	ND	ND	ND	20393.954161857964	ND	ND	ND	ND	ND	1281.1448660055519	ND	ND	ND	ND	ND	7.555665405934411	ND	ND	ND	ND	ND	39736.92779203384	ND	ND	ND
926	DG(P-6:0_18:0)+Na	DG(P-24:0)+Na	1	463.376	6.7886	DG	alkenyl-acyl	M+Na	C27 H52 Na1 O4	CCC=COCC(CO)OC(=O)CCCCCCCCCCCCCCCCCCC	463.3760630731071	0.6077200944967596	2.8160310705516167E-4	0.18240496412254134	C	977220.7354770658	463.375833291431	0.11183443688097261	5.182143092952174E-5	0.1368450713872735	C	910404	ND	ND	ND	ND	ND	259118.423634263	ND	ND	ND	ND	ND	160851.61900721097	ND	ND	ND	ND	ND	158256.79785987048	ND	ND	ND	ND	ND	143086.51978085996	ND	ND	ND
927	DG(P-7:0_18:1)+NH4	DG(P-25:1)+NH4	1	470.42	9.98479	DG	alkenyl-acyl	M+NH4	C28 H56 N1 O4	CCCCCC=COCC(CO)OC(=O)CCCCCCCCCCCCCCC=CC	470.41830930852643	-4.413412166751549	-0.0020761614736102274	0.5423293445327142	B	152283.939171795	470.41825526313505	-4.528299467621511	-0.002130206864990214	0.5376999246798682	B	154143	470.41839617257887	-4.228760408812304	-0.0019892974211757064	0.5159409202808527	C	45570.77201642005	ND	ND	ND	ND	ND	24056.781771599228	470.41848707481387	-4.035524461107813	-0.0018983951861741843	0.32134201286570946	C	28704.579106067315	ND	ND	ND	ND	ND	21525.984080930433	470.4185588402747	-3.8829686208541214	-0.0018266297253148878
928	DG(P-7:0_18:1)+Na	DG(P-25:1)+Na	1	475.376	9.98479	DG	alkenyl-acyl	M+Na	C28 H52 Na1 O4	CCCC=COCC(CO)OC(=O)CCCCCCCCCCCCCCCCC=CC	ND	ND	ND	ND	ND	80724.33949309961	475.3737830539666	-4.203861040941919	-0.0019984160334729495	0.6685464765704126	C	95889.2	ND	ND	ND	ND	ND	31870.24534064284	ND	ND	ND	ND	ND	18639.13446626594	ND	ND	ND	ND	ND	19444.332436490713	ND	ND	ND	ND	ND	13121.767756308682	ND	ND	ND
929	DG(P-7:0_18:1)+H	DG(P-25:1)+H	1	453.394	9.98479	DG	alkenyl-acyl	M+H	C28 H53 O4	CCCCCC=COCC(CO)OC(=O)CCCCCCCCCCCCCCC=CC	ND	ND	ND	ND	ND	31200.539885817565	453.3918921678179	-4.288324351648467	-0.0019443021820961803	0.6089227123041301	C	44039.1	453.392188448547	-3.6348519247305293	-0.0016480214529792647	0.4957455151529422	C	13373.975196337342	ND	ND	ND	ND	ND	8763.119641283181	ND	ND	ND	ND	ND	8752.213631010374	ND	ND	ND	ND	ND	8182.04878774633	ND	ND	ND
930	DG(O-13:0_12:0)+NH4	DG(O-25:0)+NH4	1	474.452	8.89402	DG	alkyl-acyl	M+NH4	C28 H60 N1 O4	CCCCCCCCCCCCCOCC(CO)OC(=O)CCCCCCCCCCC	474.4494494094623	-4.7129307809553636	-0.002236060537711637	0.570408210737436	C	25424.74799324151	ND	ND	ND	ND	ND	11426.2	ND	ND	ND	ND	ND	5902.049767479443	ND	ND	ND	ND	ND	10467.174278257931	ND	ND	ND	ND	ND	12639.862186619152	ND	ND	ND	ND	ND	11607.8895521434	ND	ND	ND
931	DG(P-5:0_21:3)+Na	DG(P-26:3)+Na	1	485.36	6.27495	DG	alkenyl-acyl	M+Na	C29 H50 Na1 O4	CCCC=COCC(CO)OC(=O)CCCCCCCCCCCCCC=CC=CC=CC	485.357789912696	-4.824365467919493	-0.0023415573040779236	0.6441955913238956	C	113401.30030593499	ND	ND	ND	ND	ND	106161	ND	ND	ND	ND	ND	31930.822968238845	ND	ND	ND	ND	ND	55093.607426978524	ND	ND	ND	ND	ND	55700.837937659904	ND	ND	ND	ND	ND	55867.843143736696	ND	ND	ND
932	DG(P-6:0_20:3)+Na	DG(P-26:3)+Na	1	485.36	6.37635	DG	alkenyl-acyl	M+Na	C29 H50 Na1 O4	CCCCC=COCC(CO)OC(=O)CCCCCCCCCCCCC=CC=CC=CC	ND	ND	ND	ND	ND	10893.037763569617	ND	ND	ND	ND	ND	7336.82	ND	ND	ND	ND	ND	3791.9639460287594	ND	ND	ND	ND	ND	22564.643643821324	485.3578530997416	-4.694179714900084	-0.0022783702584661114	0.6394380082718716	C	30863.661519482157	ND	ND	ND	ND	ND	22781.322618670914	ND	ND	ND
933	DG(P-10:0_16:0)+NH4	DG(P-26:0)+NH4	1	486.452	7.91137	DG	alkenyl-acyl	M+NH4	C29 H60 N1 O4	CCCCCCCCC=COCC(CO)OC(=O)CCCCCCCCCCCCCCC	486.44951297201726	-4.466004739880643	-0.002172497982769528	0.19831948348746434	C	17776.636607905377	ND	ND	ND	ND	ND	13810.9	ND	ND	ND	ND	ND	4879.292821160357	ND	ND	ND	ND	ND	486.9704790757046	ND	ND	ND	ND	ND	1164.8311124305142	ND	ND	ND	ND	ND	1851.1347298133992	ND	ND	ND
934	DG(3:0_24:4)+H	DG(27:4)+H	1	491.373	5.56228	DG	diacyl	M+H	C30 H51 O5	CCC(=O)OCC(CO)OC(=O)CCCCCCCCCCCCCCC=CC=CC=CC=CC	491.374062028975	1.9548442921378921	9.605589750094623E-4	0.21664250356796852	C	117918.67448218385	ND	ND	ND	ND	ND	152317	ND	ND	ND	ND	ND	4470.947185500179	ND	ND	ND	ND	ND	39018.14221339478	ND	ND	ND	ND	ND	46456.86161199942	ND	ND	ND	ND	ND	48427.67149557736	ND	ND	ND
935	DG(3:0_24:4)+NH4	DG(27:4)+NH4	1	508.4	5.75944	DG	diacyl	M+NH4	C30 H54 N1 O5	CCC(=O)OCC(CO)OC(=O)CCCCCCCCCCCCCCC=CC=CC=CC=CC	ND	ND	ND	ND	ND	141182.55573776548	ND	ND	ND	ND	ND	122672	508.3975143281718	-4.201693532892375	-0.002136141828259497	0.42202133772295725	B	45152.68512481928	ND	ND	ND	ND	ND	20237.790996818334	ND	ND	ND	ND	ND	18059.07558377396	ND	ND	ND	ND	ND	15346.959802240965	ND	ND	ND
937	DG(P-6:0_21:4)+Na	DG(P-27:4)+Na	1	497.36	5.76401	DG	alkenyl-acyl	M+Na	C30 H50 Na1 O4	CCCCC=COCC(CO)OC(=O)CCCCCCCCCCCC=CC=CC=CC=CC	ND	ND	ND	ND	ND	342914.9656547756	ND	ND	ND	ND	ND	479099	497.3577462338196	-4.795787597101933	-0.0023852361804301836	0.17766398443179765	C	166975.1228451735	ND	ND	ND	ND	ND	69963.91782254148	ND	ND	ND	ND	ND	40301.643169449046	ND	ND	ND	ND	ND	45248.44180639708	ND	ND	ND
938	DG(P-6:0_21:4)+Na	DG(P-27:4)+Na	1	497.36	5.81869	DG	alkenyl-acyl	M+Na	C30 H50 Na1 O4	CCCCC=COCC(CO)OC(=O)CCCCCCCCCCCC=CC=CC=CC=CC	497.35803393636786	-4.217329026080904	-0.0020975336321953364	0.10505605066166229	C	344443.3724762638	ND	ND	ND	ND	ND	190654	ND	ND	ND	ND	ND	146999.56704101508	ND	ND	ND	ND	ND	40245.409183390824	ND	ND	ND	ND	ND	7767.250687055586	ND	ND	ND	ND	ND	52227.59993773918	ND	ND	ND
939	DG(P-5:0_22:4)+Na	DG(P-27:4)+Na	1	497.36	6.14353	DG	alkenyl-acyl	M+Na	C30 H50 Na1 O4	CCCC=COCC(CO)OC(=O)CCCCCCCCCCCCC=CC=CC=CC=CC	497.35803393636786	-4.217329026080904	-0.0020975336321953364	0.24899533621798006	C	106818.45274458674	ND	ND	ND	ND	ND	116460	ND	ND	ND	ND	ND	41148.27155129849	ND	ND	ND	ND	ND	13928.241642869052	ND	ND	ND	ND	ND	7862.250740778951	ND	ND	ND	ND	ND	4494.843220404683	ND	ND	ND
940	DG(P-5:0_22:4)+Na	DG(P-27:4)+Na	1	497.36	6.21104	DG	alkenyl-acyl	M+Na	C30 H50 Na1 O4	CCCC=COCC(CO)OC(=O)CCCCCCCCCCCCC=CC=CC=CC=CC	497.35803393636786	-4.217329026080904	-0.0020975336321953364	0.32164652278651173	C	77246.0294496767	ND	ND	ND	ND	ND	78402.8	ND	ND	ND	ND	ND	38728.75166120938	ND	ND	ND	ND	ND	11482.461447526253	ND	ND	ND	ND	ND	7344.215175438307	ND	ND	ND	ND	ND	4861.17042829086	ND	ND	ND
941	DG(6:0_21:3)+H	DG(27:3)+H	1	493.389	6.81446	DG	diacyl	M+H	C30 H53 O5	CCCCCC(=O)OCC(CO)OC(=O)CCCCCCCCCCCCCC=CC=CC=CC	493.38693218703395	-3.687317430757582	-0.0018192829660392817	0.804460117086814	B	68645.07888032532	493.38677139795385	-4.013204271226784	-0.001980072046137593	0.6720627901107596	B	183735	ND	ND	ND	ND	ND	56910.64437246837	ND	ND	ND	ND	ND	7951.6366859947	ND	ND	ND	ND	ND	12935.329452471906	ND	ND	ND	ND	ND	31957.47351280309	ND	ND	ND
942	DG(6:0_19:0)+Na	DG(25:0)+Na	1	493.386	11.8796	DG	diacyl	M+Na	C28 H54 Na1 O5	CCCCCC(=O)OCC(CO)OC(=O)CCCCCCCCCCCCCCCCCC	493.38597243120523	-0.7581044381059211	-3.740387948028001E-4	0.7604408671028262	B	96019.86821746094	ND	ND	ND	ND	ND	130490	493.38593225942793	-0.8395248765231229	-4.1421057210300205E-4	0.6902143823455978	B	35008.93158804942	ND	ND	ND	ND	ND	10186.541632141489	ND	ND	ND	ND	ND	11797.296729133817	ND	ND	ND	ND	ND	10419.777583423143	ND	ND	ND
943	DG(P-13:1_16:1)+H	DG(P-29:2)+H	1	507.441	5.21424	DG	alkenyl-acyl	M+H	C32 H59 O4	CC=CCCCCCCCCC=COCC(CO)OC(=O)CCCCCCCCCCCCC=CC	507.4382850940868	-4.929389351489927	-0.002501375913254833	0.7485193135230456	B	131826.1229691923	ND	ND	ND	ND	ND	80165.9	ND	ND	ND	ND	ND	6685.91860699682	ND	ND	ND	ND	ND	17168.029343079066	ND	ND	ND	ND	ND	6552.4230366644515	507.4383261913694	-4.848400122197011	-0.002460278630621815	0.6870624249248545	B	26264.905736143926	ND	ND	ND
944	DG(O-15:1_14:0)+NH4	DG(O-29:1)+NH4	1	528.499	9.89573	DG	alkyl-acyl	M+NH4	C32 H66 N1 O4	CC=CCCCCCCCCCCCCOCC(CO)OC(=O)CCCCCCCCCCCCC	528.4961536815773	-4.695917227077951	-0.0024817884226422393	1.4775683983185837	C	71222.93938467858	528.4964577352026	-4.12060200518382	-0.0021777347973284122	1.5448928054561901	C	77023.4	528.4964145671166	-4.202282521070281	-0.002220902883323106	1.2524366038577142	C	33793.095315765844	528.4964324697271	-4.1684080875648535	-0.0022030002728570253	0.9992646372847955	C	27560.512140937753	528.4967806776204	-3.5095463449268705	-0.0018547923795040333	1.0540878276380854	C	28091.04752980136	528.4962863336588	-4.444919523650458	-0.002349136341194935	0.94790171558379	C	29669.01914490436	528.4966138500612	-3.8252091961096695	-0.002021619938773256
945	DG(O-13:1_16:0)+H	DG(O-29:1)+H	1	511.472	15.7087	DG	alkyl-acyl	M+H	C32 H63 O4	CC=CCCCCCCCCCCOCC(CO)OC(=O)CCCCCCCCCCCCCCC	511.46963695359074	-4.789144602595365	-0.0024495164092854793	0.7030757466506371	C	298722.0672286891	ND	ND	ND	ND	ND	183438	511.46970028971833	-4.665313681326423	-0.002386180281689576	0.7123850270680172	C	92307.67149445419	ND	ND	ND	ND	ND	36301.05369142009	511.46985409109953	-4.364610631587786	-0.0022323789004872197	0.680904606844712	C	79787.57772975296	ND	ND	ND	ND	ND	72376.23516162246	ND	ND	ND
946	DG(O-13:1_16:0)+NH4	DG(O-29:1)+NH4	1	528.499	15.7087	DG	alkyl-acyl	M+NH4	C32 H66 N1 O4	CC=CCCCCCCCCCCOCC(CO)OC(=O)CCCCCCCCCCCCCCC	528.4960762501044	-4.842429228049532	-0.0025592198956019274	0.5350938397623555	C	129336.14455470223	ND	ND	ND	ND	ND	90686.4	ND	ND	ND	ND	ND	47558.8166174072	ND	ND	ND	ND	ND	9416.990702808622	ND	ND	ND	ND	ND	40715.20258371578	ND	ND	ND	ND	ND	27693.118897744484	ND	ND	ND
948	DG(5:0_23:6)+Na	DG(28:6)+Na	1	523.339	5.43246	DG	diacyl	M+Na	C31 H48 Na1 O5	CCCCC(=O)OCC(CO)OC(=O)CCCCCCCCCC=CC=CC=CC=CC=CC=CC	523.340035076591	1.2202519547457304	6.386065908827732E-4	0.28487536632481386	B	91257.41628226651	523.3401614796263	1.4617833656990338	7.650096262068473E-4	0.3359234057581329	B	85796.5	ND	ND	ND	ND	ND	27038.40188837847	ND	ND	ND	ND	ND	29283.850663950274	523.3402925439121	1.7122215122164426	8.9607391203117E-4	0.26352898104138267	B	32811.80767698972	ND	ND	ND	ND	ND	27595.567376729756	523.3404947164075	2.098533501820075	0.0010982464074231757
949	DG(O-11:0_18:0)+Na	DG(O-29:0)+Na	1	535.47	9.65686	DG	alkyl-acyl	M+Na	C32 H64 Na1 O4	CCCCCCCCCCCOCC(CO)OC(=O)CCCCCCCCCCCCCCCCC	ND	ND	ND	ND	ND	123440.44926826308	535.4689698969524	-1.3288750854073994	-7.115730476243698E-4	0.5864241554864211	C	125582	ND	ND	ND	ND	ND	32095.188628690543	ND	ND	ND	ND	ND	15236.87708357491	ND	ND	ND	ND	ND	15442.576876028965	ND	ND	ND	ND	ND	13463.519089532858	ND	ND	ND
950	DG(O-13:0_16:0)+Na	DG(O-29:0)+Na	1	535.47	14.0766	DG	alkyl-acyl	M+Na	C32 H64 Na1 O4	CCCCCCCCCCCCCOCC(CO)OC(=O)CCCCCCCCCCCCCCC	535.4685263631012	-2.1571822935213	-0.001155106898863778	0.46218301821193264	C	64740.66751373308	ND	ND	ND	ND	ND	47206.6	ND	ND	ND	ND	ND	15922.198586430106	ND	ND	ND	ND	ND	3047.6354276438383	ND	ND	ND	ND	ND	9767.028665758064	ND	ND	ND	ND	ND	6438.84637160373	ND	ND	ND
951	DG(O-13:0_16:0)+Na	DG(O-29:0)+Na	1	535.47	14.6781	DG	alkyl-acyl	M+Na	C32 H64 Na1 O4	CCCCCCCCCCCCCOCC(CO)OC(=O)CCCCCCCCCCCCCCC	535.4685263631012	-2.1571822935213	-0.001155106898863778	0.6461935442923068	C	162587.67446605803	535.4686869659006	-1.857253762698935	-9.945040994807641E-4	0.6459140001256938	C	157967	535.4683747316146	-2.440356741097841	-0.0013067383854377113	0.6300401697744171	C	52023.6129936495	ND	ND	ND	ND	ND	39499.478817896656	ND	ND	ND	ND	ND	41871.25629443733	ND	ND	ND	ND	ND	36299.354028325295	ND	ND	ND
952	DG(O-13:0_18:1)+Na	DG(O-31:1)+Na	1	561.485	11.5869	DG	alkyl-acyl	M+Na	C34 H66 Na1 O4	CCCCCCCCCCCCCOCC(CO)OC(=O)CCCCCCCCCCCCCCC=CC	ND	ND	ND	ND	ND	3639.3492285597945	ND	ND	ND	ND	ND	2683.5	ND	ND	ND	ND	ND	822.7840361400919	ND	ND	ND	ND	ND	531.040363086056	ND	ND	ND	ND	ND	396.50088235876706	ND	ND	ND	ND	ND	654.9447357334817	ND	ND	ND
953	DG(O-17:1_14:0)+NH4	DG(O-31:1)+NH4	1	556.53	11.999	DG	alkyl-acyl	M+NH4	C34 H70 N1 O4	CC=CCCCCCCCCCCCCCCOCC(CO)OC(=O)CCCCCCCCCCCCC	556.5274313508355	-4.499518420883855	-0.0025041191645414074	1.1159485334011616	C	71000.65078138161	556.5275658740181	-4.257800875320753	-0.0023695959819178825	1.1997861184085568	C	65916.7	ND	ND	ND	ND	ND	29271.622479073918	556.5274788819413	-4.41411230718643	-0.002456588058748821	0.9099921880905864	C	28451.427760704242	556.52735579599	-4.6352789005672745	-0.002579674010007693	0.8754396504705626	C	23911.952380782408	ND	ND	ND	ND	ND	28817.607090578407	ND	ND	ND
955	DG(O-15:1_16:0)+NH4	DG(O-31:1)+NH4	1	556.53	13.5153	DG	alkyl-acyl	M+NH4	C34 H70 N1 O4	CC=CCCCCCCCCCCCCOCC(CO)OC(=O)CCCCCCCCCCCCCCC	556.5272641815682	-4.799895978176143	-0.0026712884318840224	0.3519263103896564	C	281919.9320200494	ND	ND	ND	ND	ND	163872	556.5273770248187	-4.597133948384818	-0.002558445181307434	0.21077095450659036	C	85882.15413467663	556.5274788819413	-4.41411230718643	-0.002456588058748821	0.15327433339016816	C	69980.67252950027	556.52735579599	-4.6352789005672745	-0.002579674010007693	0.19105559022586782	C	63346.58100410947	556.5274431697297	-4.478281679030168	-0.0024923002703189923	0.1842448479150678	C	70548.96877802123	556.5274579040424	-4.4518063769414065	-0.0024775659576334874
957	DG(O-13:0_18:1)+Na	DG(O-31:1)+Na	1	561.485	14.7676	DG	alkyl-acyl	M+Na	C34 H66 Na1 O4	CCCCCCCCCCCCCOCC(CO)OC(=O)CCCCCCCCCCCCCCC=CC	561.4845247001515	-1.436847972934329	-8.067698485092478E-4	0.6855163849054653	C	282336.96270214015	561.4841747931472	-2.060028388987285	-0.001156676852815508	0.6612896014696563	C	372224	561.4840592624115	-2.2657873222020135	-0.001272207588499441	0.49531372121401357	C	124329.43318761245	561.4839377586628	-2.482184124000923	-0.0013937113371866872	0.7028577943155142	C	102424.83564979532	561.4842143608605	-1.9895587392151637	-0.0011171091394999166	0.6564269624647798	C	99324.32797817579	561.4842621138749	-1.904511160764832	-0.001069356125071863	0.7065177272453339	C	101060.17658911637	561.4844758405699	-1.5238663350435206	-8.556294301342859E-4
958	DG(O-13:0_18:1)+NH4	DG(O-31:1)+NH4	1	556.53	14.7676	DG	alkyl-acyl	M+NH4	C34 H70 N1 O4	CC=CCCCCCCCCCCOCC(CO)OC(=O)CCCCCCCCCCCCCCCCC	ND	ND	ND	ND	ND	13886.142882136535	ND	ND	ND	ND	ND	6836.21	556.5273770248187	-4.597133948384818	-0.002558445181307434	0.1949107028614748	C	3755.9092047446	556.5274788819413	-4.41411230718643	-0.002456588058748821	0.2012706683805062	C	58383.20393782665	ND	ND	ND	ND	ND	8463.399974239568	556.5274431697297	-4.478281679030168	-0.0024923002703189923	0.1801583739323928	C	3407.143816056091	556.5274579040424	-4.4518063769414065	-0.0024775659576334874
959	DG(O-15:1_16:0)+Na	DG(O-31:1)+Na	1	561.485	17.7524	DG	alkyl-acyl	M+Na	C34 H66 Na1 O4	CC=CCCCCCCCCCCCCOCC(CO)OC(=O)CCCCCCCCCCCCCCC	561.4827507891791	-4.596163345852847	-0.0025806808208699294	0.5939714802922207	C	64742.89624482189	561.4825608966116	-4.934359860260319	-0.0027705733883749417	0.6391434883723714	C	39180.3	ND	ND	ND	ND	ND	26265.321062527906	ND	ND	ND	ND	ND	18628.442422853448	ND	ND	ND	ND	ND	27392.311437388926	ND	ND	ND	ND	ND	10553.323939057742	ND	ND	ND
960	DG(O-15:1_18:3)+H	DG(O-33:4)+H	1	561.488	10.1915	DG	alkyl-acyl	M+H	C36 H65 O4	CC=CCCCCCCCCCCCCOCC(CO)OC(=O)CCCCCCCCCCC=CC=CC=CC	561.4849746517945	-4.918745910456624	-0.0027618182056130536	0.6380369980556345	C	31515.273272578685	ND	ND	ND	ND	ND	35269.4	ND	ND	ND	ND	ND	9634.713164309935	ND	ND	ND	ND	ND	5415.5789377957535	ND	ND	ND	ND	ND	797.848702438116	ND	ND	ND	ND	ND	4837.798268956323	ND	ND	ND
961	DG(O-15:2_18:2)+H	DG(O-33:4)+H	1	561.488	14.3247	DG	alkyl-acyl	M+H	C36 H65 O4	CC=CC=CCCCCCCCCCCOCC(CO)OC(=O)CCCCCCCCCCCCC=CC=CC	ND	ND	ND	ND	ND	269.90282152004596	ND	ND	ND	ND	ND	10.1144	ND	ND	ND	ND	ND	104.52928243948018	ND	ND	ND	ND	ND	446.7653392702406	ND	ND	ND	ND	ND	11241.489920648322	ND	ND	ND	ND	ND	193.61084411407046	ND	ND	ND
962	DG(O-15:1_18:3)+H	DG(O-33:4)+H	1	561.488	14.6497	DG	alkyl-acyl	M+H	C36 H65 O4	CC=CCCCCCCCCCCCCOCC(CO)OC(=O)CCCCCCCCCCC=CC=CC=CC	ND	ND	ND	ND	ND	1384.2374271943836	ND	ND	ND	ND	ND	0.261443	ND	ND	ND	ND	ND	4479.692193590485	ND	ND	ND	ND	ND	177.05751690491914	ND	ND	ND	ND	ND	10199.047688578254	ND	ND	ND	ND	ND	282.48116066390946	ND	ND	ND
963	DG(O-15:1_18:2)+NH4	DG(O-33:3)+NH4	1	580.53	12.583	DG	alkyl-acyl	M+NH4	C36 H70 N1 O4	CC=CCCCCCCCCCCCCOCC(CO)OC(=O)CCCCCCCCCCCCC=CC=CC	ND	ND	ND	ND	ND	53538.16628859691	ND	ND	ND	ND	ND	59302.8	580.5272768390097	-4.5796578537084764	-0.002658630990367783	0.632096449414308	C	20762.825994247258	ND	ND	ND	ND	ND	14130.592850542213	ND	ND	ND	ND	ND	12392.070934463567	ND	ND	ND	ND	ND	11941.572796987643	ND	ND	ND
965	DG(O-15:1_18:2)+NH4	DG(O-33:3)+NH4	1	580.53	13.3263	DG	alkyl-acyl	M+NH4	C36 H70 N1 O4	CC=CCCCCCCCCCCCCOCC(CO)OC(=O)CCCCCCCCCCCCC=CC=CC	ND	ND	ND	ND	ND	16294.999481931163	580.5273594170209	-4.437412074263479	-0.0025760529791796216	0.3711143263260621	C	1027.11	580.5272768390097	-4.5796578537084764	-0.002658630990367783	0.2176237679730983	C	1643.796850045422	580.5273916605474	-4.381870586864835	-0.0025438094526180066	0.2951697184508465	C	9308.455849299035	ND	ND	ND	ND	ND	8462.556303828605	ND	ND	ND	ND	ND	1881.317670192062	ND	ND	ND
966	DG(O-15:1_18:2)+NH4	DG(O-33:3)+NH4	1	580.53	13.9508	DG	alkyl-acyl	M+NH4	C36 H70 N1 O4	CC=CCCCCCCCCCCCCOCC(CO)OC(=O)CCCCCCCCCCCCC=CC=CC	580.5274758546911	-4.236840918258849	-0.0024596153089078143	0.6099414539551478	C	43187.97356612048	ND	ND	ND	ND	ND	21704.1	ND	ND	ND	ND	ND	17927.01250324677	ND	ND	ND	ND	ND	20191.077976437366	ND	ND	ND	ND	ND	16833.07458339765	ND	ND	ND	ND	ND	16774.961523687867	ND	ND	ND
967	DG(O-15:1_18:2)+NH4	DG(O-33:3)+NH4	1	580.53	14.0399	DG	alkyl-acyl	M+NH4	C36 H70 N1 O4	CC=CCCCCCCCCCCCCOCC(CO)OC(=O)CCCCCCCCCCCCC=CC=CC	580.5274758546911	-4.236840918258849	-0.0024596153089078143	0.6099414539551478	C	18829.416035254188	580.5273594170209	-4.437412074263479	-0.0025760529791796216	0.6314627931212753	C	54200.2	ND	ND	ND	ND	ND	19568.61922743303	ND	ND	ND	ND	ND	20191.077976437366	ND	ND	ND	ND	ND	16833.07458339765	ND	ND	ND	ND	ND	8207.01885408954	ND	ND	ND
968	DG(O-15:2_18:1)+H	DG(O-33:3)+H	1	563.503	16.182	DG	alkyl-acyl	M+H	C36 H67 O4	CC=CC=CCCCCCCCCCCOCC(CO)OC(=O)CCCCCCCCCCCCCCC=CC	563.5006292988077	-4.892904949000696	-0.0027571711923428666	0.7277107477993362	B	419083.8680286579	ND	ND	ND	ND	ND	213590	ND	ND	ND	ND	ND	54926.41069111268	563.5006986748878	-4.769789428802265	-0.0026877951122514787	0.713511156111288	B	166603.1279374952	ND	ND	ND	ND	ND	196589.9400874497	563.5006158921021	-4.916696629415813	-0.0027705778978770468	0.5490729044056206	B	152872.15670154008	563.5008682573832	-4.468846551696166	-0.0025182126167919705
969	DG(O-15:2_18:1)+NH4	DG(O-33:3)+NH4	1	580.53	16.182	DG	alkyl-acyl	M+NH4	C36 H70 N1 O4	CC=CC=CCCCCCCCCCCOCC(CO)OC(=O)CCCCCCCCCCCCCCC=CC	ND	ND	ND	ND	ND	653954.0732486567	ND	ND	ND	ND	ND	359564	ND	ND	ND	ND	ND	65103.49981165017	580.5271734512913	-4.7577496528542	-0.0027620187087222803	0.5356356489355051	C	236963.77258441478	580.5270582507869	-4.956189713429029	-0.0028772192131327756	0.5293215987462081	C	241498.6368365733	ND	ND	ND	ND	ND	178612.76041879645	ND	ND	ND
970	DG(O-15:2_18:1)+NH4	DG(O-33:3)+NH4	1	580.53	16.3924	DG	alkyl-acyl	M+NH4	C36 H70 N1 O4	CC=CC=CCCCCCCCCCCOCC(CO)OC(=O)CCCCCCCCCCCCCCC=CC	ND	ND	ND	ND	ND	68495.62177973405	ND	ND	ND	ND	ND	27406.3	ND	ND	ND	ND	ND	18711.626401069854	580.5271734512913	-4.7577496528542	-0.0027620187087222803	0.4619980006012791	C	13922.517301835116	ND	ND	ND	ND	ND	14369.808499541818	ND	ND	ND	ND	ND	8783.710681052795	ND	ND	ND
971	DG(O-16:1_16:1)+Na	DG(O-32:2)+Na	1	573.485	14.9063	DG	alkyl-acyl	M+Na	C35 H66 Na1 O4	CC=CCCCCCCCCCCCCCOCC(CO)OC(=O)CCCCCCCCCCCCC=CC	ND	ND	ND	ND	ND	139917.07239264224	ND	ND	ND	ND	ND	141219	573.4843830610321	-1.6537616722647583	-9.484089679290264E-4	0.8486711749022153	C	39850.291386279	ND	ND	ND	ND	ND	18877.925650039102	ND	ND	ND	ND	ND	17745.482405593648	ND	ND	ND	ND	ND	16522.16614451507	ND	ND	ND
972	DG(O-16:2_16:0)+Na	DG(O-32:2)+Na	1	573.485	15.3877	DG	alkyl-acyl	M+Na	C35 H66 Na1 O4	CC=CC=CCCCCCCCCCCCOCC(CO)OC(=O)CCCCCCCCCCCCCCC	573.4845649703861	-1.3365623123277341	-7.664996138601055E-4	0.6698409655172631	C	187528.75986992204	573.4845403630812	-1.3794706135894603	-7.911069187684916E-4	0.9590857943601068	C	184869	573.4843830610321	-1.6537616722647583	-9.484089679290264E-4	0.9514586190117019	C	57896.59895530462	ND	ND	ND	ND	ND	29265.945873235778	ND	ND	ND	ND	ND	29797.72834911871	ND	ND	ND	ND	ND	25771.364146865977	ND	ND	ND
973	DG(3:0_29:5)+Na	DG(32:5)+Na	1	581.418	5.20645	DG	diacyl	M+Na	C35 H58 Na1 O5	CCC(=O)OCC(CO)OC(=O)CCCCCCCCCCCCCCCCCC=CC=CC=CC=CC=CC	581.4153133434617	-4.012819960614364	-0.002333126538360375	0.25585522003301026	B	222741.77749319642	581.4149297548653	-4.672566421383629	-0.002716715134738479	0.29465678863053946	C	186953	ND	ND	ND	ND	ND	77134.53259033425	ND	ND	ND	ND	ND	37066.50194536579	ND	ND	ND	ND	ND	34018.587024811255	ND	ND	ND	ND	ND	28541.65338136496	ND	ND	ND
974	DG(16:1_16:1)+NH4	DG(32:2)+NH4	1	582.509	14.4566	DG	diacyl	M+NH4	C35 H68 N1 O5	CC=CCCCCCCCCCCCCC(=O)OCC(CO)OC(=O)CCCCCCCCCCCCC=CC	582.5064774468275	-4.67463965569966	-0.0027230231725070553	0.842783298167581	A	82390.44946885765	ND	ND	ND	ND	ND	57131.2	ND	ND	ND	ND	ND	27334.917432579456	582.5064051201148	-4.798803608037909	-0.0027953498852184566	0.7331510562584187	A	13788.245215054858	582.5064956396958	-4.643407786461868	-0.0027048303041965482	0.4548781033533157	A	14030.913531627504	582.506678319946	-4.329798871753439	-0.0025221500540055786	0.5204173214123434	A	10955.082664549727	ND	ND	ND
975	DG(16:1_16:1)+Na	DG(32:2)+Na	1	587.465	14.4566	DG	diacyl	M+Na	C35 H64 Na1 O5	CC=CCCCCCCCCCCCCC(=O)OCC(CO)OC(=O)CCCCCCCCCCCCC=CC	587.4619357266712	-4.529193521557027	-0.0026607433288745597	0.26739366735505404	A	83351.43217277662	ND	ND	ND	ND	ND	90660.8	ND	ND	ND	ND	ND	29249.38845495717	ND	ND	ND	ND	ND	15161.318797508247	ND	ND	ND	ND	ND	16534.25634664661	ND	ND	ND	ND	ND	14026.278962240496	ND	ND	ND
976	DG(14:0_18:2)+NH4	DG(32:2)+NH4	1	582.509	14.5738	DG	diacyl	M+NH4	C35 H68 N1 O5	CCCCCCCCCCCCCC(=O)OCC(CO)OC(=O)CCCCCCCCCCCCC=CC=CC	ND	ND	ND	ND	ND	31277.578857242723	ND	ND	ND	ND	ND	26566.5	ND	ND	ND	ND	ND	17104.116352001165	ND	ND	ND	ND	ND	815.3214989863887	ND	ND	ND	ND	ND	6289.861233683035	ND	ND	ND	ND	ND	3145.108320780107	ND	ND	ND
977	DG(16:0_16:1)+NH4	DG(32:1)+NH4	1	584.525	16.4222	DG	diacyl	M+NH4	C35 H70 N1 O5	CC=CCCCCCCCCCCCCC(=O)OCC(CO)OC(=O)CCCCCCCCCCCCCCC	584.5220163654096	-4.848556786870922	-0.0028341045904198836	1.1267163905149364	A	1026644.0611876175	ND	ND	ND	ND	ND	236670	584.5219393257997	-4.980355353748033	-0.0029111442003113552	0.9818757818158392	A	219442.11678024248	ND	ND	ND	ND	ND	133782.79859665578	584.5221864571657	-4.557565571784596	-0.002664012834316054	0.8028129742649384	A	145626.71128137156	584.5220007530675	-4.875266220189344	-0.0028497169325873983	0.8431151049766679	A	129317.2172229076	584.522127694951	-4.658095360285707	-0.0027227750490510516
978	DG(16:0_16:1)+H	DG(32:1)+H	1	567.498	16.4222	DG	diacyl	M+H	C35 H67 O5	CC=CCCCCCCCCCCCCC(=O)OCC(CO)OC(=O)CCCCCCCCCCCCCCC	ND	ND	ND	ND	ND	7441.072845427703	ND	ND	ND	ND	ND	310.839	ND	ND	ND	ND	ND	292.3714274275138	ND	ND	ND	ND	ND	635.9492076201283	ND	ND	ND	ND	ND	1694.629830693423	ND	ND	ND	ND	ND	481.1079135276816	ND	ND	ND
979	DG(16:0_16:1)+Na	DG(32:1)+Na	1	589.48	16.4222	DG	diacyl	M+Na	C35 H66 Na1 O5	CC=CCCCCCCCCCCCCC(=O)OCC(CO)OC(=O)CCCCCCCCCCCCCCC	589.4773353108925	-4.9385139129052575	-0.0029111591074979515	0.24348829789774418	A	643335.2452257981	ND	ND	ND	ND	ND	174588	ND	ND	ND	ND	ND	87458.66584565402	ND	ND	ND	ND	ND	96674.22743117984	589.4775150887255	-4.633537339487557	-0.0027313812745433097	0.1985596832732832	A	268633.0882093574	ND	ND	ND	ND	ND	168512.83694668557	589.47745931084	-4.728159396597951	-0.00278715915999328
980	DG(16:0_16:1)+NH4	DG(32:1)+NH4	1	584.525	16.5847	DG	diacyl	M+NH4	C35 H70 N1 O5	CC=CCCCCCCCCCCCCC(=O)OCC(CO)OC(=O)CCCCCCCCCCCCCCC	ND	ND	ND	ND	ND	34627.34985767517	ND	ND	ND	ND	ND	39420.2	ND	ND	ND	ND	ND	6901.273640129808	ND	ND	ND	ND	ND	3240.3802813779535	ND	ND	ND	ND	ND	4574.740609175802	ND	ND	ND	ND	ND	2435.092994405815	ND	ND	ND
981	DG(16:0_16:1)+Na	DG(32:1)+Na	1	589.48	16.5847	DG	diacyl	M+Na	C35 H66 Na1 O5	CC=CCCCCCCCCCCCCC(=O)OCC(CO)OC(=O)CCCCCCCCCCCCCCC	ND	ND	ND	ND	ND	4782.132423904372	ND	ND	ND	ND	ND	8044.58	ND	ND	ND	ND	ND	4358.682601240902	ND	ND	ND	ND	ND	4831.642857564596	ND	ND	ND	ND	ND	7483.9279960836775	ND	ND	ND	ND	ND	3625.391277153129	ND	ND	ND
982	DG(O-16:2_18:1)+Na	DG(O-34:3)+Na	1	599.501	11.4679	DG	alkyl-acyl	M+Na	C37 H68 Na1 O4	CC=CC=CCCCCCCCCCCCOCC(CO)OC(=O)CCCCCCCCCCCCCCC=CC	ND	ND	ND	ND	ND	18298.712570109903	ND	ND	ND	ND	ND	17074.5	ND	ND	ND	ND	ND	4219.054246363921	ND	ND	ND	ND	ND	1770.470233378366	ND	ND	ND	ND	ND	2105.7402836397437	ND	ND	ND	ND	ND	1470.624079180952	ND	ND	ND
983	DG(O-16:1_18:2)+Na	DG(O-34:3)+Na	1	599.501	15.8299	DG	alkyl-acyl	M+Na	C37 H68 Na1 O4	CC=CCCCCCCCCCCCCCOCC(CO)OC(=O)CCCCCCCCCCCCC=CC=CC	599.5000829899263	-1.4987118943888116	-8.984800737152909E-4	0.914426026228835	C	224745.79122904778	599.499737243568	-2.0754349568545716	-0.0012442264320497998	0.7078000743016484	C	220478	599.4998747073657	-1.8461381313271497	-0.0011067626343219672	0.8802595189777547	C	69776.04587437944	ND	ND	ND	ND	ND	24089.20450958813	599.5002237935679	-1.263844034156852	-7.576764321584051E-4	0.9760104839686364	C	27175.537034098015	ND	ND	ND	ND	ND	23318.3639019287	ND	ND	ND
984	DG(O-16:2_18:1)+Na	DG(O-34:3)+Na	1	599.501	16.0359	DG	alkyl-acyl	M+Na	C37 H68 Na1 O4	CC=CC=CCCCCCCCCCCCOCC(CO)OC(=O)CCCCCCCCCCCCCCC=CC	ND	ND	ND	ND	ND	774773.6962617314	ND	ND	ND	ND	ND	801892	ND	ND	ND	ND	ND	242782.19521171317	ND	ND	ND	ND	ND	113898.2941147261	ND	ND	ND	ND	ND	110696.94839305522	ND	ND	ND	ND	ND	103267.32116533848	ND	ND	ND
985	DG(O-18:3_16:0)+NH4	DG(O-34:3)+NH4	1	594.546	16.198	DG	alkyl-acyl	M+NH4	C37 H72 N1 O4	CC=CC=CC=CCCCCCCCCCCCOCC(CO)OC(=O)CCCCCCCCCCCCCCC	ND	ND	ND	ND	ND	56958.972958854865	ND	ND	ND	ND	ND	35404	ND	ND	ND	ND	ND	10180.012673568397	ND	ND	ND	ND	ND	28997.77309436609	594.5426845383946	-4.87923718528734	-0.002900931605381629	0.8195540322070489	C	18592.016351859984	ND	ND	ND	ND	ND	10855.45525748822	ND	ND	ND
986	DG(O-16:0_18:2)+Na	DG(O-34:2)+Na	1	601.517	11.8099	DG	alkyl-acyl	M+Na	C37 H70 Na1 O4	CCCCCCCCCCCCCCCCOCC(CO)OC(=O)CCCCCCCCCCCCC=CC=CC	ND	ND	ND	ND	ND	194113.6203094172	ND	ND	ND	ND	ND	323954	ND	ND	ND	ND	ND	82475.38495165505	ND	ND	ND	ND	ND	98149.7881500596	601.515879721096	-1.2497546687000847	-7.517489040083092E-4	0.6545980225536449	C	33898.96525860914	601.5163216637363	-0.5150414218562709	-3.0980626365817443E-4	0.1790997982223389	C	34304.47130876203	ND	ND	ND
987	DG(O-16:0_18:2)+Na	DG(O-34:2)+Na	1	601.517	11.9118	DG	alkyl-acyl	M+Na	C37 H70 Na1 O4	CCCCCCCCCCCCCCCCOCC(CO)OC(=O)CCCCCCCCCCCCC=CC=CC	601.5158878332496	-1.236268514178563	-7.436367503714791E-4	0.8377254757716028	C	349471.9151302932	ND	ND	ND	ND	ND	390729	601.5162046185101	-0.7096247690207281	-4.268514899194997E-4	0.6293986585212609	C	253211.04273333552	ND	ND	ND	ND	ND	41114.21375071003	ND	ND	ND	ND	ND	103085.73123523328	ND	ND	ND	ND	ND	40166.23906318337	ND	ND	ND
988	DG(O-16:1_18:1)+Na	DG(O-34:2)+Na	1	601.517	12.0024	DG	alkyl-acyl	M+Na	C37 H70 Na1 O4	CC=CCCCCCCCCCCCCCOCC(CO)OC(=O)CCCCCCCCCCCCCCC=CC	ND	ND	ND	ND	ND	724022.1946689299	601.5157515846549	-1.4627767490483294	-8.798853450571187E-4	0.07197363527165053	C	578786	ND	ND	ND	ND	ND	161198.52180807313	601.5160069432822	-1.0382525031834584	-6.245267178428549E-4	0.7615330651287033	C	105353.70366386497	601.515879721096	-1.2497546687000847	-7.517489040083092E-4	0.781460926393331	C	102390.71296792147	ND	ND	ND	ND	ND	91137.47913166862	ND	ND	ND
989	DG(O-16:1_18:1)+Na	DG(O-34:2)+Na	1	601.517	12.3336	DG	alkyl-acyl	M+Na	C37 H70 Na1 O4	CC=CCCCCCCCCCCCCCOCC(CO)OC(=O)CCCCCCCCCCCCCCC=CC	ND	ND	ND	ND	ND	57453.00969050022	ND	ND	ND	ND	ND	84118.1	ND	ND	ND	ND	ND	19308.684604286776	ND	ND	ND	ND	ND	13366.932475298494	ND	ND	ND	ND	ND	13004.293351317701	ND	ND	ND	ND	ND	12208.434184221815	ND	ND	ND
990	DG(O-16:1_18:1)+Na	DG(O-34:2)+Na	1	601.517	16.9794	DG	alkyl-acyl	M+Na	C37 H70 Na1 O4	CC=CCCCCCCCCCCCCCOCC(CO)OC(=O)CCCCCCCCCCCCCCC=CC	601.5153765964366	-2.0861807528514196	-0.0012548735634254626	0.9874088381177536	C	4856077.500160192	601.515363065376	-2.1086756390612864	-0.0012684046239428426	0.9441550236772789	C	4.64085e+06	601.5152280758124	-2.333090781555142	-0.0014033941876050449	0.8349373185593201	C	1637611.9822130469	601.5154114523617	-2.028234070180406	-0.0012200176382748396	0.932209935615042	C	763903.899247824	601.515609171451	-1.6995334180585	-0.00102229854894631	0.8359523007196829	C	754825.6021708009	ND	ND	ND	ND	ND	719876.8699820485	601.5156798187409	-1.582084919218756	-9.516512591289938E-4
991	DG(16:0_18:4)+H	DG(34:4)+H	1	589.483	9.49222	DG	diacyl	M+H	C37 H65 O5	CCCCCCCCCCCCCCCC(=O)OCC(CO)OC(=O)CCCCCCCCC=CC=CC=CC=CC	ND	ND	ND	ND	ND	38093.45460264236	ND	ND	ND	ND	ND	23282.7	ND	ND	ND	ND	ND	11097.932069003464	ND	ND	ND	ND	ND	7174.507885218558	ND	ND	ND	ND	ND	4435.989795059805	ND	ND	ND	ND	ND	6546.86128585841	ND	ND	ND
992	DG(16:1_18:3)+H	DG(34:4)+H	1	589.483	10.8788	DG	diacyl	M+H	C37 H65 O5	CC=CCCCCCCCCCCCCC(=O)OCC(CO)OC(=O)CCCCCCCCCCC=CC=CC=CC	ND	ND	ND	ND	ND	8703.191385019563	ND	ND	ND	ND	ND	0.838383	ND	ND	ND	ND	ND	1289.193385976656	ND	ND	ND	ND	ND	399.8588050735149	ND	ND	ND	ND	ND	842.9261315889883	ND	ND	ND	ND	ND	527.4663440847131	ND	ND	ND
993	DG(16:1_18:3)+NH4	DG(34:4)+NH4	1	606.509	13.3672	DG	diacyl	M+NH4	C37 H68 N1 O5	CC=CCCCCCCCCCCCCC(=O)OCC(CO)OC(=O)CCCCCCCCCCC=CC=CC=CC	ND	ND	ND	ND	ND	533247.3613582018	ND	ND	ND	ND	ND	410381	ND	ND	ND	ND	ND	145632.8419579005	606.5061784994026	-4.9825589817316125	-0.0030219705973877353	0.40212825278812164	B	112718.34039583709	606.5064339854473	-4.561319182841754	-0.002766484552694237	0.6824317873859371	A	106720.0461095305	606.506381312744	-4.648164783249043	-0.0028191572559990163	0.6306578605707118	A	103419.17288118217	606.5065427360718	-4.382013533357417	-0.0026577339282312096
994	DG(16:1_18:3)+Na	DG(34:4)+Na	1	611.465	13.3672	DG	diacyl	M+Na	C37 H64 Na1 O5	CC=CCCCCCCCCCCCCC(=O)OCC(CO)OC(=O)CCCCCCCCCCC=CC=CC=CC	611.4615656104619	-4.956716769475341	-0.003030859538171171	0.23401788148241914	C	228691.38283227512	611.4616153645514	-4.8753481257083635	-0.0029811054486117428	0.3709813219829845	A	236153	611.4616899016047	-4.753449021792418	-0.0029065683953604093	0.2087870307360729	C	86546.12823042959	ND	ND	ND	ND	ND	42734.60700364272	ND	ND	ND	ND	ND	42242.319302929085	ND	ND	ND	ND	ND	39783.54280204511	ND	ND	ND
995	DG(16:1_18:3)+H	DG(34:4)+H	1	589.483	13.3672	DG	diacyl	M+H	C37 H65 O5	CC=CCCCCCCCCCCCCC(=O)OCC(CO)OC(=O)CCCCCCCCCCC=CC=CC=CC	ND	ND	ND	ND	ND	21479.711182478863	ND	ND	ND	ND	ND	44870.6	ND	ND	ND	ND	ND	10437.467314126838	ND	ND	ND	ND	ND	3029.721814042199	ND	ND	ND	ND	ND	4748.074608007314	ND	ND	ND	ND	ND	1436.037656166725	ND	ND	ND
996	DG(16:0_18:4)+Na	DG(34:4)+Na	1	611.465	13.5445	DG	diacyl	M+Na	C37 H64 Na1 O5	CCCCCCCCCCCCCCCC(=O)OCC(CO)OC(=O)CCCCCCCCC=CC=CC=CC=CC	ND	ND	ND	ND	ND	5179.335576805469	ND	ND	ND	ND	ND	1511.49	ND	ND	ND	ND	ND	1514.8575258523956	ND	ND	ND	ND	ND	1236.0820232819867	ND	ND	ND	ND	ND	1821.1783077906616	ND	ND	ND	ND	ND	683.7355255614876	ND	ND	ND
997	DG(16:0_18:1)+Na	DG(34:1)+Na	1	617.512	9.90339	DG	diacyl	M+Na	C37 H70 Na1 O5	CCCCCCCCCCCCCCCC(=O)OCC(CO)OC(=O)CCCCCCCCCCCCCCC=CC	ND	ND	ND	ND	ND	2628.358916408934	ND	ND	ND	ND	ND	3576.6	ND	ND	ND	ND	ND	1283.101410832854	ND	ND	ND	ND	ND	1725.5962242798557	ND	ND	ND	ND	ND	2453.14394858498	ND	ND	ND	ND	ND	1954.7053485821202	ND	ND	ND
4437	DGDG(18:3_18:1)+Na	DGDG(36:4)+Na	1	963.602	10.1587	DGDG	Digalactosyldiacylglycerol	M+Na	C51 H88 Na1 O15	CC=CC=CC=CCCCCCCCCCCC(=O)OCC(COC1C(C(C(C(O1)COC2C(C(C(C(O2)CO)O)O)O)O)O)O)OC(=O)CCCCCCCCCCCCCCC=CC	ND	ND	ND	ND	ND	0.0	ND	ND	ND	ND	ND	0	ND	ND	ND	ND	ND	0.0	ND	ND	ND	ND	ND	0.0	ND	ND	ND	ND	ND	0.0	ND	ND	ND	ND	ND	0.0	ND	ND	ND
4438	DGDG(18:1_18:3)+Na	DGDG(36:4)+Na	1	963.602	11.5161	DGDG	Digalactosyldiacylglycerol	M+Na	C51 H88 Na1 O15	CC=CC=CC=CCCCCCCCCCCC(=O)OCC(COC1C(C(C(C(O1)COC2C(C(C(C(O2)CO)O)O)O)O)O)O)OC(=O)CCCCCCCCCCCCCCC=CC	ND	ND	ND	ND	ND	1669.4270892872648	ND	ND	ND	ND	ND	548.749	ND	ND	ND	ND	ND	538.1201109908546	ND	ND	ND	ND	ND	1215.6262963253384	ND	ND	ND	ND	ND	873.3486484314685	ND	ND	ND	ND	ND	1372.005565163148	ND	ND	ND
4439	DGDG(16:1_18:1)+NH4	DGDG(34:2)+NH4	1	934.646	12.5305	DGDG	Digalactosyldiacylglycerol	M+NH4	C49 H92 N1 O15	CC=CCCCCCCCCCCCCC(=O)OCC(COC1C(C(C(C(O1)COC2C(C(C(C(O2)CO)O)O)O)O)O)O)OC(=O)CCCCCCCCCCCCCCC=CC	ND	ND	ND	ND	ND	4.808302989583871E-7	ND	ND	ND	ND	ND	268.179	ND	ND	ND	ND	ND	4.493122640612021E-6	ND	ND	ND	ND	ND	2.8599169084769462E-5	ND	ND	ND	ND	ND	172.92573573437002	ND	ND	ND	ND	ND	2.4821399384048587E-5	ND	ND	ND
4441	DGDG(16:0_18:2)+Na	DGDG(34:2)+Na	1	939.602	12.7982	DGDG	Digalactosyldiacylglycerol	M+Na	C49 H88 Na1 O15	CCCCCCCCCCCCCCCC(=O)OCC(COC1C(C(C(C(O1)COC2C(C(C(C(O2)CO)O)O)O)O)O)O)OC(=O)CCCCCCCCCCCCC=CC=CC	ND	ND	ND	ND	ND	4979.556221852109	ND	ND	ND	ND	ND	3954.19	ND	ND	ND	ND	ND	2547.929665454719	ND	ND	ND	ND	ND	5291.599037193667	ND	ND	ND	ND	ND	2865.299486279272	ND	ND	ND	ND	ND	4579.435749238216	ND	ND	ND
4442	DGDG(16:0_18:2)+NH4	DGDG(34:2)+NH4	1	934.646	12.7982	DGDG	Digalactosyldiacylglycerol	M+NH4	C49 H92 N1 O15	CCCCCCCCCCCCCCCC(=O)OCC(COC1C(C(C(C(O1)COC2C(C(C(C(O2)CO)O)O)O)O)O)O)OC(=O)CCCCCCCCCCCCC=CC=CC	ND	ND	ND	ND	ND	562.1970756127754	ND	ND	ND	ND	ND	524.022	ND	ND	ND	ND	ND	277.27527068194064	ND	ND	ND	ND	ND	1360.1163869169166	ND	ND	ND	ND	ND	784.870349367282	ND	ND	ND	ND	ND	860.8991414360835	ND	ND	ND
4443	DGDG(18:2_18:3)+Na	DGDG(36:5)+Na	1	961.586	10.0369	DGDG	Digalactosyldiacylglycerol	M+Na	C51 H86 Na1 O15	CC=CC=CC=CCCCCCCCCCCC(=O)OCC(COC1C(C(C(C(O1)COC2C(C(C(C(O2)CO)O)O)O)O)O)O)OC(=O)CCCCCCCCCCCCC=CC=CC	ND	ND	ND	ND	ND	978.1226381874847	ND	ND	ND	ND	ND	633.033	ND	ND	ND	ND	ND	272.18841782762763	ND	ND	ND	ND	ND	366.9276411472385	NP	NP	NP	NP	NP	NP	NP	NP	NP	NP	NP	NP	NP	NP	NP
4444	DGDG(18:1_18:2)+NH4	DGDG(36:3)+NH4	1	960.662	12.9897	DGDG	Digalactosyldiacylglycerol	M+NH4	C51 H94 N1 O15	CC=CC=CCCCCCCCCCCCCC(=O)OCC(COC1C(C(C(C(O1)COC2C(C(C(C(O2)CO)O)O)O)O)O)O)OC(=O)CCCCCCCCCCCCCCC=CC	ND	ND	ND	ND	ND	937.4232136664305	ND	ND	ND	ND	ND	1215.96	ND	ND	ND	ND	ND	181.48627013346334	ND	ND	ND	ND	ND	401.41358349194246	ND	ND	ND	ND	ND	251.49192996119126	ND	ND	ND	ND	ND	321.2682910068291	ND	ND	ND
4445	DGDG(18:1_18:2)+Na	DGDG(36:3)+Na	1	965.617	12.9897	DGDG	Digalactosyldiacylglycerol	M+Na	C51 H90 Na1 O15	CC=CC=CCCCCCCCCCCCCC(=O)OCC(COC1C(C(C(C(O1)COC2C(C(C(C(O2)CO)O)O)O)O)O)O)OC(=O)CCCCCCCCCCCCCCC=CC	ND	ND	ND	ND	ND	16785.1866283154	ND	ND	ND	ND	ND	15885.4	ND	ND	ND	ND	ND	6184.707196584013	ND	ND	ND	ND	ND	689.8244090707218	ND	ND	ND	ND	ND	535.3308807536287	ND	ND	ND	ND	ND	869.3645417310994	ND	ND	ND
4448	DGDG(18:0_18:1)+Na	DGDG(36:1)+Na	1	969.648	16.5678	DGDG	Digalactosyldiacylglycerol	M+Na	C51 H94 Na1 O15	CC=CCCCCCCCCCCCCCCC(=O)OCC(COC1C(C(C(C(O1)COC2C(C(C(C(O2)CO)O)O)O)O)O)O)OC(=O)CCCCCCCCCCCCCCCCC	ND	ND	ND	ND	ND	227.5344068009051	ND	ND	ND	ND	ND	1526.66	ND	ND	ND	ND	ND	109.72893100170892	ND	ND	ND	ND	ND	638.7521318879067	ND	ND	ND	ND	ND	822.9624961595667	ND	ND	ND	ND	ND	314.0848688807037	ND	ND	ND
4449	DGDG(18:0_18:1)+NH4	DGDG(36:1)+NH4	1	964.693	16.5678	DGDG	Digalactosyldiacylglycerol	M+NH4	C51 H98 N1 O15	CC=CCCCCCCCCCCCCCCC(=O)OCC(COC1C(C(C(C(O1)COC2C(C(C(C(O2)CO)O)O)O)O)O)O)OC(=O)CCCCCCCCCCCCCCCCC	ND	ND	ND	ND	ND	27623.789020879958	ND	ND	ND	ND	ND	26692.1	ND	ND	ND	ND	ND	7204.53680149362	ND	ND	ND	ND	ND	3941.4798349410817	ND	ND	ND	ND	ND	6433.133129592514	ND	ND	ND	ND	ND	5973.872392648718	ND	ND	ND
4451	DGDG(16:0_18:3)+Na	DGDG(34:3)+Na	1	937.586	11.3987	DGDG	Digalactosyldiacylglycerol	M+Na	C49 H86 Na1 O15	CCCCCCCCCCCCCCCC(=O)OCC(COC1C(C(C(C(O1)COC2C(C(C(C(O2)CO)O)O)O)O)O)O)OC(=O)CCCCCCCCCCC=CC=CC=CC	ND	ND	ND	ND	ND	835.7270722391081	ND	ND	ND	ND	ND	2481.37	ND	ND	ND	ND	ND	354.49800338460017	ND	ND	ND	ND	ND	1223.9482850683307	ND	ND	ND	ND	ND	974.0894228208	ND	ND	ND	ND	ND	843.5208551375707	ND	ND	ND
4452	DGDG(16:0_18:3)+NH4	DGDG(34:3)+NH4	1	932.631	11.3987	DGDG	Digalactosyldiacylglycerol	M+NH4	C49 H90 N1 O15	CCCCCCCCCCCCCCCC(=O)OCC(COC1C(C(C(C(O1)COC2C(C(C(C(O2)CO)O)O)O)O)O)O)OC(=O)CCCCCCCCCCC=CC=CC=CC	ND	ND	ND	ND	ND	2526.6316076229255	ND	ND	ND	ND	ND	3055.27	ND	ND	ND	ND	ND	591.1261314401979	ND	ND	ND	ND	ND	782.8134238702738	ND	ND	ND	ND	ND	774.7326106582861	ND	ND	ND	ND	ND	844.0133255734596	ND	ND	ND
4455	DGDG(16:0_18:1)+Na	DGDG(34:1)+Na	1	941.617	14.5426	DGDG	Digalactosyldiacylglycerol	M+Na	C49 H90 Na1 O15	CCCCCCCCCCCCCCCC(=O)OCC(COC1C(C(C(C(O1)COC2C(C(C(C(O2)CO)O)O)O)O)O)O)OC(=O)CCCCCCCCCCCCCCC=CC	ND	ND	ND	ND	ND	22986.116549138525	ND	ND	ND	ND	ND	24874.4	ND	ND	ND	ND	ND	4808.212830814887	ND	ND	ND	ND	ND	8448.211948182103	ND	ND	ND	ND	ND	5128.142390393011	ND	ND	ND	ND	ND	8927.631789037987	ND	ND	ND
4456	DGDG(16:1_18:3)+Na	DGDG(34:4)+Na	1	935.57	9.64446	DGDG	Digalactosyldiacylglycerol	M+Na	C49 H84 Na1 O15	CC=CCCCCCCCCCCCCC(=O)OCC(COC1C(C(C(C(O1)COC2C(C(C(C(O2)CO)O)O)O)O)O)O)OC(=O)CCCCCCCCCCC=CC=CC=CC	NP	NP	NP	NP	NP	NP	NP	NP	NP	NP	NP		NP	NP	NP	NP	NP	NP	NP	NP	NP	NP	NP	NP	NP	NP	NP	NP	NP	NP	NP	NP	NP	NP	NP	NP	NP	NP	NP
4457	DGDG(24:0_18:1)+Na	DGDG(42:1)+Na	1	1053.74	21.0871	DGDG	Digalactosyldiacylglycerol	M+Na	C57 H106 Na1 O15	CC=CCCCCCCCCCCCCCCC(=O)OCC(COC1C(C(C(C(O1)COC2C(C(C(C(O2)CO)O)O)O)O)O)O)OC(=O)CCCCCCCCCCCCCCCCCCCCCCC	NP	NP	NP	NP	NP	NP	NP	NP	NP	NP	NP		NP	NP	NP	NP	NP	NP	NP	NP	NP	NP	NP	NP	NP	NP	NP	NP	NP	NP	NP	NP	NP	NP	NP	NP	NP	NP	NP
4458	DGDG(24:0_18:1)+NH4	DGDG(42:1)+NH4	1	1048.79	21.0871	DGDG	Digalactosyldiacylglycerol	M+NH4	C57 H110 N1 O15	CC=CCCCCCCCCCCCCCCC(=O)OCC(COC1C(C(C(C(O1)COC2C(C(C(C(O2)CO)O)O)O)O)O)O)OC(=O)CCCCCCCCCCCCCCCCCCCCCCC	ND	ND	ND	ND	ND	624.4697219938191	ND	ND	ND	ND	ND	1025.18	ND	ND	ND	ND	ND	0.0	ND	ND	ND	ND	ND	555.6752765751726	NP	NP	NP	NP	NP	NP	ND	ND	ND	ND	ND	160.87605006017878	ND	ND	ND
4459	DGDG(32:1)+Na	DGDG(32:1)+Na	1	913.586	10.7327	DGDG	Digalactosyldiacylglycerol	M+Na	C47 H86 Na1 O15	CCCCCCCC(=O)OCC(COC1C(C(C(C(O1)COC2C(C(C(C(O2)CO)O)O)O)O)O)O)OC(=O)CCCCCCCCCCCCCCCCCCCCC=CC	NP	NP	NP	NP	NP	NP	NP	NP	NP	NP	NP		NP	NP	NP	NP	NP	NP	NP	NP	NP	NP	NP	NP	NP	NP	NP	NP	NP	NP	NP	NP	NP	NP	NP	NP	NP	NP	NP
4460	DGDG(25:2)+NH4	DGDG(25:2)+NH4	1	808.505	11.008	DGDG	Digalactosyldiacylglycerol	M+NH4	C40 H74 N1 O15	CC(=O)OCC(COC1C(C(C(C(O1)COC2C(C(C(C(O2)CO)O)O)O)O)O)O)OC(=O)CCCCCCCCCCCCCCCCCC=CC=CC	NP	NP	NP	NP	NP	NP	NP	NP	NP	NP	NP		NP	NP	NP	NP	NP	NP	NP	NP	NP	NP	NP	NP	NP	NP	NP	NP	NP	NP	NP	NP	NP	NP	NP	NP	NP	NP	NP
4461	DGDG(18:1_18:1)+NH4	DGDG(36:2)+NH4	1	962.677	14.6572	DGDG	Digalactosyldiacylglycerol	M+NH4	C51 H96 N1 O15	CC=CCCCCCCCCCCCCCCC(=O)OCC(COC1C(C(C(C(O1)COC2C(C(C(C(O2)CO)O)O)O)O)O)O)OC(=O)CCCCCCCCCCCCCCC=CC	ND	ND	ND	ND	ND	1857.1792264797377	ND	ND	ND	ND	ND	2576.9	ND	ND	ND	ND	ND	8.18932337452502	ND	ND	ND	ND	ND	410.10605445364774	ND	ND	ND	ND	ND	692.0804407614395	ND	ND	ND	ND	ND	2108.3158343876244	ND	ND	ND
4462	DGDG(18:3_18:3)+Na	DGDG(36:6)+Na	1	959.57	8.87436	DGDG	Digalactosyldiacylglycerol	M+Na	C51 H84 Na1 O15	CC=CC=CC=CCCCCCCCCCCC(=O)OCC(COC1C(C(C(C(O1)COC2C(C(C(C(O2)CO)O)O)O)O)O)O)OC(=O)CCCCCCCCCCC=CC=CC=CC	ND	ND	ND	ND	ND	2780.5356898398513	ND	ND	ND	ND	ND	1324.81	ND	ND	ND	ND	ND	2337.458121465394	ND	ND	ND	ND	ND	996.4534310412131	ND	ND	ND	ND	ND	1560.4627252267903	ND	ND	ND	ND	ND	1457.429598181851	ND	ND	ND
2496	Hex1Cer(d24:1)+Na	Hex1Cer(d24:1)+Na	1	582.398	2.87419	Hex1Cer	Ceramide monosaccharides	M+Na	C30 H57 N1 Na1 O8	CCCCCCCCCC(C(COC1C(C(C(C(O1)CO)O)O)O)NC(=O)CCCCCCCCC=CC)O	582.3974601013277	-0.3096999196160865	-1.8036867231785436E-4	0.056488642977425056	C	93957.2134379116	582.3971879221994	-0.7770419092174765	-4.525478007053607E-4	0.03766284074472094	C	90894.3	582.3971301772863	-0.8761921369644071	-5.102927137841107E-4	0.031219788686775142	C	36206.71820153811	ND	ND	ND	ND	ND	36232.444044661555	582.398075068001	0.7462214155219355	4.3459800099299173E-4	0.03898641758828612	C	32361.259080201697	ND	ND	ND	ND	ND	30665.535115264905	ND	ND	ND
2497	Hex1Cer(d24:1)+Na	Hex1Cer(d24:1)+Na	1	582.398	3.00842	Hex1Cer	Ceramide monosaccharides	M+Na	C30 H57 N1 Na1 O8	CCCCCCCCCC(C(COC1C(C(C(C(O1)CO)O)O)O)NC(=O)CCCCCCCCC=CC)O	ND	ND	ND	ND	ND	49464.299865507084	582.3971879221994	-0.7770419092174765	-4.525478007053607E-4	0.009685672195094707	C	50873.6	ND	ND	ND	ND	ND	20017.04450275651	ND	ND	ND	ND	ND	18013.26644317663	ND	ND	ND	ND	ND	17690.41247627905	ND	ND	ND	ND	ND	15898.904303392468	ND	ND	ND
2498	Hex1Cer(d27:3)+NH4	Hex1Cer(d27:3)+NH4	1	615.458	3.61362	Hex1Cer	Ceramide monosaccharides	M+NH4	C33 H63 N2 O8	CCCCCCCC=CC=CC(C(COC1C(C(C(C(O1)CO)O)O)O)NC(=O)CCCCCCCCCC=CC)O	615.4561108923991	-2.8979659330655054	-0.0017835776010315385	0.015316839727065741	C	43050.888459378264	615.4556294212944	-3.6802626262687728	-0.00226504870579447	0.026579374243138477	C	32756.2	ND	ND	ND	ND	ND	6456.681817837075	ND	ND	ND	ND	ND	1.0810648868469976	ND	ND	ND	ND	ND	193.2507179015823	ND	ND	ND	ND	ND	380.52010594841096	ND	ND	ND
2499	Hex1Cer(d28:2)+NH4	Hex1Cer(d28:2)+NH4	1	631.489	10.7892	Hex1Cer	Ceramide monosaccharides	M+NH4	C34 H67 N2 O8	CCCCCCCCCC(C(COC1C(C(C(C(O1)CO)O)O)O)NC(=O)CCCCCCCCCCC=CC=CC)O	631.487355699907	-2.9117972438272366	-0.0018387700931725703	0.006002330226709139	C	474949.72906830924	ND	ND	ND	ND	ND	446397	ND	ND	ND	ND	ND	170557.19214622257	ND	ND	ND	ND	ND	95293.4203239766	ND	ND	ND	ND	ND	91963.93706291102	ND	ND	ND	ND	ND	88066.21101364696	ND	ND	ND
2500	Hex1Cer(d28:2)+NH4	Hex1Cer(d28:2)+NH4	1	631.489	13.0993	Hex1Cer	Ceramide monosaccharides	M+NH4	C34 H67 N2 O8	CCCCCCCCCC(C(COC1C(C(C(C(O1)CO)O)O)O)NC(=O)CCCCCCCCCCC=CC=CC)O	631.4882896631109	-1.4328132788889028	-9.048068892525407E-4	0.012383870558828352	C	57509.677113171514	ND	ND	ND	ND	ND	49079.1	ND	ND	ND	ND	ND	18659.110656523793	ND	ND	ND	ND	ND	13053.743095063855	ND	ND	ND	ND	ND	13786.973055981194	ND	ND	ND	ND	ND	11847.84274419868	ND	ND	ND
2502	Hex1Cer(d18:3_12:0)+NH4	Hex1Cer(d30:3)+NH4	1	657.505	12.1171	Hex1Cer	Ceramide monosaccharides	M+NH4	C36 H69 N2 O8	CCCCCCCCCC=CC=CC=CC(C(COC1C(C(C(C(O1)CO)O)O)O)NC(=O)CCCCCCCCCCC)O	ND	ND	ND	ND	ND	1658541.4276211665	ND	ND	ND	ND	ND	1.59398e+06	ND	ND	ND	ND	ND	631557.3378603981	ND	ND	ND	ND	ND	592428.7226086903	ND	ND	ND	ND	ND	544767.5184780629	ND	ND	ND	ND	ND	566555.1922557036	657.5033211090857	-2.3168797253468374	-0.0015233609143479043
2503	Hex1Cer(d30:2)+NH4	Hex1Cer(d30:2)+NH4	1	659.52	11.4335	Hex1Cer	Ceramide monosaccharides	M+NH4	C36 H71 N2 O8	CCCCCCCCCC(C(COC1C(C(C(C(O1)CO)O)O)O)NC(=O)CCCCCCCCCCCCC=CC=CC)O	659.5183311116621	-3.280196077179975	-0.0021633583380662458	0.03322955731472989	C	132200.15029260068	659.5181758853266	-3.515558295087197	-0.00231858467350321	0.01508115063048872	C	124349	659.5183397372399	-3.2671175288519736	-0.0021547327602320365	0.023276585460171206	C	57968.084965698305	ND	ND	ND	ND	ND	34651.8666617459	ND	ND	ND	ND	ND	32698.961343194416	ND	ND	ND	ND	ND	30263.683888011103	ND	ND	ND
2504	Hex1Cer(d30:1)+NH4	Hex1Cer(d30:1)+NH4	1	661.536	15.2315	Hex1Cer	Ceramide monosaccharides	M+NH4	C36 H73 N2 O8	CCCCCCCCCC(C(COC1C(C(C(C(O1)CO)O)O)O)NC(=O)CCCCCCCCCCCCCCC=CC)O	661.5343937217348	-2.646487011126712	-0.0017507482654082196	0.02185309474587614	C	99665.63807698381	661.5343836268855	-2.6617467077563046	-0.0017608431146527437	0.01072405508644696	C	101077	ND	ND	ND	ND	ND	46076.509653123234	ND	ND	ND	ND	ND	42167.65620184121	ND	ND	ND	ND	ND	45384.6755401104	ND	ND	ND	ND	ND	42661.236428827666	ND	ND	ND
2505	Hex1Cer(d18:1_12:0)+NH4	Hex1Cer(d30:1)+NH4	1	661.536	20.0835	Hex1Cer	Ceramide monosaccharides	M+NH4	C36 H73 N2 O8	CCCCCCCCCCCCCC=CC(C(COC1C(C(C(C(O1)CO)O)O)O)NC(=O)CCCCCCCCCCC)O	ND	ND	ND	ND	ND	38575.186168542314	ND	ND	ND	ND	ND	45327.4	ND	ND	ND	ND	ND	64501.7909539076	ND	ND	ND	ND	ND	70818.0859395745	ND	ND	ND	ND	ND	62162.909819763554	ND	ND	ND	ND	ND	68622.12387549078	ND	ND	ND
2506	Hex1Cer(d14:1_16:0)+NH4	Hex1Cer(d30:1)+NH4	1	661.536	20.2049	Hex1Cer	Ceramide monosaccharides	M+NH4	C36 H73 N2 O8	CCCCCCCCCC=CC(C(COC1C(C(C(C(O1)CO)O)O)O)NC(=O)CCCCCCCCCCCCCCC)O	ND	ND	ND	ND	ND	18920.427081555594	ND	ND	ND	ND	ND	28426.9	ND	ND	ND	ND	ND	31692.03540739461	ND	ND	ND	ND	ND	37036.760752180024	ND	ND	ND	ND	ND	39492.11345352233	ND	ND	ND	ND	ND	38397.44024151093	ND	ND	ND
2509	Hex1Cer(d18:4_16:1)+H	Hex1Cer(d34:5)+H	1	692.51	8.8525	Hex1Cer	Ceramide monosaccharides	M+H	C40 H70 N1 O8	CCCCCCCC=CC=CC=CC=CC(C(COC1C(C(C(C(O1)CO)O)O)O)NC(=O)CCCCCCCCCCCCC=CC)O	692.5066353564979	-4.274469519000519	-0.00296011350212666	0.22217588869313676	C	555622.0105575349	ND	ND	ND	ND	ND	337306	692.5062743934403	-4.795708176226349	-0.0033210765597004865	0.09227586827656689	C	200083.33151650662	692.5064489589918	-4.543631650042058	-0.003146511008253583	0.03754101274992616	C	191692.89651119348	692.5064911448992	-4.4827142645023415	-0.00310432510082137	0.03269248727288207	C	205764.07756111442	692.5063659848537	-4.663448144861846	-0.0032294851463348095	0.08660341659503037	C	188409.03636189952	692.506408732685	-4.601719328736289	-0.0031867373149907507
2510	Hex1Cer(d18:3_16:1)+H	Hex1Cer(d34:4)+H	1	694.525	7.43833	Hex1Cer	Ceramide monosaccharides	M+H	C40 H72 N1 O8	CCCCCCCCCC=CC=CC=CC(C(COC1C(C(C(C(O1)CO)O)O)O)NC(=O)CCCCCCCCCCCCC=CC)O	694.5219385465757	-4.761411963284448	-0.00330692342436123	0.3470482056031399	B	11.751780910553531	ND	ND	ND	ND	ND	2133.91	ND	ND	ND	ND	ND	17434.039900397034	ND	ND	ND	ND	ND	9758.64401703284	ND	ND	ND	ND	ND	9133.80111226314	ND	ND	ND	ND	ND	7535.692827375642	ND	ND	ND
2511	Hex1Cer(d18:3_16:1)+H	Hex1Cer(d34:4)+H	1	694.525	7.76945	Hex1Cer	Ceramide monosaccharides	M+H	C40 H72 N1 O8	CCCCCCCCCC=CC=CC=CC(C(COC1C(C(C(C(O1)CO)O)O)O)NC(=O)CCCCCCCCCCCCC=CC)O	694.5219385465757	-4.761411963284448	-0.00330692342436123	0.24016300077144323	B	9161.968728547485	ND	ND	ND	ND	ND	8084.25	ND	ND	ND	ND	ND	6429.704276659261	ND	ND	ND	ND	ND	2456.102161052399	ND	ND	ND	ND	ND	3647.0466558561247	ND	ND	ND	ND	ND	2519.908350948228	ND	ND	ND
2512	Hex1Cer(d18:3_16:1)+H	Hex1Cer(d34:4)+H	1	694.525	9.57698	Hex1Cer	Ceramide monosaccharides	M+H	C40 H72 N1 O8	CCCCCCCCCC=CC=CC=CC(C(COC1C(C(C(C(O1)CO)O)O)O)NC(=O)CCCCCCCCCCCCC=CC)O	694.5219385465757	-4.761411963284448	-0.00330692342436123	0.7912591085026087	B	99728.81416701425	ND	ND	ND	ND	ND	122639	ND	ND	ND	ND	ND	69691.52322325583	ND	ND	ND	ND	ND	104023.1909026516	ND	ND	ND	ND	ND	120787.41034005897	ND	ND	ND	ND	ND	61759.6709786102	694.5220892526243	-4.54442067247038	-0.003156217375817505
2513	Hex1Cer(d18:3_16:1)+H	Hex1Cer(d34:4)+H	1	694.525	9.6214	Hex1Cer	Ceramide monosaccharides	M+H	C40 H72 N1 O8	CCCCCCCCCC=CC=CC=CC(C(COC1C(C(C(C(O1)CO)O)O)O)NC(=O)CCCCCCCCCCCCC=CC)O	ND	ND	ND	ND	ND	99728.81416701425	ND	ND	ND	ND	ND	122639	ND	ND	ND	ND	ND	69691.52322325583	ND	ND	ND	ND	ND	104023.1909026516	694.5223443599951	-4.177109086502022	-0.002901110004927432	0.581149383692096	B	120787.41034005897	ND	ND	ND	ND	ND	61759.6709786102	694.5220892526243	-4.54442067247038	-0.003156217375817505
2514	Hex1Cer(d18:2_16:0)+H	Hex1Cer(d34:2)+H	1	698.557	11.6015	Hex1Cer	Ceramide monosaccharides	M+H	C40 H76 N1 O8	CCCCCCCCCCCC=CC=CC(C(COC1C(C(C(C(O1)CO)O)O)O)NC(=O)CCCCCCCCCCCCCCC)O	698.5532325550822	-4.74251130837723	-0.0033129149178421358	1.5174016183445578	B	963357.5240081048	698.5535360323637	-4.308076837546173	-0.0030094376363649644	1.4576613677247336	B	934408	698.553538894528	-4.303979585831222	-0.0030065754721135818	1.4592482962484832	B	295577.8272754653	698.553453349079	-4.426439796644751	-0.0030921209211101086	1.2837746547055504	B	219395.3352590241	ND	ND	ND	ND	ND	224246.72916747516	ND	ND	ND	ND	ND	204380.6114517052	698.5533785330082	-4.53354066414296	-0.003166936991874536
2515	Hex1Cer(d18:2_16:0)+Na	Hex1Cer(d34:2)+Na	1	720.538	11.6015	Hex1Cer	Ceramide monosaccharides	M+Na	C40 H75 N1 Na1 O8	CCCCCCCCCCCCCCC(C(COC1C(C(C(C(O1)CO)O)O)O)NC(=O)CCCCCCCCCCCC=CC=CC)O	ND	ND	ND	ND	ND	615792.9831512251	ND	ND	ND	ND	ND	162716	ND	ND	ND	ND	ND	135611.18540251622	ND	ND	ND	ND	ND	204946.5297441813	ND	ND	ND	ND	ND	206115.22516502492	ND	ND	ND	ND	ND	191883.70183970447	720.5350251352218	-4.809364365749239	-0.0034653347782978017
2516	Hex1Cer(d18:2_16:0)+H	Hex1Cer(d34:2)+H	1	698.557	11.8937	Hex1Cer	Ceramide monosaccharides	M+H	C40 H76 N1 O8	CCCCCCCCCCCC=CC=CC(C(COC1C(C(C(C(O1)CO)O)O)O)NC(=O)CCCCCCCCCCCCCCC)O	698.5532325550822	-4.74251130837723	-0.0033129149178421358	1.4095747904361575	B	1096952.343920115	698.5535360323637	-4.308076837546173	-0.0030094376363649644	1.3938956703058227	B	1.88264e+06	698.553538894528	-4.303979585831222	-0.0030065754721135818	1.4982572566722605	B	394531.93809215334	698.553453349079	-4.426439796644751	-0.0030921209211101086	1.4209209500166853	B	298279.09625716764	ND	ND	ND	ND	ND	327916.0004567561	ND	ND	ND	ND	ND	233048.08528623264	698.5533785330082	-4.53354066414296	-0.003166936991874536
2517	Hex1Cer(d18:2_16:0)+Na	Hex1Cer(d34:2)+Na	1	720.538	11.8937	Hex1Cer	Ceramide monosaccharides	M+Na	C40 H75 N1 Na1 O8	CCCCCCCCCC(C(COC1C(C(C(C(O1)CO)O)O)O)NC(=O)CCCCCCCCCCCCCCCCC=CC=CC)O	ND	ND	ND	ND	ND	254390.17235973396	ND	ND	ND	ND	ND	192753	ND	ND	ND	ND	ND	54910.39577977736	ND	ND	ND	ND	ND	58570.045124700664	ND	ND	ND	ND	ND	160122.78104731248	ND	ND	ND	ND	ND	711.4962651844539	ND	ND	ND
2519	Hex1Cer(d18:1_16:1)+H	Hex1Cer(d34:2)+H	1	698.557	12.3914	Hex1Cer	Ceramide monosaccharides	M+H	C40 H76 N1 O8	CCCCCCCCCCCCCC=CC(C(COC1C(C(C(C(O1)CO)O)O)O)NC(=O)CCCCCCCCCCCCC=CC)O	698.5532325550822	-4.74251130837723	-0.0033129149178421358	1.365445206604257	B	348922.6461422572	698.5535360323637	-4.308076837546173	-0.0030094376363649644	1.2244864942769724	B	4497.09	698.553538894528	-4.303979585831222	-0.0030065754721135818	1.422357001946534	B	100472.78430268369	698.553453349079	-4.426439796644751	-0.0030921209211101086	1.4055136858188135	B	65956.53055859442	ND	ND	ND	ND	ND	73262.30613791227	ND	ND	ND	ND	ND	78002.98492056197	698.5533785330082	-4.53354066414296	-0.003166936991874536
2522	Hex1Cer(d17:0_17:1)+Na	Hex1Cer(d34:1)+Na	1	722.554	11.7856	Hex1Cer	Ceramide monosaccharides	M+Na	C40 H77 N1 Na1 O8	CCCCCCCCCCCCCCC(C(COC1C(C(C(C(O1)CO)O)O)O)NC(=O)CCCCCCCCCCCCCC=CC)O	ND	ND	ND	ND	ND	84667.70365471834	ND	ND	ND	ND	ND	78337.9	ND	ND	ND	ND	ND	25839.294405197725	ND	ND	ND	ND	ND	18948.152864563184	ND	ND	ND	ND	ND	19625.06360097688	ND	ND	ND	ND	ND	17680.13336153909	ND	ND	ND
2523	Hex1Cer(d18:1_16:0)+H	Hex1Cer(d34:1)+H	1	700.572	12.2682	Hex1Cer	Ceramide monosaccharides	M+H	C40 H78 N1 O8	CCCCCCCCCCCCCC=CC(C(COC1C(C(C(C(O1)CO)O)O)O)NC(=O)CCCCCCCCCCCCCCC)O	700.5691515820571	-4.344856360872251	-0.0030438879430221277	0.496144224772494	B	51938.5332066856	ND	ND	ND	ND	ND	46787.4	700.5695120020403	-3.830391608633691	-0.0026834679598550792	0.48468397495240206	B	14105.022295501158	700.5694906303931	-3.8608975729194297	-0.0027048396069631053	0.3793042300210173	B	11516.418474234322	ND	ND	ND	ND	ND	9960.393090685822	ND	ND	ND	ND	ND	8428.007465455798	ND	ND	ND
2524	Hex1Cer(d18:1_16:0)+H	Hex1Cer(d34:1)+H	1	700.572	12.5623	Hex1Cer	Ceramide monosaccharides	M+H	C40 H78 N1 O8	CCCCCCCCCCCCCC=CC(C(COC1C(C(C(C(O1)CO)O)O)O)NC(=O)CCCCCCCCCCCCCCC)O	700.5691515820571	-4.344856360872251	-0.0030438879430221277	0.6507879303027376	B	120522.10203956028	700.5690547737014	-4.483040948442649	-0.003140696298714829	0.6451699997174268	B	111277	700.5695120020403	-3.830391608633691	-0.0026834679598550792	0.5754826657865857	B	41531.14481419542	ND	ND	ND	ND	ND	27611.824711065696	ND	ND	ND	ND	ND	24930.526547358393	ND	ND	ND	ND	ND	25945.74332910555	ND	ND	ND
2525	Hex1Cer(d18:1_16:0)+Na	Hex1Cer(d34:1)+Na	1	722.554	12.5623	Hex1Cer	Ceramide monosaccharides	M+Na	C40 H77 N1 Na1 O8	CCCCCCCCCCCCCCC(C(COC1C(C(C(C(O1)CO)O)O)O)NC(=O)CCCCCCCCCCCCCC=CC)O	722.5536601601359	-0.6647384225907981	-4.803098642014447E-4	0.01651856335562551	C	36189.697174762005	722.551236393833	-4.019178356000941	-0.0029040761670557913	0.04890982953199451	C	33918.6	ND	ND	ND	ND	ND	6227.845931484968	ND	ND	ND	ND	ND	7983.17380875413	ND	ND	ND	ND	ND	9698.89082600481	ND	ND	ND	ND	ND	9080.036654483278	ND	ND	ND
2527	Hex1Cer(d18:3_17:0)+H	Hex1Cer(d35:3)+H	1	710.557	6.13082	Hex1Cer	Ceramide monosaccharides	M+H	C41 H76 N1 O8	CCCCCCCCCC=CC=CC=CC(C(COC1C(C(C(C(O1)CO)O)O)O)NC(=O)CCCCCCCCCCCCCCCC)O	ND	ND	ND	ND	ND	6901.896893395631	ND	ND	ND	ND	ND	7732.88	ND	ND	ND	ND	ND	4694.6703568819075	ND	ND	ND	ND	ND	1815.0005459977353	ND	ND	ND	ND	ND	1262.3583645394187	ND	ND	ND	ND	ND	1980.461035224383	ND	ND	ND
2528	Hex1Cer(d18:3_17:0)+H	Hex1Cer(d35:3)+H	1	710.557	7.96838	Hex1Cer	Ceramide monosaccharides	M+H	C41 H76 N1 O8	CCCCCCCCCC=CC=CC=CC(C(COC1C(C(C(C(O1)CO)O)O)O)NC(=O)CCCCCCCCCCCCCCCC)O	ND	ND	ND	ND	ND	6371.425583353281	ND	ND	ND	ND	ND	7062.26	ND	ND	ND	ND	ND	3974.8669095532277	ND	ND	ND	ND	ND	1108.3341125794393	ND	ND	ND	ND	ND	852.5994903242683	ND	ND	ND	ND	ND	3082.0684692752297	ND	ND	ND
2529	Hex1Cer(d18:2_17:1)+H	Hex1Cer(d35:3)+H	1	710.557	12.1984	Hex1Cer	Ceramide monosaccharides	M+H	C41 H76 N1 O8	CCCCCCCCCCCC=CC=CC(C(COC1C(C(C(C(O1)CO)O)O)O)NC(=O)CCCCCCCCCCCCCC=CC)O	710.5549053565427	-2.308207843140339	-0.0016401134573698073	0.6091715795257715	B	40026.7101463893	710.5547878873375	-2.473527711411301	-0.0017575826625488844	0.6097145531152445	B	38864.6	710.5543078975481	-3.149039634973953	-0.002237572451917913	0.5977728764777903	B	12340.173988820188	ND	ND	ND	ND	ND	9757.913803221947	ND	ND	ND	ND	ND	9273.72245823693	ND	ND	ND	ND	ND	9530.117856585417	ND	ND	ND
2530	Hex1Cer(d18:2_18:2)+H	Hex1Cer(d36:4)+H	1	722.557	11.4954	Hex1Cer	Ceramide monosaccharides	M+H	C42 H76 N1 O8	CCCCCCCCCCCC=CC=CC(C(COC1C(C(C(C(O1)CO)O)O)O)NC(=O)CCCCCCCCCCCCC=CC=CC)O	ND	ND	ND	ND	ND	76073.73532825288	ND	ND	ND	ND	ND	55361.5	ND	ND	ND	ND	ND	24798.04663147758	ND	ND	ND	ND	ND	20178.006173744106	ND	ND	ND	ND	ND	17032.447924361244	ND	ND	ND	ND	ND	17616.942866584694	ND	ND	ND
2532	Hex1Cer(d18:2_18:1)+H	Hex1Cer(d36:3)+H	1	724.572	13.4573	Hex1Cer	Ceramide monosaccharides	M+H	C42 H78 N1 O8	CCCCCCCCCCCC=CC=CC(C(COC1C(C(C(C(O1)CO)O)O)O)NC(=O)CCCCCCCCCCCCCCC=CC)O	ND	ND	ND	ND	ND	120721.65051491756	724.5687141501232	-4.8046519907031415	-0.003481319876868838	1.0983516732210092	B	84536.6	724.5687694325317	-4.72835542989126	-0.00342603746844361	1.1783738898436438	B	38490.29606027644	724.5687149529922	-4.803543932250501	-0.003480517007915296	1.1506064531274194	B	34855.652702155036	ND	ND	ND	ND	ND	28807.32299036134	724.5688860766772	-4.567372082747866	-0.003309393322865617	1.1604780726375725	B	29544.522979541023	724.5688700087607	-4.589547794880568	-0.0033254612394557626
2534	Hex1Cer(d39:8)+Na	Hex1Cer(d39:8)+Na	1	778.523	11.4874	Hex1Cer	Ceramide monosaccharides	M+Na	C45 H73 N1 Na1 O8	CCCCCCCCCC=CC=CC(C(COC1C(C(C(C(O1)CO)O)O)O)NC(=O)CCCCCCCCCC=CC=CC=CC=CC=CC=CC)O	778.5197480542564	-3.9721552202568997	-0.003092415743708443	0.02395347142214192	C	19506.98520562754	ND	ND	ND	ND	ND	10599.4	ND	ND	ND	ND	ND	5872.298471998721	ND	ND	ND	ND	ND	5333.428892923237	ND	ND	ND	ND	ND	2051.9974352148033	ND	ND	ND	ND	ND	6370.403066987295	ND	ND	ND
2535	Hex1Cer(d18:2_22:1)+H	Hex1Cer(d40:3)+H	1	780.635	17.431	Hex1Cer	Ceramide monosaccharides	M+H	C46 H86 N1 O8	CCCCCCCCCCCC=CC=CC(C(COC1C(C(C(C(O1)CO)O)O)O)NC(=O)CCCCCCCCCCCCCCCCCCC=CC)O	ND	ND	ND	ND	ND	1269.6955912568012	ND	ND	ND	ND	ND	77873.9	ND	ND	ND	ND	ND	39961.5199728646	780.6311614017117	-4.65526998790381	-0.003634068288420167	0.7183637594466536	B	32992.94587292045	ND	ND	ND	ND	ND	12194.567099065298	ND	ND	ND	ND	ND	64.83525111083414	ND	ND	ND
2536	Hex1Cer(d18:2_22:1)+H	Hex1Cer(d40:3)+H	1	780.635	17.551	Hex1Cer	Ceramide monosaccharides	M+H	C46 H86 N1 O8	CCCCCCCCCCCC=CC=CC(C(COC1C(C(C(C(O1)CO)O)O)O)NC(=O)CCCCCCCCCCCCCCCCCCC=CC)O	ND	ND	ND	ND	ND	170022.6598831275	ND	ND	ND	ND	ND	116057	ND	ND	ND	ND	ND	65969.64995178665	ND	ND	ND	ND	ND	20663.942793451206	ND	ND	ND	ND	ND	17480.8196207111	ND	ND	ND	ND	ND	13086.30141040768	780.630910829997	-4.976254320216135	-0.003884640003093409
2537	Hex1Cer(d18:2_22:1)+H	Hex1Cer(d40:3)+H	1	780.635	17.7367	Hex1Cer	Ceramide monosaccharides	M+H	C46 H86 N1 O8	CCCCCCCCCCCC=CC=CC(C(COC1C(C(C(C(O1)CO)O)O)O)NC(=O)CCCCCCCCCCCCCCCCCCC=CC)O	ND	ND	ND	ND	ND	77803.113998945	ND	ND	ND	ND	ND	1419.63	ND	ND	ND	ND	ND	5681.365139662767	ND	ND	ND	ND	ND	8413.314771445472	ND	ND	ND	ND	ND	5220.084662229128	ND	ND	ND	ND	ND	3704.147891200873	780.630910829997	-4.976254320216135	-0.003884640003093409
2538	Hex1Cer(d18:1_22:1)+H	Hex1Cer(d40:2)+H	1	782.65	18.4639	Hex1Cer	Ceramide monosaccharides	M+H	C46 H88 N1 O8	CCCCCCCCCCCCCC=CC(C(COC1C(C(C(C(O1)CO)O)O)O)NC(=O)CCCCCCCCCCCCCCCCCCC=CC)O	782.6472753474721	-4.050493198347141	-0.0031701225278766287	0.19738103120365083	C	60.111923131352896	ND	ND	ND	ND	ND	0.00141351	ND	ND	ND	ND	ND	5.123615479684388E-4	ND	ND	ND	ND	ND	0.0042994102542699576	ND	ND	ND	ND	ND	672.6536945523936	ND	ND	ND	ND	ND	0.006305643575747922	ND	ND	ND
2539	Hex1Cer(d18:1_22:1)+H	Hex1Cer(d40:2)+H	1	782.65	18.5592	Hex1Cer	Ceramide monosaccharides	M+H	C46 H88 N1 O8	CCCCCCCCCCCCCC=CC(C(COC1C(C(C(C(O1)CO)O)O)O)NC(=O)CCCCCCCCCCCCCCCCCCC=CC)O	ND	ND	ND	ND	ND	53411.60639868051	782.6469554099257	-4.459280191422427	-0.0034900600743412724	0.004029227373883349	C	2362.35	ND	ND	ND	ND	ND	1150.4857052017317	ND	ND	ND	ND	ND	1411.3998888211067	ND	ND	ND	ND	ND	6471.070842407537	ND	ND	ND	ND	ND	14.224156977571848	ND	ND	ND
2540	Hex1Cer(d18:2_22:0)+H	Hex1Cer(d40:2)+H	1	782.65	18.6854	Hex1Cer	Ceramide monosaccharides	M+H	C46 H88 N1 O8	CCCCCCCCCCCC=CC=CC(C(COC1C(C(C(C(O1)CO)O)O)O)NC(=O)CCCCCCCCCCCCCCCCCCCCC)O	782.6472753474721	-4.050493198347141	-0.0031701225278766287	0.006388211486052548	C	170939.59231382297	ND	ND	ND	ND	ND	42285.6	ND	ND	ND	ND	ND	16511.124800689853	ND	ND	ND	ND	ND	14298.849111705184	ND	ND	ND	ND	ND	6111.646711620883	ND	ND	ND	ND	ND	24467.072074883035	ND	ND	ND
2541	Hex1Cer(d17:0_22:4)+Na	Hex1Cer(d39:4)+Na	1	786.585	16.3049	Hex1Cer	Ceramide monosaccharides	M+Na	C45 H81 N1 Na1 O8	CCCCCCCCCCCCCCC(C(COC1C(C(C(C(O1)CO)O)O)O)NC(=O)CCCCCCCCCCCCC=CC=CC=CC=CC)O	786.5838883434425	-1.973244603029167	-0.0015521265576126098	0.045624702170213756	B	53179.642531120546	786.5838191251764	-2.0612429490671675	-0.0016213448236612749	0.06333615956369242	B	50982.4	ND	ND	ND	ND	ND	12069.864674228205	ND	ND	ND	ND	ND	7908.707711256707	ND	ND	ND	ND	ND	9307.48848264805	ND	ND	ND	ND	ND	10632.155436273952	ND	ND	ND
2542	Hex1Cer(d18:3_23:3)+H	Hex1Cer(d41:6)+H	1	788.603	10.3182	Hex1Cer	Ceramide monosaccharides	M+H	C47 H82 N1 O8	CCCCCCCCCC=CC=CC=CC(C(COC1C(C(C(C(O1)CO)O)O)O)NC(=O)CCCCCCCCCCCCCCCC=CC=CC=CC)O	788.6003886621428	-3.939629629019634	-0.0031068078573071034	0.10373378911429448	B	70712.73479075653	788.6007118946868	-3.529750239636935	-0.002783575313287656	0.09934996269413209	B	66198	ND	ND	ND	ND	ND	31561.775105860714	ND	ND	ND	ND	ND	51236.69208814353	ND	ND	ND	ND	ND	54636.00533299275	ND	ND	ND	ND	ND	56821.75331587699	788.6006341249155	-3.6283672476641518	-0.0028613450846251
2543	Hex1Cer(d18:2_23:4)+H	Hex1Cer(d41:6)+H	1	788.603	11.3943	Hex1Cer	Ceramide monosaccharides	M+H	C47 H82 N1 O8	CCCCCCCCCCCC=CC=CC(C(COC1C(C(C(C(O1)CO)O)O)O)NC(=O)CCCCCCCCCCCCCC=CC=CC=CC=CC)O	ND	ND	ND	ND	ND	13438.41807322458	ND	ND	ND	ND	ND	10287.9	ND	ND	ND	ND	ND	8604.907496844928	ND	ND	ND	ND	ND	13723.41931312416	ND	ND	ND	ND	ND	15099.282139507664	ND	ND	ND	ND	ND	13061.435223174443	ND	ND	ND
2544	Hex1Cer(d18:2_23:0)+H	Hex1Cer(d41:2)+H	1	796.666	19.9445	Hex1Cer	Ceramide monosaccharides	M+H	C47 H90 N1 O8	CCCCCCCCCCCC=CC=CC(C(COC1C(C(C(C(O1)CO)O)O)O)NC(=O)CCCCCCCCCCCCCCCCCCCCCC)O	ND	ND	ND	ND	ND	12482.417876541595	ND	ND	ND	ND	ND	6031.75	ND	ND	ND	ND	ND	4814.383328558401	ND	ND	ND	ND	ND	5280.411695122322	ND	ND	ND	ND	ND	22514.510431993964	ND	ND	ND	ND	ND	12880.209600602462	ND	ND	ND
2545	Hex1Cer(d18:3_24:1)+H	Hex1Cer(d42:4)+H	1	806.65	17.9924	Hex1Cer	Ceramide monosaccharides	M+H	C48 H88 N1 O8	CCCCCCCCCC=CC=CC=CC(C(COC1C(C(C(C(O1)CO)O)O)O)NC(=O)CCCCCCCCCCCCCCCCCCCCC=CC)O	806.6478528961137	-3.213997014324575	-0.0025925738863179504	0.5461481679733003	B	47775.968617331426	806.6477734586408	-3.3124751337120855	-0.0026720113592091366	0.5586887997721308	B	53662.5	806.6483140415111	-2.64231805924151	-0.0021314284889513146	0.5602733578579561	B	27153.952861872604	806.6466160474257	-4.747310302468874	-0.0038294225743129573	0.5841359851159311	B	22354.883622932615	ND	ND	ND	ND	ND	9892.606559668795	ND	ND	ND	ND	ND	17451.83168626079	ND	ND	ND
2546	Hex1Cer(d18:1_24:1)+H	Hex1Cer(d42:2)+H	1	810.682	18.7313	Hex1Cer	Ceramide monosaccharides	M+H	C48 H92 N1 O8	CCCCCCCCCCCCCC=CC(C(COC1C(C(C(C(O1)CO)O)O)O)NC(=O)CCCCCCCCCCCCCCCCCCCCC=CC)O	ND	ND	ND	ND	ND	4839.510236110621	ND	ND	ND	ND	ND	13979.6	ND	ND	ND	ND	ND	10882.86443616388	ND	ND	ND	ND	ND	5102.9760626570705	ND	ND	ND	ND	ND	17519.041235175926	ND	ND	ND	ND	ND	9013.613703107341	ND	ND	ND
2548	Hex1Cer(d18:2_24:0)+H	Hex1Cer(d42:2)+H	1	810.682	19.692	Hex1Cer	Ceramide monosaccharides	M+H	C48 H92 N1 O8	CCCCCCCCCCCC=CC=CC(C(COC1C(C(C(C(O1)CO)O)O)O)NC(=O)CCCCCCCCCCCCCCCCCCCCCCC)O	ND	ND	ND	ND	ND	6546.440869157769	ND	ND	ND	ND	ND	4.22155e-05	ND	ND	ND	ND	ND	1460.8559888544123	ND	ND	ND	ND	ND	822.0087510281129	ND	ND	ND	ND	ND	1264.233652019809	ND	ND	ND	ND	ND	1660.777984748739	ND	ND	ND
2549	Hex1Cer(d18:1_24:1)+H	Hex1Cer(d42:2)+H	1	810.682	20.2245	Hex1Cer	Ceramide monosaccharides	M+H	C48 H92 N1 O8	CCCCCCCCCCCCCC=CC(C(COC1C(C(C(C(O1)CO)O)O)O)NC(=O)CCCCCCCCCCCCCCCCCCCCC=CC)O	810.6797082885957	-2.512922040425848	-0.0020371814043755876	0.015864722579683438	C	39552.79373624892	810.6796601554347	-2.572295683344539	-0.002085314565420049	0.038767145031167675	C	30544	ND	ND	ND	ND	ND	8049.392166668902	ND	ND	ND	ND	ND	11586.13492805519	ND	ND	ND	ND	ND	8065.233731488629	ND	ND	ND	ND	ND	12262.299979851332	ND	ND	ND
2550	Hex1Cer(d42:1)+H	Hex1Cer(d42:1)+H	1	812.697	21.1157	Hex1Cer	Ceramide monosaccharides	M+H	C48 H94 N1 O8	CCCCCCCCCCCCCC=CC(C(COC1C(C(C(C(O1)CO)O)O)O)NC(=O)CCCCCCCCCCCCCCCCCCCCCCC)O	812.6934807265842	-4.816972215524857	-0.003914743415862176	0.004402631929991691	C	30656.403581401144	ND	ND	ND	ND	ND	24035.2	ND	ND	ND	ND	ND	12320.120716659461	ND	ND	ND	ND	ND	15947.158184817137	ND	ND	ND	ND	ND	17148.657021129682	ND	ND	ND	ND	ND	17470.714262308524	ND	ND	ND
2551	Hex1Cer(d43:4)+H	Hex1Cer(d43:4)+H	1	820.666	18.9012	Hex1Cer	Ceramide monosaccharides	M+H	C49 H90 N1 O8	CCCCCCCCCCCCCCC=CCC(C(COC1C(C(C(C(O1)CO)O)O)O)NC(=O)CCCCCCCCCCCCCCCC=CC=CC=CC)O	820.6634145615756	-3.2667447179792326	-0.0026809084245087433	0.03169784775377438	C	48675.946164116576	820.6636334903025	-2.999975343964351	-0.0024619796976139696	0.014398932128972159	C	32208.6	ND	ND	ND	ND	ND	14255.53176955801	ND	ND	ND	ND	ND	9880.241570495129	ND	ND	ND	ND	ND	10089.25920980158	ND	ND	ND	ND	ND	12741.20894174433	ND	ND	ND
2552	Hex1Cer(d43:3)+H	Hex1Cer(d43:3)+H	1	822.682	19.9669	Hex1Cer	Ceramide monosaccharides	M+H	C49 H92 N1 O8	CCCCCCCCCCCCCCC=CCC(C(COC1C(C(C(C(O1)CO)O)O)O)NC(=O)CCCCCCCCCCCCCCCCCC=CC=CC)O	ND	ND	ND	ND	ND	24223.83824005243	ND	ND	ND	ND	ND	15070.1	ND	ND	ND	ND	ND	9937.298560133797	ND	ND	ND	ND	ND	3467.5931947884847	ND	ND	ND	ND	ND	22635.84403731248	ND	ND	ND	ND	ND	23877.514770301244	ND	ND	ND
2553	Hex1Cer(d43:3)+H	Hex1Cer(d43:3)+H	1	822.682	20.0611	Hex1Cer	Ceramide monosaccharides	M+H	C49 H92 N1 O8	CCCCCCCCCCCCCCC=CCC(C(COC1C(C(C(C(O1)CO)O)O)O)NC(=O)CCCCCCCCCCCCCCCCCC=CC=CC)O	ND	ND	ND	ND	ND	143376.86680263534	ND	ND	ND	ND	ND	60505	ND	ND	ND	ND	ND	63864.09678473603	ND	ND	ND	ND	ND	62947.25058747831	822.677773265631	-4.828357675970519	-0.003972204369119936	0.027978522729776523	C	95339.40920454117	822.6779848485082	-4.571171057550899	-0.0037606214918923797	0.029074641593491907	C	152231.63954678868	822.6780196448566	-4.528874841122151	-0.0037258251435332568
2554	Hex1Cer(d43:3)+H	Hex1Cer(d43:3)+H	1	822.682	20.1873	Hex1Cer	Ceramide monosaccharides	M+H	C49 H92 N1 O8	CCCCCCCCCCCCCCC=CCC(C(COC1C(C(C(C(O1)CO)O)O)O)NC(=O)CCCCCCCCCCCCCCCCCC=CC=CC)O	ND	ND	ND	ND	ND	73103.55937203293	ND	ND	ND	ND	ND	43171	ND	ND	ND	ND	ND	19964.634849554437	ND	ND	ND	ND	ND	22647.46108124624	822.677773265631	-4.828357675970519	-0.003972204369119936	0.04092581963272197	C	13620.68668538744	ND	ND	ND	ND	ND	22847.241441917926	822.6780196448566	-4.528874841122151	-0.0037258251435332568
2555	Hex1Cer(d18:2_24:1)+H	Hex1Cer(d42:3)+H	1	808.666	18.661	Hex1Cer	Ceramide monosaccharides	M+H	C48 H90 N1 O8	CCCCCCCCCCCC=CC=CC(C(COC1C(C(C(C(O1)CO)O)O)O)NC(=O)CCCCCCCCCCCCCCCCCCCCC=CC)O	ND	ND	ND	ND	ND	129729.51955541434	ND	ND	ND	ND	ND	121091	808.6624910255858	-4.457268567931981	-0.003604444414236241	0.006053821014327306	C	31265.634923009526	808.662066991276	-4.981630878397826	-0.004028478724080742	0.009524161797390936	C	23407.179215416334	ND	ND	ND	ND	ND	46923.14389699029	808.6622268729471	-4.783920644720737	-0.003868597052928635	0.007021476391701699	C	54545.30068478483	808.6627519183997	-4.134647601866135	-0.0033435516003237353
2557	Hex1Cer(d18:2_24:1)+H	Hex1Cer(d42:3)+H	1	808.666	18.8568	Hex1Cer	Ceramide monosaccharides	M+H	C48 H90 N1 O8	CCCCCCCCCCCC=CC=CC(C(COC1C(C(C(C(O1)CO)O)O)O)NC(=O)CCCCCCCCCCCCCCCCCCCCC=CC)O	ND	ND	ND	ND	ND	437426.91156588274	ND	ND	ND	ND	ND	138490	808.6624910255858	-4.457268567931981	-0.003604444414236241	0.009955126891877296	C	11471.295354972111	808.662066991276	-4.981630878397826	-0.004028478724080742	0.0048467694390835914	C	10393.920449441726	ND	ND	ND	ND	ND	84365.80990960565	808.6622268729471	-4.783920644720737	-0.003868597052928635	0.011029210226300238	C	100011.19569328593	ND	ND	ND
2559	Hex1Cer(d18:2_24:1)+H	Hex1Cer(d42:3)+H	1	808.666	19.3502	Hex1Cer	Ceramide monosaccharides	M+H	C48 H90 N1 O8	CCCCCCCCCCCC=CC=CC(C(COC1C(C(C(C(O1)CO)O)O)O)NC(=O)CCCCCCCCCCCCCCCCCCCCC=CC)O	ND	ND	ND	ND	ND	410108.19852928066	ND	ND	ND	ND	ND	93456.1	808.6624910255858	-4.457268567931981	-0.003604444414236241	0.7435834775440685	B	91547.89906118806	808.662066991276	-4.981630878397826	-0.004028478724080742	0.7477950147098488	B	158989.14778404517	808.6623684393635	-4.608859119188104	-0.00372703063658264	0.7108738715581947	B	131512.36375102244	ND	ND	ND	ND	ND	125092.45070663145	808.6627519183997	-4.134647601866135	-0.0033435516003237353
2560	Hex1Cer(d18:2_24:1)+H	Hex1Cer(d42:3)+H	1	808.666	19.4585	Hex1Cer	Ceramide monosaccharides	M+H	C48 H90 N1 O8	CCCCCCCCCCCC=CC=CC(C(COC1C(C(C(C(O1)CO)O)O)O)NC(=O)CCCCCCCCCCCCCCCCCCCCC=CC)O	ND	ND	ND	ND	ND	181025.83828732034	ND	ND	ND	ND	ND	149621	ND	ND	ND	ND	ND	60318.10400482077	ND	ND	ND	ND	ND	75031.5164562642	ND	ND	ND	ND	ND	32643.67090050141	808.6622268729471	-4.783920644720737	-0.003868597052928635	0.701222318490101	B	89637.83901031692	ND	ND	ND
2562	Hex1Cer(d18:2_24:1)+H	Hex1Cer(d42:3)+H	1	808.666	19.8241	Hex1Cer	Ceramide monosaccharides	M+H	C48 H90 N1 O8	CCCCCCCCCCCC=CC=CC(C(COC1C(C(C(C(O1)CO)O)O)O)NC(=O)CCCCCCCCCCCCCCCCCCCCC=CC)O	ND	ND	ND	ND	ND	853.7629790044332	ND	ND	ND	ND	ND	443.369	ND	ND	ND	ND	ND	135.6581997066038	ND	ND	ND	ND	ND	313.4811536707609	ND	ND	ND	ND	ND	142.8909369959384	ND	ND	ND	ND	ND	498.946440995131	ND	ND	ND
2563	Hex1Cer(d36:5)+NH4	Hex1Cer(d36:5)+NH4	1	737.567	21.476	Hex1Cer	Ceramide monosaccharides	M+NH4	C42 H77 N2 O8	CCCCCCCCCCC(C(COC1C(C(C(C(O1)CO)O)O)O)NC(=O)CCCCCCCCCCCC=CC=CC=CC=CC=CC)O	ND	ND	ND	ND	ND	11540.999194523638	ND	ND	ND	ND	ND	15667.4	ND	ND	ND	ND	ND	22476.020923241707	ND	ND	ND	ND	ND	14450.059466541503	ND	ND	ND	ND	ND	8675.679663434872	ND	ND	ND	ND	ND	12559.839866100829	ND	ND	ND
2564	Hex1Cer(d36:1)+H	Hex1Cer(d36:1)+H	1	728.603	16.8418	Hex1Cer	Ceramide monosaccharides	M+H	C42 H82 N1 O8	CCCCCCCCCC(C(COC1C(C(C(C(O1)CO)O)O)O)NC(=O)CCCCCCCCCCCCCCCCCCCCC=CC)O	ND	ND	ND	ND	ND	31906.213901368137	728.6006252874193	-3.9392899399694032	-0.0028701825807502246	0.006698559998725228	C	57558.2	728.6001192215004	-4.633859127535507	-0.003376248499648682	0.00939985321438532	C	81693.01987348062	ND	ND	ND	ND	ND	55286.90046491308	ND	ND	ND	ND	ND	50342.567191982416	ND	ND	ND	ND	ND	45765.53645774645	ND	ND	ND
2565	Hex1Cer(d37:4)+H	Hex1Cer(d37:4)+H	1	736.572	9.67282	Hex1Cer	Ceramide monosaccharides	M+H	C43 H78 N1 O8	CCCCCCCC=CC=CC(C(COC1C(C(C(C(O1)CO)O)O)O)NC(=O)CCCCCCCCCCCCCCCCCC=CC=CC)O	ND	ND	ND	ND	ND	19795.664021726578	ND	ND	ND	ND	ND	18241.2	ND	ND	ND	ND	ND	4231.591830235219	ND	ND	ND	ND	ND	19239.79703491875	736.57012880529	-2.8057849370108543	-0.0020666647101279523	0.00881858432222438	C	14892.85712291706	736.569636568896	-3.4740643404346976	-0.0025589011040665355	0.00607436299795811	C	19018.258907033298	ND	ND	ND
2566	Hex1Cer(d18:2_20:1)+H	Hex1Cer(d38:3)+H	1	752.603	15.5429	Hex1Cer	Ceramide monosaccharides	M+H	C44 H82 N1 O8	CCCCCCCCCCCC=CC=CC(C(COC1C(C(C(C(O1)CO)O)O)O)NC(=O)CCCCCCCCCCCCCCCCC=CC)O	ND	ND	ND	ND	ND	172648.22780029295	ND	ND	ND	ND	ND	34480.1	ND	ND	ND	ND	ND	18124.762411897293	ND	ND	ND	ND	ND	2107.374398123004	752.6002523826069	-4.309154885739454	-0.003243087393229871	0.6902705068857786	B	95230.88805976586	ND	ND	ND	ND	ND	9631.096095093306	752.6003357648983	-4.198363172467571	-0.003159705101779764
2567	Hex1Cer(d18:2_20:1)+H	Hex1Cer(d38:3)+H	1	752.603	15.5812	Hex1Cer	Ceramide monosaccharides	M+H	C44 H82 N1 O8	CCCCCCCCCCCC=CC=CC(C(COC1C(C(C(C(O1)CO)O)O)O)NC(=O)CCCCCCCCCCCCCCCCC=CC)O	ND	ND	ND	ND	ND	172648.22780029295	ND	ND	ND	ND	ND	34480.1	ND	ND	ND	ND	ND	18124.762411897293	ND	ND	ND	ND	ND	2107.374398123004	ND	ND	ND	ND	ND	95230.88805976586	752.6000216738479	-4.615702214067411	-0.003473796152206887	1.1900213863785414	B	9631.096095093306	ND	ND	ND
2568	Hex1Cer(d18:2_20:1)+H	Hex1Cer(d38:3)+H	1	752.603	15.7333	Hex1Cer	Ceramide monosaccharides	M+H	C44 H82 N1 O8	CCCCCCCCCCCC=CC=CC(C(COC1C(C(C(C(O1)CO)O)O)O)NC(=O)CCCCCCCCCCCCCCCCC=CC)O	ND	ND	ND	ND	ND	100181.60286970052	ND	ND	ND	ND	ND	16361.3	ND	ND	ND	ND	ND	23115.687276745935	ND	ND	ND	ND	ND	0.016809855174639204	ND	ND	ND	ND	ND	8877.918964308517	ND	ND	ND	ND	ND	16476.4712943994	ND	ND	ND
2569	Hex1Cer(d19:0_20:6)+H	Hex1Cer(d39:6)+H	1	760.572	4.86192	Hex1Cer	Ceramide monosaccharides	M+H	C45 H78 N1 O8	CCCCCCCCCCCCCCCCC(C(COC1C(C(C(C(O1)CO)O)O)O)NC(=O)CCCCCCC=CC=CC=CC=CC=CC=CC)O	ND	ND	ND	ND	ND	3046999.0629934603	ND	ND	ND	ND	ND	2.70376e+06	ND	ND	ND	ND	ND	934973.2511395287	ND	ND	ND	ND	ND	547654.5818529759	ND	ND	ND	ND	ND	105821.14994541866	ND	ND	ND	ND	ND	111747.01656126563	ND	ND	ND
2570	Hex1Cer(d18:2_21:4)+H	Hex1Cer(d39:6)+H	1	760.572	10.3152	Hex1Cer	Ceramide monosaccharides	M+H	C45 H78 N1 O8	CCCCCCCCCCCC=CC=CC(C(COC1C(C(C(C(O1)CO)O)O)O)NC(=O)CCCCCCCCCCCC=CC=CC=CC=CC)O	ND	ND	ND	ND	ND	438149.09933630424	ND	ND	ND	ND	ND	374402	760.5688076068978	-4.454357757345154	-0.00338786310226169	0.0064745998849646946	C	136438.53364948966	ND	ND	ND	ND	ND	218906.88184330522	ND	ND	ND	ND	ND	224648.6603989432	ND	ND	ND	ND	ND	213873.22788438012	ND	ND	ND
2572	Hex1Cer(d16:0_23:3)+Na	Hex1Cer(d39:3)+Na	1	788.601	10.3073	Hex1Cer	Ceramide monosaccharides	M+Na	C45 H83 N1 Na1 O8	CCCCCCCCCCCCCC(C(COC1C(C(C(C(O1)CO)O)O)O)NC(=O)CCCCCCCCCCCCCCCC=CC=CC=CC)O	ND	ND	ND	ND	ND	74896.60946124875	ND	ND	ND	ND	ND	69286.1	ND	ND	ND	ND	ND	31327.951809197588	ND	ND	ND	ND	ND	52548.166443687885	ND	ND	ND	ND	ND	53148.425595400404	ND	ND	ND	ND	ND	56465.573672491104	ND	ND	ND
2573	Hex1Cer(d17:0_22:3)+Na	Hex1Cer(d39:3)+Na	1	788.601	11.3859	Hex1Cer	Ceramide monosaccharides	M+Na	C45 H83 N1 Na1 O8	CCCCCCCCCCCCCCC(C(COC1C(C(C(C(O1)CO)O)O)O)NC(=O)CCCCCCCCCCCCCCC=CC=CC=CC)O	ND	ND	ND	ND	ND	23327.640616061766	ND	ND	ND	ND	ND	14352.3	ND	ND	ND	ND	ND	6845.6721406999495	ND	ND	ND	ND	ND	13940.547145144164	ND	ND	ND	ND	ND	14137.695502907567	ND	ND	ND	ND	ND	14293.79796850672	ND	ND	ND
2574	Hex1Cer(d16:1_16:1)+Na	Hex1Cer(d32:2)+Na	1	692.507	8.85822	Hex1Cer	Ceramide monosaccharides	M+Na	C38 H71 N1 Na1 O8	CCCCCCCCCCCC=CC(C(COC1C(C(C(C(O1)CO)O)O)O)NC(=O)CCCCCCCCCCCCC=CC)O	ND	ND	ND	ND	ND	561667.3569593074	692.506191662283	-1.4423054947406724	-9.988077171101395E-4	0.17393331906440532	C	596600	ND	ND	ND	ND	ND	207154.161855868	ND	ND	ND	ND	ND	197878.23536239905	ND	ND	ND	ND	ND	206743.8563911415	ND	ND	ND	ND	ND	191275.354513619	ND	ND	ND
2575	Hex1Cer(d18:2_16:1)+H	Hex1Cer(d34:3)+H	1	696.541	11.2509	Hex1Cer	Ceramide monosaccharides	M+H	C40 H74 N1 O8	CCCCCCCCCCCC=CC=CC(C(COC1C(C(C(C(O1)CO)O)O)O)NC(=O)CCCCCCCCCCCCC=CC)O	ND	ND	ND	ND	ND	151592.18951618546	ND	ND	ND	ND	ND	66946.6	ND	ND	ND	ND	ND	134603.00795741894	ND	ND	ND	ND	ND	89784.22477175559	ND	ND	ND	ND	ND	137270.37260265052	ND	ND	ND	ND	ND	114919.07992273125	ND	ND	ND
2576	Hex1Cer(d18:2_16:1)+H	Hex1Cer(d34:3)+H	1	696.541	11.4306	Hex1Cer	Ceramide monosaccharides	M+H	C40 H74 N1 O8	CCCCCCCCCCCC=CC=CC(C(COC1C(C(C(C(O1)CO)O)O)O)NC(=O)CCCCCCCCCCCCC=CC)O	ND	ND	ND	ND	ND	29265.14517083519	ND	ND	ND	ND	ND	16439.5	ND	ND	ND	ND	ND	6247.386232912995	ND	ND	ND	ND	ND	59271.98722297127	ND	ND	ND	ND	ND	50919.56803169414	ND	ND	ND	ND	ND	5511.881406098695	ND	ND	ND
2577	Hex1Cer(d18:2_16:1)+H	Hex1Cer(d34:3)+H	1	696.541	11.4993	Hex1Cer	Ceramide monosaccharides	M+H	C40 H74 N1 O8	CCCCCCCCCCCC=CC=CC(C(COC1C(C(C(C(O1)CO)O)O)O)NC(=O)CCCCCCCCCCCCC=CC)O	ND	ND	ND	ND	ND	22045.978138518534	ND	ND	ND	ND	ND	19990.6	ND	ND	ND	ND	ND	8438.635319813944	ND	ND	ND	ND	ND	64003.62040774164	ND	ND	ND	ND	ND	55801.535126085444	ND	ND	ND	ND	ND	7310.481192646656	ND	ND	ND
2578	Hex1Cer(d18:2_23:1)+H	Hex1Cer(d41:3)+H	1	794.65	18.4715	Hex1Cer	Ceramide monosaccharides	M+H	C47 H88 N1 O8	CCCCCCCCCCCC=CC=CC(C(COC1C(C(C(C(O1)CO)O)O)O)NC(=O)CCCCCCCCCCCCCCCCCCCC=CC)O	ND	ND	ND	ND	ND	270.0866964997053	ND	ND	ND	ND	ND	9616.34	ND	ND	ND	ND	ND	114.33442736540113	ND	ND	ND	ND	ND	63.63053113922808	ND	ND	ND	ND	ND	67.88379601513803	ND	ND	ND	ND	ND	3187.6575242575364	ND	ND	ND
2579	Hex1Cer(d16:2_15:0)+Na	Hex1Cer(d31:2)+Na	1	678.492	5.55767	Hex1Cer	Ceramide monosaccharides	M+Na	C37 H69 N1 Na1 O8	CCCCCCCCCC=CC=CC(C(COC1C(C(C(C(O1)CO)O)O)O)NC(=O)CCCCCCCCCCCCCC)O	ND	ND	ND	ND	ND	17741.200240942464	ND	ND	ND	ND	ND	20493	ND	ND	ND	ND	ND	5518.041088347391	ND	ND	ND	ND	ND	7788.984501434613	ND	ND	ND	ND	ND	7396.5324945101875	ND	ND	ND	ND	ND	6325.638569947759	ND	ND	ND
2580	Hex1Cer(d16:1_21:0)+H	Hex1Cer(d37:1)+H	1	742.619	17.5874	Hex1Cer	Ceramide monosaccharides	M+H	C43 H84 N1 O8	CCCCCCCCCCCC=CC(C(COC1C(C(C(C(O1)CO)O)O)O)NC(=O)CCCCCCCCCCCCCCCCCCCC)O	ND	ND	ND	ND	ND	36561.36968696884	ND	ND	ND	ND	ND	47467.7	ND	ND	ND	ND	ND	33655.9618287134	ND	ND	ND	ND	ND	33930.11280517533	ND	ND	ND	ND	ND	34758.46478274806	ND	ND	ND	ND	ND	30109.893258611453	ND	ND	ND
2581	Hex1Cer(d37:1)+H	Hex1Cer(d37:1)+H	1	742.619	17.9994	Hex1Cer	Ceramide monosaccharides	M+H	C43 H84 N1 O8	CCCCCCCCCCC(C(COC1C(C(C(C(O1)CO)O)O)O)NC(=O)CCCCCCCCCCCCCCCCCCCCC=CC)O	ND	ND	ND	ND	ND	74134.79493350706	ND	ND	ND	ND	ND	57230.1	ND	ND	ND	ND	ND	28261.464332965512	ND	ND	ND	ND	ND	41136.64452659851	ND	ND	ND	ND	ND	41791.199561416885	ND	ND	ND	ND	ND	38433.023689034926	ND	ND	ND
2582	Hex1Cer(d18:2_22:3)+H	Hex1Cer(d40:5)+H	1	776.603	10.5534	Hex1Cer	Ceramide monosaccharides	M+H	C46 H82 N1 O8	CCCCCCCCCCCC=CC=CC(C(COC1C(C(C(C(O1)CO)O)O)O)NC(=O)CCCCCCCCCCCCCCC=CC=CC=CC)O	ND	ND	ND	ND	ND	32003.037993415088	ND	ND	ND	ND	ND	26159.2	ND	ND	ND	ND	ND	12905.986561919182	ND	ND	ND	ND	ND	11552.762447910647	ND	ND	ND	ND	ND	11590.635762122956	ND	ND	ND	ND	ND	16875.57895089619	ND	ND	ND
2583	Hex1Cer(d14:2_18:1)+NH4	Hex1Cer(d32:3)+NH4	1	685.536	19.4905	Hex1Cer	Ceramide monosaccharides	M+NH4	C38 H73 N2 O8	CCCCCCCC=CC=CC(C(COC1C(C(C(C(O1)CO)O)O)O)NC(=O)CCCCCCCCCCCCCCC=CC)O	ND	ND	ND	ND	ND	34177.6691646545	685.5342952996355	-2.697405381219223	-0.0018491703647214308	0.09662896920994754	C	40045.2	ND	ND	ND	ND	ND	22786.33752835832	ND	ND	ND	ND	ND	13852.551144941486	ND	ND	ND	ND	ND	18502.64555472263	ND	ND	ND	ND	ND	15301.726813279114	ND	ND	ND
2584	Hex1Cer(d41:1)+Na	Hex1Cer(d41:1)+Na	1	820.664	16.8659	Hex1Cer	Ceramide monosaccharides	M+Na	C47 H91 N1 Na1 O8	CCCCCCCCCCCCCCC(C(COC1C(C(C(C(O1)CO)O)O)O)NC(=O)CCCCCCCCCCCCCCCCCCCCC=CC)O	ND	ND	ND	ND	ND	133192.8205262665	820.6633186992681	-0.4530119802682807	-3.7177073204475164E-4	0.020825718240278124	C	70266.5	ND	ND	ND	ND	ND	50799.41900467031	ND	ND	ND	ND	ND	22354.305046830676	ND	ND	ND	ND	ND	29739.22291517133	ND	ND	ND	ND	ND	46870.702849434514	ND	ND	ND
2585	Hex1Cer(d18:2_22:4)+H	Hex1Cer(d40:6)+H	1	774.588	11.0134	Hex1Cer	Ceramide monosaccharides	M+H	C46 H80 N1 O8	CCCCCCCCCCCC=CC=CC(C(COC1C(C(C(C(O1)CO)O)O)O)NC(=O)CCCCCCCCCCCCC=CC=CC=CC=CC)O	ND	ND	ND	ND	ND	25067.889229736964	ND	ND	ND	ND	ND	17840	ND	ND	ND	ND	ND	9069.97604306916	ND	ND	ND	ND	ND	11764.627187168822	ND	ND	ND	ND	ND	12652.208416884478	ND	ND	ND	ND	ND	11891.540902785107	ND	ND	ND
2586	Hex1Cer(d43:1)+Na	Hex1Cer(d43:1)+Na	1	848.695	18.9277	Hex1Cer	Ceramide monosaccharides	M+Na	C49 H95 N1 Na1 O8	CCCCCCCCCCCCCCC=CC(C(COC1C(C(C(C(O1)CO)O)O)O)NC(=O)CCCCCCCCCCCCCCCCCCCCCCC)O	ND	ND	ND	ND	ND	20120.204530797037	ND	ND	ND	ND	ND	60066.2	ND	ND	ND	ND	ND	41276.45290776204	ND	ND	ND	ND	ND	36138.4534610492	ND	ND	ND	ND	ND	19396.11012186987	ND	ND	ND	ND	ND	20826.69433092573	ND	ND	ND
2587	Hex1Cer(d14:1_12:0)+NH4	Hex1Cer(d26:1)+NH4	1	605.474	16.5853	Hex1Cer	Ceramide monosaccharides	M+NH4	C32 H65 N2 O8	CCCCCCCCCC=CC(C(COC1C(C(C(C(O1)CO)O)O)O)NC(=O)CCCCCCCCCCC)O	ND	ND	ND	ND	ND	48347.33763234817	ND	ND	ND	ND	ND	49243.3	ND	ND	ND	ND	ND	68420.05872089324	ND	ND	ND	ND	ND	57009.819491125825	ND	ND	ND	ND	ND	68724.79616600943	605.4720706576376	-2.4341460345840282	-0.0014738123625193111	0.03287419450064006	C	66558.09691676387	ND	ND	ND
2588	Hex1Cer(d37:7)+H	Hex1Cer(d37:7)+H	1	730.525	4.78814	Hex1Cer	Ceramide monosaccharides	M+H	C43 H72 N1 O8	CCCCCCCC=CC=CC(C(COC1C(C(C(C(O1)CO)O)O)O)NC(=O)CCCCCCCCCCCC=CC=CC=CC=CC=CC)O	ND	ND	ND	ND	ND	28817.00432190795	ND	ND	ND	ND	ND	24686.9	ND	ND	ND	ND	ND	11690.178804877924	ND	ND	ND	ND	ND	40872.60354230318	ND	ND	ND	ND	ND	5436.36854239115	ND	ND	ND	ND	ND	6811.4003045787495	ND	ND	ND
2589	Hex1Cer(d39:1)+H	Hex1Cer(d39:1)+H	1	770.65	18.0016	Hex1Cer	Ceramide monosaccharides	M+H	C45 H88 N1 O8	CCCCCCCCCCCCC(C(COC1C(C(C(C(O1)CO)O)O)O)NC(=O)CCCCCCCCCCCCCCCCCCCCC=CC)O	ND	ND	ND	ND	ND	16802.726791257115	ND	ND	ND	ND	ND	18857.3	ND	ND	ND	ND	ND	10456.14790139607	ND	ND	ND	ND	ND	19340.277550425013	ND	ND	ND	ND	ND	18184.493749394227	ND	ND	ND	ND	ND	17623.805234877058	ND	ND	ND
2590	Hex1Cer(d43:7)+Na	Hex1Cer(d43:7)+Na	1	836.601	17.5567	Hex1Cer	Ceramide monosaccharides	M+Na	C49 H83 N1 Na1 O8	CCCCCCCCCCCCCCC=CCC(C(COC1C(C(C(C(O1)CO)O)O)O)NC(=O)CCCCCCCCCC=CC=CC=CC=CC=CC=CC)O	ND	ND	ND	ND	ND	25636.40263656285	ND	ND	ND	ND	ND	27939	ND	ND	ND	ND	ND	16477.284229499208	ND	ND	ND	ND	ND	13271.728347694323	ND	ND	ND	ND	ND	24511.58544164045	836.5970742118692	-4.800681642977613	-0.004016258130832284	0.038969243731238265	C	74061.16351842543	ND	ND	ND
2591	Hex1Cer(d18:0_17:2)+Na	Hex1Cer(d35:2)+Na	1	734.554	12.039	Hex1Cer	Ceramide monosaccharides	M+Na	C41 H77 N1 Na1 O8	CCCCCCCCCCCCCCCC(C(COC1C(C(C(C(O1)CO)O)O)O)NC(=O)CCCCCCCCCCCC=CC=CC)O	ND	ND	ND	ND	ND	369.0713580148425	ND	ND	ND	ND	ND	1.56364	ND	ND	ND	ND	ND	3.1207920916178256	ND	ND	ND	ND	ND	253.59305935958875	ND	ND	ND	ND	ND	286.4700636609843	ND	ND	ND	ND	ND	616.9313339541445	ND	ND	ND
2592	Hex1Cer(d18:0_17:2)+Na	Hex1Cer(d35:2)+Na	1	734.554	12.1836	Hex1Cer	Ceramide monosaccharides	M+Na	C41 H77 N1 Na1 O8	CCCCCCCCCCCCCCCC(C(COC1C(C(C(C(O1)CO)O)O)O)NC(=O)CCCCCCCCCCCC=CC=CC)O	ND	ND	ND	ND	ND	1662.5827034536535	ND	ND	ND	ND	ND	2650.65	ND	ND	ND	ND	ND	283.1259738057912	ND	ND	ND	ND	ND	4617.3473235285865	ND	ND	ND	ND	ND	4045.249856860827	ND	ND	ND	ND	ND	2466.5467674034503	ND	ND	ND
2593	Hex1Cer(d41:7)+Na	Hex1Cer(d41:7)+Na	1	808.57	10.7423	Hex1Cer	Ceramide monosaccharides	M+Na	C47 H79 N1 Na1 O8	CCCCCCCC=CC=CC=CC=CC(C(COC1C(C(C(C(O1)CO)O)O)O)NC(=O)CCCCCCCCCCCCCCCC=CC=CC=CC)O	ND	ND	ND	ND	ND	639.6467782919958	ND	ND	ND	ND	ND	393.414	ND	ND	ND	ND	ND	388.05611786793787	ND	ND	ND	ND	ND	33792.08105084069	ND	ND	ND	ND	ND	27126.02878374341	ND	ND	ND	ND	ND	27983.412922912838	ND	ND	ND
2594	Hex1Cer(d17:0_21:2)+Na	Hex1Cer(d38:2)+Na	1	776.601	10.5314	Hex1Cer	Ceramide monosaccharides	M+Na	C44 H83 N1 Na1 O8	CCCCCCCCCCCCCCC(C(COC1C(C(C(C(O1)CO)O)O)O)NC(=O)CCCCCCCCCCCCCCCC=CC=CC)O	ND	ND	ND	ND	ND	28395.256591113386	ND	ND	ND	ND	ND	27464.3	ND	ND	ND	ND	ND	14364.82055386846	ND	ND	ND	ND	ND	11517.799806892675	ND	ND	ND	ND	ND	10988.048942968895	ND	ND	ND	ND	ND	16048.833129159968	ND	ND	ND
2595	Hex1Cer(d28:1)+NH4	Hex1Cer(d28:1)+NH4	1	633.505	13.0888	Hex1Cer	Ceramide monosaccharides	M+NH4	C34 H69 N2 O8	CCCCCCCCCC(C(COC1C(C(C(C(O1)CO)O)O)O)NC(=O)CCCCCCCCCCCCC=CC)O	ND	ND	ND	ND	ND	30593.99444869019	ND	ND	ND	ND	ND	44052.9	633.5028182212268	-3.1984712295743902	-0.0020262487732907175	0.04286666540075683	C	8737.310331873918	ND	ND	ND	ND	ND	14479.048840992207	ND	ND	ND	ND	ND	15006.371816584284	ND	ND	ND	ND	ND	14652.168595621582	ND	ND	ND
2596	Hex1Cer(d16:0_22:1)+Na	Hex1Cer(d38:1)+Na	1	778.617	16.0512	Hex1Cer	Ceramide monosaccharides	M+Na	C44 H85 N1 Na1 O8	CCCCCCCCCCCCCC(C(COC1C(C(C(C(O1)CO)O)O)O)NC(=O)CCCCCCCCCCCCCCCCCCC=CC)O	ND	ND	ND	ND	ND	43081.82182009148	ND	ND	ND	ND	ND	43658.2	778.6129560945462	-4.860379428136655	-0.003784375453847133	0.4640919914556697	C	10657.449951973722	ND	ND	ND	ND	ND	10850.243160386131	ND	ND	ND	ND	ND	7172.173915920394	ND	ND	ND	ND	ND	10911.766289263636	ND	ND	ND
2597	Hex1Cer(d12:0_20:4)+NH4	Hex1Cer(d32:4)+NH4	1	683.52	18.031	Hex1Cer	Ceramide monosaccharides	M+NH4	C38 H71 N2 O8	CCCCCCCCCC(C(COC1C(C(C(C(O1)CO)O)O)O)NC(=O)CCCCCCCCCCC=CC=CC=CC=CC)O	ND	ND	ND	ND	ND	10925.314501469902	ND	ND	ND	ND	ND	15364.7	ND	ND	ND	ND	ND	5772.2574085221095	ND	ND	ND	ND	ND	2587.805850073867	ND	ND	ND	ND	ND	3113.1402874018745	ND	ND	ND	ND	ND	2569.9389153388643	ND	ND	ND
2598	Hex1Cer(d38:7)+NH4	Hex1Cer(d38:7)+NH4	1	761.567	9.43292	Hex1Cer	Ceramide monosaccharides	M+NH4	C44 H77 N2 O8	CCCCCCCCCCCCC(C(COC1C(C(C(C(O1)CO)O)O)O)NC(=O)CCCCCCCC=CC=CC=CC=CC=CC=CC=CC)O	NP	NP	NP	NP	NP	NP	ND	ND	ND	ND	ND	2149.73	NP	NP	NP	NP	NP	NP	761.5642993775022	-4.129759295197048	-0.003145092498016311	0.004992499107604312	C	30742.20369719097	ND	ND	ND	ND	ND	37918.2734494807	ND	ND	ND	ND	ND	12807.055918325106	ND	ND	ND
2599	Hex1Cer(d38:5)+NH4	Hex1Cer(d38:5)+NH4	1	765.599	6.91662	Hex1Cer	Ceramide monosaccharides	M+NH4	C44 H81 N2 O8	CCCCCCCCCCCCC(C(COC1C(C(C(C(O1)CO)O)O)O)NC(=O)CCCCCCCCCCCC=CC=CC=CC=CC=CC)O	ND	ND	ND	ND	ND	84208.3583126078	ND	ND	ND	ND	ND	89757.9	ND	ND	ND	ND	ND	83065.72242262975	ND	ND	ND	ND	ND	85968.21851316061	ND	ND	ND	ND	ND	87965.82136784516	765.596406752654	-3.0534476291745314	-0.0023377173461085476	0.01639812455731389	C	129592.95045568967	ND	ND	ND
4106	Hex2Cer(d18:2_16:1)+H	Hex2Cer(d34:3)+H	1	858.594	10.1451	Hex2Cer	Ceramide disaccharides	M+H	C46 H84 N1 O13	CCCCCCCCCCCC=CC=CC(C(COC1C(C(C(C(O1)CO)OC2C(C(C(C(O2)CO)O)O)O)O)O)NC(=O)CCCCCCCCCCCCC=CC)O	858.5903135431168	-3.9680289120873216	-0.0034069268831444788	1.0233746893038251	B	137118.8179799133	858.5898691734094	-4.485583854504596	-0.0038512965905965757	1.0017699262836617	B	127643	858.590085314734	-4.2338452482854505	-0.00363515526601077	1.095593554833963	B	41020.954199498534	858.5904755919078	-3.77929158089021	-0.003244878092232284	1.078764901791906	B	29981.473762127724	858.5900140632433	-4.316831465703213	-0.003706406756691649	1.007275591385957	B	29855.262319048685	858.5904569334747	-3.8010229547781593	-0.0032635365253099735	0.6820162485685146	B	28380.495860620438	ND	ND	ND
4107	Hex2Cer(d18:3_12:1)+H	Hex2Cer(d30:4)+H	1	800.515	11.8413	Hex2Cer	Ceramide disaccharides	M+H	C42 H74 N1 O13	CCCCCCCCCC=CC=CC=CC(C(COC1C(C(C(C(O1)CO)OC2C(C(C(C(O2)CO)O)O)O)O)O)NC(=O)CCCCCCCCC=CC)O	ND	ND	ND	ND	ND	47442.12918552462	ND	ND	ND	ND	ND	14778.8	ND	ND	ND	ND	ND	67565.32057341446	ND	ND	ND	ND	ND	64288.95848819088	800.5151208591543	-0.43673185479864274	-3.4961084577389556E-4	0.05056947872685652	B	57673.55009441168	ND	ND	ND	ND	ND	66000.65562282575	ND	ND	ND
4110	Hex2Cer(d18:3_12:1)+H	Hex2Cer(d30:4)+H	1	800.515	12.0659	Hex2Cer	Ceramide disaccharides	M+H	C42 H74 N1 O13	CCCCCCCCCC=CC=CC=CC(C(COC1C(C(C(C(O1)CO)OC2C(C(C(C(O2)CO)O)O)O)O)O)NC(=O)CCCCCCCCC=CC)O	ND	ND	ND	ND	ND	49912.435988017925	800.5146266090784	-1.0541462027769557	-8.438609216909754E-4	0.08212798701246324	B	44391	ND	ND	ND	ND	ND	36000.23514960398	800.5144798636737	-1.237459717035696	-9.90606326354282E-4	0.010183448834356052	C	28875.40112643526	ND	ND	ND	ND	ND	27585.864694031185	ND	ND	ND	ND	ND	30390.61760077597	ND	ND	ND
4111	Hex2Cer(d16:0_12:1)+Na	Hex2Cer(d28:1)+Na	1	800.513	11.3913	Hex2Cer	Ceramide disaccharides	M+Na	C40 H75 N1 Na1 O13	CCCCCCCCCCCCCC(C(COC1C(C(C(C(O1)CO)OC2C(C(C(C(O2)CO)O)O)O)O)O)NC(=O)CCCCCCCCC=CC)O	ND	ND	ND	ND	ND	60610.535805372114	ND	ND	ND	ND	ND	44312.8	ND	ND	ND	ND	ND	67462.53360796731	800.5144798636737	1.7668577385527964	0.001414393673712766	0.06433634272820646	B	64265.45344156277	ND	ND	ND	ND	ND	59925.036685189334	ND	ND	ND	ND	ND	65977.31862165881	ND	ND	ND
4112	Hex2Cer(d16:0_12:1)+H	Hex2Cer(d28:1)+H	1	778.531	11.3913	Hex2Cer	Ceramide disaccharides	M+H	C40 H76 N1 O13	CCCCCCCCCCC(C(COC1C(C(C(C(O1)CO)OC2C(C(C(C(O2)CO)O)O)O)O)O)NC(=O)CCCCCCCCCCCC=CC)O	ND	ND	ND	ND	ND	0.0	NP	NP	NP	NP	NP		NP	NP	NP	NP	NP	NP	ND	ND	ND	ND	ND	3609.4116647145834	ND	ND	ND	ND	ND	3279.416772794983	ND	ND	ND	ND	ND	1334.748162932289	NP	NP	NP
4113	Hex2Cer(d16:0_12:1)+Na	Hex2Cer(d28:1)+Na	1	800.513	11.6198	Hex2Cer	Ceramide disaccharides	M+Na	C40 H75 N1 Na1 O13	CCCCCCCCCCCCCC(C(COC1C(C(C(C(O1)CO)OC2C(C(C(C(O2)CO)O)O)O)O)O)NC(=O)CCCCCCCCC=CC)O	ND	ND	ND	ND	ND	53616.54775258497	ND	ND	ND	ND	ND	20109.4	ND	ND	ND	ND	ND	35954.691839245505	ND	ND	ND	ND	ND	28189.244833421522	ND	ND	ND	ND	ND	26720.287659163554	ND	ND	ND	ND	ND	29435.71485745472	ND	ND	ND
4114	Hex2Cer(d20:1_21:6)+H	Hex2Cer(d41:7)+H	1	948.641	21.6828	Hex2Cer	Ceramide disaccharides	M+H	C53 H90 N1 O13	CCCCCCCCCCCCCCC=CCC(C(COC1C(C(C(C(O1)CO)OC2C(C(C(C(O2)CO)O)O)O)O)O)NC(=O)CCCCCCCC=CC=CC=CC=CC=CC=CC)O	ND	ND	ND	ND	ND	7104.2215100622925	ND	ND	ND	ND	ND	16140.7	ND	ND	ND	ND	ND	17775.599086209226	ND	ND	ND	ND	ND	16008.604932984837	ND	ND	ND	ND	ND	16571.909685272265	ND	ND	ND	ND	ND	13993.86200426118	ND	ND	ND
4115	Hex2Cer(d18:2_12:0)+H	Hex2Cer(d30:2)+H	1	804.547	11.1771	Hex2Cer	Ceramide disaccharides	M+H	C42 H78 N1 O13	CCCCCCCCCCCC=CC=CC(C(COC1C(C(C(C(O1)CO)OC2C(C(C(C(O2)CO)O)O)O)O)O)NC(=O)CCCCCCCCCCC)O	ND	ND	ND	ND	ND	0.019419550335648496	ND	ND	ND	ND	ND	0.0307367	ND	ND	ND	ND	ND	0.18828352287169967	ND	ND	ND	ND	ND	3.476530366597604	ND	ND	ND	ND	ND	407.91586476055613	ND	ND	ND	ND	ND	0.45030637884660324	ND	ND	ND
4116	Hex2Cer(d30:2)+H	Hex2Cer(d30:2)+H	1	804.547	11.548	Hex2Cer	Ceramide disaccharides	M+H	C42 H78 N1 O13	CCCCCCCCCC(C(COC1C(C(C(C(O1)CO)OC2C(C(C(C(O2)CO)O)O)O)O)O)NC(=O)CCCCCCCCCCCCC=CC=CC)O	ND	ND	ND	ND	ND	513.5055686483487	ND	ND	ND	ND	ND	0.0285912	ND	ND	ND	ND	ND	0.20277203042813977	ND	ND	ND	ND	ND	3.5920432957377337	ND	ND	ND	ND	ND	1.8608393948829414	ND	ND	ND	ND	ND	1609.7168810110018	ND	ND	ND
4117	Hex2Cer(d29:3)+H	Hex2Cer(d29:3)+H	1	788.515	10.691	Hex2Cer	Ceramide disaccharides	M+H	C41 H74 N1 O13	CCCCCCCCCC(C(COC1C(C(C(C(O1)CO)OC2C(C(C(C(O2)CO)O)O)O)O)O)NC(=O)CCCCCCCCCC=CC=CC=CC)O	ND	ND	ND	ND	ND	3003.457271564518	ND	ND	ND	ND	ND	3626.73	ND	ND	ND	ND	ND	1397.2161553786532	ND	ND	ND	ND	ND	1154.357901771793	ND	ND	ND	ND	ND	1312.9335758015407	ND	ND	ND	ND	ND	1037.195854508511	ND	ND	ND
4118	Hex2Cer(d12:0_19:4)+H	Hex2Cer(d31:4)+H	1	814.531	5.79502	Hex2Cer	Ceramide disaccharides	M+H	C43 H76 N1 O13	CCCCCCCCCC(C(COC1C(C(C(C(O1)CO)OC2C(C(C(C(O2)CO)O)O)O)O)O)NC(=O)CCCCCCCCCC=CC=CC=CC=CC)O	ND	ND	ND	ND	ND	33587.28583005909	ND	ND	ND	ND	ND	36350	ND	ND	ND	ND	ND	32900.02708022999	ND	ND	ND	ND	ND	10475.860160828786	ND	ND	ND	ND	ND	11110.614866492615	ND	ND	ND	ND	ND	10817.013958552046	ND	ND	ND
4119	Hex2Cer(d32:1)+H	Hex2Cer(d32:1)+H	1	834.594	14.9015	Hex2Cer	Ceramide disaccharides	M+H	C44 H84 N1 O13	CCCCCCCCCC(C(COC1C(C(C(C(O1)CO)OC2C(C(C(C(O2)CO)O)O)O)O)O)NC(=O)CCCCCCCCCCCCCCCCC=CC)O	ND	ND	ND	ND	ND	570.0402287434134	ND	ND	ND	ND	ND	824.916	NP	NP	NP	NP	NP	NP	NP	NP	NP	NP	NP	NP	NP	NP	NP	NP	NP	NP	NP	NP	NP	NP	NP	NP	NP	NP	NP
4121	Hex2Cer(d27:1)+H	Hex2Cer(d27:1)+H	1	764.515	13.6077	Hex2Cer	Ceramide disaccharides	M+H	C39 H74 N1 O13	CCCCCCCCCC(C(COC1C(C(C(C(O1)CO)OC2C(C(C(C(O2)CO)O)O)O)O)O)NC(=O)CCCCCCCCCCCC=CC)O	ND	ND	ND	ND	ND	0.0	ND	ND	ND	ND	ND	0	NP	NP	NP	NP	NP	NP	NP	NP	NP	NP	NP	NP	ND	ND	ND	ND	ND	129.4585755854861	NP	NP	NP	NP	NP	NP	NP	NP	NP
4491	Hex3Cer(d18:1_16:0)+H	Hex3Cer(d34:1)+H	1	1024.68	12.1506	Hex3Cer	Ceramide N-acetyltrisaccharide	M+H	C52 H98 N1 O18	CCCCCCCCCCCCCC=CC(C(COC1C(C(C(C(O1)CO)OC2C(C(C(C(O2)CO)OC2C(C(C(C(O2)CO)O)O)O)O)O)O)O)NC(=O)CCCCCCCCCCCCCCC)O	NP	NP	NP	NP	NP	NP	ND	ND	ND	ND	ND	0	NP	NP	NP	NP	NP	NP	NP	NP	NP	NP	NP	NP	NP	NP	NP	NP	NP	NP	NP	NP	NP	NP	NP	NP	NP	NP	NP
4492	Hex3Cer(d18:1_24:1)+H	Hex3Cer(d42:2)+H	1	1134.79	17.7864	Hex3Cer	Ceramide N-acetyltrisaccharide	M+H	C60 H112 N1 O18	CCCCCCCCCCCCCC=CC(C(COC1C(C(C(C(O1)CO)OC2C(C(C(C(O2)CO)OC2C(C(C(C(O2)CO)O)O)O)O)O)O)O)NC(=O)CCCCCCCCCCCCCCCCCCCCC=CC)O	NP	NP	NP	NP	NP	NP	NP	NP	NP	NP	NP		NP	NP	NP	NP	NP	NP	NP	NP	NP	NP	NP	NP	NP	NP	NP	NP	NP	NP	NP	NP	NP	NP	NP	NP	NP	NP	NP
4310	LBPA(12:0_18:0)+H	LBPA(30:0)+H	1	695.486	10.2863	LBPA	Monoacylglycerophosphomonoradylglycerols	M+H	C36 H72 O10 P1	CCCCCCCCCCCC(=O)OC(CO)COP(=O)(O)OCC(CO)OC(=O)CCCCCCCCCCCCCCCCC	ND	ND	ND	ND	ND	143936.33034881268	ND	ND	ND	ND	ND	147343	ND	ND	ND	ND	ND	47236.40886589713	ND	ND	ND	ND	ND	32222.43367126525	ND	ND	ND	ND	ND	33768.24522977725	ND	ND	ND	ND	ND	29906.39680419616	ND	ND	ND
4312	LBPA(18:1_18:1)+Na	LBPA(36:2)+Na	1	797.53	11.4896	LBPA	Monoacylglycerophosphomonoradylglycerols	M+Na	C42 H79 Na1 O10 P1	CC=CCCCCCCCCCCCCCCC(=O)OC(CO)COP(=O)(O)OCC(CO)OC(=O)CCCCCCCCCCCCCCC=CC	ND	ND	ND	ND	ND	9.814227056881197E-5	ND	ND	ND	ND	ND	2.61265e-08	ND	ND	ND	ND	ND	0.0	ND	ND	ND	ND	ND	165.01532256431614	ND	ND	ND	ND	ND	0.0	ND	ND	ND	ND	ND	94.42331962367312	ND	ND	ND
4313	LBPA(15:0_16:0)+NH4	LBPA(31:0)+NH4	1	726.528	11.1062	LBPA	Monoacylglycerophosphomonoradylglycerols	M+NH4	C37 H77 N1 O10 P1	CCCCCCCCCCCCCCC(=O)OC(CO)COP(=O)(O)OCC(CO)OC(=O)CCCCCCCCCCCCCCC	ND	ND	ND	ND	ND	241806.87307718385	ND	ND	ND	ND	ND	107697	ND	ND	ND	ND	ND	128830.26042300239	ND	ND	ND	ND	ND	124575.28786666263	ND	ND	ND	ND	ND	102562.11802704554	ND	ND	ND	ND	ND	124213.832153802	ND	ND	ND
4314	LBPA(17:0_16:0)+H	LBPA(33:0)+H	1	737.533	10.9069	LBPA	Monoacylglycerophosphomonoradylglycerols	M+H	C39 H78 O10 P1	CCCCCCCCCCCCCCCC(=O)OC(CO)COP(=O)(O)OCC(CO)OC(=O)CCCCCCCCCCCCCCCC	ND	ND	ND	ND	ND	29160.230779637444	ND	ND	ND	ND	ND	25990.2	ND	ND	ND	ND	ND	9557.65982880278	ND	ND	ND	ND	ND	8653.629001732503	ND	ND	ND	ND	ND	8525.162943875746	ND	ND	ND	ND	ND	7917.151948642899	ND	ND	ND
4315	LBPA(18:1_18:3)+Na	LBPA(36:4)+Na	1	793.499	9.07719	LBPA	Monoacylglycerophosphomonoradylglycerols	M+Na	C42 H75 Na1 O10 P1	CC=CC=CC=CCCCCCCCCCCC(=O)OC(CO)COP(=O)(O)OCC(CO)OC(=O)CCCCCCCCCCCCCCC=CC	NP	NP	NP	NP	NP	NP	NP	NP	NP	NP	NP		NP	NP	NP	NP	NP	NP	NP	NP	NP	NP	NP	NP	ND	ND	ND	ND	ND	0.0	NP	NP	NP	NP	NP	NP	NP	NP	NP
4320	LBPA(18:3_20:0)+NH4	LBPA(38:3)+NH4	1	818.591	8.6449	LBPA	Monoacylglycerophosphomonoradylglycerols	M+NH4	C44 H85 N1 O10 P1	CC=CC=CC=CCCCCCCCCCCC(=O)OC(CO)COP(=O)(O)OCC(CO)OC(=O)CCCCCCCCCCCCCCCCCCC	ND	ND	ND	ND	ND	34276.107827229236	ND	ND	ND	ND	ND	35233.4	ND	ND	ND	ND	ND	9039.806447151645	ND	ND	ND	ND	ND	1545.4795910317798	ND	ND	ND	ND	ND	2864.118275168842	ND	ND	ND	ND	ND	2324.1101030515174	ND	ND	ND
4321	LBPA(23:7_18:1)+NH4	LBPA(41:8)+NH4	1	850.559	12.6221	LBPA	Monoacylglycerophosphomonoradylglycerols	M+NH4	C47 H81 N1 O10 P1	CC=CCCCCCCCCCCCCCCC(=O)OC(CO)COP(=O)(O)OCC(CO)OC(=O)CCCCCCCC=CC=CC=CC=CC=CC=CC=CC	ND	ND	ND	ND	ND	17447.34566631461	ND	ND	ND	ND	ND	17815.4	ND	ND	ND	ND	ND	12858.919190382565	850.558364866076	-1.0564852834154572	-8.98603924042618E-4	0.0397710946113015	C	11034.303410782368	ND	ND	ND	ND	ND	9716.263793339178	ND	ND	ND	ND	ND	10947.423036964361	ND	ND	ND
4297	LPA(18:1)+Na	LPA(18:1)+Na	1	459.248	4.32279	LPA	monoacyl	M+Na	C21 H41 Na1 O7 P1	CC=CCCCCCCCCCCCCCCC(=O)OC(CO)COP(=O)(O)O	ND	ND	ND	ND	ND	0.017166070037316964	ND	ND	ND	ND	ND	0.00111389	ND	ND	ND	ND	ND	6.55946543736838E-4	ND	ND	ND	ND	ND	31.881138052361354	ND	ND	ND	ND	ND	25.00315672632483	ND	ND	ND	ND	ND	3780.140712967509	ND	ND	ND
4298	LPA(18:1)+H	LPA(18:1)+H	1	437.266	4.32279	LPA	monoacyl	M+H	C21 H42 O7 P1	CC=CCCCCCCCCCCCCCCC(=O)OC(CO)COP(=O)(O)O	ND	ND	ND	ND	ND	45246.1981169876	ND	ND	ND	ND	ND	52437.9	ND	ND	ND	ND	ND	11079.555323657924	ND	ND	ND	ND	ND	8798.489513411836	ND	ND	ND	ND	ND	10976.950242955658	ND	ND	ND	ND	ND	9326.855448813536	ND	ND	ND
4299	LPA(16:0)+NH4	LPA(16:0)+NH4	1	428.277	4.13431	LPA	monoacyl	M+NH4	C19 H43 N1 O7 P1	CCCCCCCCCCCCCCCC(=O)OC(CO)COP(=O)(O)O	ND	ND	ND	ND	ND	18047.67884291216	ND	ND	ND	ND	ND	9920.48	ND	ND	ND	ND	ND	3571.4903268587345	ND	ND	ND	ND	ND	2024.9344428093282	ND	ND	ND	ND	ND	1914.5047817899012	ND	ND	ND	ND	ND	2132.081629669228	ND	ND	ND
4181	LPC(P-22:1)+H	LPC(P-22:1)+H	1	562.423	8.83498	LPC	monoalkenyl	M+H	C30 H61 N1 O6 P1	CC=CCCCCCCCCCCCCCCCCCC=COC(CO)COP(=O)([O-])OCC[N+](C)(C)C	562.4225373577622	-1.0065583760944044	-5.661122378342043E-4	0.4910355873610161	C	31911.394191312975	562.4225958045649	-0.902638843975882	-5.076654350659737E-4	0.3223824499612874	C	34399.2	ND	ND	ND	ND	ND	10159.06062957321	ND	ND	ND	ND	ND	16397.35203447292	ND	ND	ND	ND	ND	17326.17427096158	ND	ND	ND	ND	ND	14926.665098560186	ND	ND	ND
4182	LPC(P-24:1)+H	LPC(P-24:1)+H	1	590.454	8.83933	LPC	monoalkenyl	M+H	C32 H65 N1 O6 P1	CC=CCCCCCCCCCCCCCCCCCCCC=COC(CO)COP(=O)([O-])OCC[N+](C)(C)C	590.4520949809411	-3.9096785471940536	-0.0023084890589188944	0.631734398597449	C	8221.520236155457	ND	ND	ND	ND	ND	11458	ND	ND	ND	ND	ND	4981.029580326691	ND	ND	ND	ND	ND	9659.148078586994	ND	ND	ND	ND	ND	10378.482343223368	ND	ND	ND	ND	ND	10003.089008443683	ND	ND	ND
4184	LPC(18:2)+H	LPC(18:2)+H	1	520.34	3.45216	LPC	monoacyl	M+H	C26 H51 N1 O7 P1	CC=CC=CCCCCCCCCCCCCC(=O)OC(CO)COP(=O)([O-])OCC[N+](C)(C)C	ND	ND	ND	ND	ND	1535.7305992039142	ND	ND	ND	ND	ND	1893.57	ND	ND	ND	ND	ND	0.0	ND	ND	ND	ND	ND	0.0	ND	ND	ND	ND	ND	2949.720062572933	ND	ND	ND	ND	ND	20060.199258923996	NP	NP	NP
4185	LPC(18:2)+H	LPC(18:2)+H	1	520.34	3.65997	LPC	monoacyl	M+H	C26 H51 N1 O7 P1	CC=CC=CCCCCCCCCCCCCC(=O)OC(CO)COP(=O)([O-])OCC[N+](C)(C)C	ND	ND	ND	ND	ND	2.892846590517057E-4	ND	ND	ND	ND	ND	2229.08	ND	ND	ND	ND	ND	0.0	ND	ND	ND	ND	ND	0.0	ND	ND	ND	ND	ND	3700.439022136695	ND	ND	ND	ND	ND	312.15907672363863	NP	NP	NP
4186	LPC(18:2)+H	LPC(18:2)+H	1	520.34	3.73755	LPC	monoacyl	M+H	C26 H51 N1 O7 P1	CC=CC=CCCCCCCCCCCCCC(=O)OC(CO)COP(=O)([O-])OCC[N+](C)(C)C	ND	ND	ND	ND	ND	1.6603867668911323E-6	ND	ND	ND	ND	ND	43.0782	ND	ND	ND	ND	ND	0.0	ND	ND	ND	ND	ND	0.0	ND	ND	ND	ND	ND	78.81784869211616	ND	ND	ND	ND	ND	312.07187991450456	NP	NP	NP
4187	LPC(18:1)+H	LPC(18:1)+H	1	522.355	4.05911	LPC	monoacyl	M+H	C26 H53 N1 O7 P1	CC=CCCCCCCCCCCCCCCC(=O)OC(CO)COP(=O)([O-])OCC[N+](C)(C)C	ND	ND	ND	ND	ND	4807.850394115558	ND	ND	ND	ND	ND	3124.61	ND	ND	ND	ND	ND	1759.597309086455	ND	ND	ND	ND	ND	0.5717008894302054	522.3529855294777	-4.657629425222546	-0.002432940522339777	1.5505081880260334	C	28679.83960609941	ND	ND	ND	ND	ND	18402.95556184437	ND	ND	ND
4190	LPC(18:1)+H	LPC(18:1)+H	1	522.355	4.2802	LPC	monoacyl	M+H	C26 H53 N1 O7 P1	CC=CCCCCCCCCCCCCCCC(=O)OC(CO)COP(=O)([O-])OCC[N+](C)(C)C	ND	ND	ND	ND	ND	88792.60628973949	ND	ND	ND	ND	ND	90111.6	ND	ND	ND	ND	ND	35039.78550039135	ND	ND	ND	ND	ND	31578.504323088437	522.3529855294777	-4.657629425222546	-0.002432940522339777	1.3637742296281283	C	95670.11218417772	522.3530753218217	-4.485730663211946	-0.002343148178283627	1.813481703751043	C	94496.25471561319	ND	ND	ND
4191	LPC(18:1)+Na	LPC(18:1)+Na	1	544.337	4.2802	LPC	monoacyl	M+Na	C26 H52 N1 Na1 O7 P1	CC=CCCCCCCCCCCCCCCC(=O)OC(CO)COP(=O)([O-])OCC[N+](C)(C)C	ND	ND	ND	ND	ND	1712.3085751198864	ND	ND	ND	ND	ND	2004.12	ND	ND	ND	ND	ND	659.2696852804796	ND	ND	ND	ND	ND	1368.753001536952	ND	ND	ND	ND	ND	8151.194428834168	ND	ND	ND	ND	ND	7926.372977003961	ND	ND	ND
4192	LPC(18:1)+H	LPC(18:1)+H	1	522.355	4.44741	LPC	monoacyl	M+H	C26 H53 N1 O7 P1	CC=CCCCCCCCCCCCCCCC(=O)OC(CO)COP(=O)([O-])OCC[N+](C)(C)C	ND	ND	ND	ND	ND	404.07114929694006	ND	ND	ND	ND	ND	235.648	ND	ND	ND	ND	ND	442.05728562388583	ND	ND	ND	ND	ND	26690.497218947785	ND	ND	ND	ND	ND	1851.912449168579	ND	ND	ND	ND	ND	2251.7332206887904	ND	ND	ND
4193	LPC(18:1)+H	LPC(18:1)+H	1	522.355	4.50201	LPC	monoacyl	M+H	C26 H53 N1 O7 P1	CC=CCCCCCCCCCCCCCCC(=O)OC(CO)COP(=O)([O-])OCC[N+](C)(C)C	ND	ND	ND	ND	ND	379.272939363206	ND	ND	ND	ND	ND	224.711	ND	ND	ND	ND	ND	437.71290087549664	ND	ND	ND	ND	ND	7338.369584564179	ND	ND	ND	ND	ND	1761.562567288165	ND	ND	ND	ND	ND	1617.6284093838362	ND	ND	ND
4194	LPC(30:2)+H	LPC(30:2)+H	1	688.528	12.1654	LPC	monoacyl	M+H	C38 H75 N1 O7 P1	CC=CC=CCCCCCCCCCCCCCCCCCCCCCCCCC(=O)OC(CO)COP(=O)([O-])OCC[N+](C)(C)C	ND	ND	ND	ND	ND	41899.94638196035	ND	ND	ND	ND	ND	32271	ND	ND	ND	ND	ND	7578.179175763843	ND	ND	ND	ND	ND	1006.9497364670265	ND	ND	ND	ND	ND	2209.187908914498	ND	ND	ND	ND	ND	2184.4854504357995	ND	ND	ND
4195	LPC(16:1)+H	LPC(16:1)+H	1	494.324	3.15306	LPC	monoacyl	M+H	C24 H49 N1 O7 P1	CC=CCCCCCCCCCCCCC(=O)OC(CO)COP(=O)([O-])OCC[N+](C)(C)C	ND	ND	ND	ND	ND	0.0	ND	ND	ND	ND	ND	0.000236531	ND	ND	ND	ND	ND	1.0774939116995976E-4	ND	ND	ND	ND	ND	759.1912312449285	ND	ND	ND	ND	ND	648.0247719057616	ND	ND	ND	ND	ND	370.3789984675003	ND	ND	ND
4196	LPC(16:1)+H	LPC(16:1)+H	1	494.324	3.23412	LPC	monoacyl	M+H	C24 H49 N1 O7 P1	CC=CCCCCCCCCCCCCC(=O)OC(CO)COP(=O)([O-])OCC[N+](C)(C)C	ND	ND	ND	ND	ND	0.0	ND	ND	ND	ND	ND	410.04	ND	ND	ND	ND	ND	218.1544733856523	ND	ND	ND	ND	ND	400.77569286463114	ND	ND	ND	ND	ND	32.84471566210561	ND	ND	ND	ND	ND	1635.6993444573407	ND	ND	ND
4197	LPC(16:1)+H	LPC(16:1)+H	1	494.324	3.35573	LPC	monoacyl	M+H	C24 H49 N1 O7 P1	CC=CCCCCCCCCCCCCC(=O)OC(CO)COP(=O)([O-])OCC[N+](C)(C)C	ND	ND	ND	ND	ND	0.0	ND	ND	ND	ND	ND	418.594	ND	ND	ND	ND	ND	222.82347301245505	ND	ND	ND	ND	ND	6342.944469140846	ND	ND	ND	ND	ND	3572.230316808214	ND	ND	ND	ND	ND	6185.282187039963	ND	ND	ND
4198	LPC(16:1)+Na	LPC(16:1)+Na	1	516.306	3.35573	LPC	monoacyl	M+Na	C24 H48 N1 Na1 O7 P1	CC=CCCCCCCCCCCCCC(=O)OC(CO)COP(=O)([O-])OCC[N+](C)(C)C	NP	NP	NP	NP	NP	NP	NP	NP	NP	NP	NP		NP	NP	NP	NP	NP	NP	ND	ND	ND	ND	ND	290.11760470337947	NP	NP	NP	NP	NP	NP	NP	NP	NP	NP	NP	NP	NP	NP	NP
4199	LPC(16:1)+H	LPC(16:1)+H	1	494.324	3.50003	LPC	monoacyl	M+H	C24 H49 N1 O7 P1	CC=CCCCCCCCCCCCCC(=O)OC(CO)COP(=O)([O-])OCC[N+](C)(C)C	ND	ND	ND	ND	ND	0.0	ND	ND	ND	ND	ND	0.0499087	ND	ND	ND	ND	ND	0.023515051565221528	ND	ND	ND	ND	ND	1.5270420130571911	ND	ND	ND	ND	ND	0.7445376278632185	ND	ND	ND	ND	ND	80.6392839477102	ND	ND	ND
4201	LPC(18:3)+H	LPC(18:3)+H	1	518.324	2.82995	LPC	monoacyl	M+H	C26 H49 N1 O7 P1	CC=CC=CC=CCCCCCCCCCCC(=O)OC(CO)COP(=O)([O-])OCC[N+](C)(C)C	ND	ND	ND	ND	ND	0.043786417460055564	ND	ND	ND	ND	ND	0.00414338	ND	ND	ND	ND	ND	9.422101891796566E-4	ND	ND	ND	ND	ND	332.3442993911204	ND	ND	ND	ND	ND	1025.9356878536753	ND	ND	ND	ND	ND	3077.0150278614083	ND	ND	ND
4202	LPC(18:3)+H	LPC(18:3)+H	1	518.324	3.00342	LPC	monoacyl	M+H	C26 H49 N1 O7 P1	CC=CC=CC=CCCCCCCCCCCC(=O)OC(CO)COP(=O)([O-])OCC[N+](C)(C)C	ND	ND	ND	ND	ND	813.8562964237277	ND	ND	ND	ND	ND	562.712	ND	ND	ND	ND	ND	126.77109829603502	ND	ND	ND	ND	ND	8534.133027348718	ND	ND	ND	ND	ND	10857.290936260784	518.3217446175507	-4.579856218372017	-0.002373852449295555	2.1180844011079536	C	29457.931647206573	ND	ND	ND
4203	LPC(18:3)+Na	LPC(18:3)+Na	1	540.306	3.00342	LPC	monoacyl	M+Na	C26 H48 N1 Na1 O7 P1	CC=CC=CC=CCCCCCCCCCCC(=O)OC(CO)COP(=O)([O-])OCC[N+](C)(C)C	ND	ND	ND	ND	ND	1686.3998177636227	ND	ND	ND	ND	ND	2572.25	ND	ND	ND	ND	ND	922.6169054737622	ND	ND	ND	ND	ND	348.4978722779508	ND	ND	ND	ND	ND	950.1388212254509	ND	ND	ND	ND	ND	1115.3109949536201	ND	ND	ND
4204	LPC(18:3)+H	LPC(18:3)+H	1	518.324	3.17857	LPC	monoacyl	M+H	C26 H49 N1 O7 P1	CC=CC=CC=CCCCCCCCCCCC(=O)OC(CO)COP(=O)([O-])OCC[N+](C)(C)C	ND	ND	ND	ND	ND	1.4189803479393263E-4	ND	ND	ND	ND	ND	330.407	ND	ND	ND	ND	ND	9.531661982376117E-4	ND	ND	ND	ND	ND	0.30129159462464544	ND	ND	ND	ND	ND	2.7853416472682984	ND	ND	ND	ND	ND	0.2930764730019011	ND	ND	ND
4205	LPC(18:0)+H	LPC(18:0)+H	1	524.371	5.12113	LPC	monoacyl	M+H	C26 H55 N1 O7 P1	CCCCCCCCCCCCCCCCCC(=O)OC(CO)COP(=O)([O-])OCC[N+](C)(C)C	ND	ND	ND	ND	ND	1624.2772497459869	ND	ND	ND	ND	ND	660.745	ND	ND	ND	ND	ND	872.5888962010447	ND	ND	ND	ND	ND	2414.0425711934404	ND	ND	ND	ND	ND	1701.7434838426311	ND	ND	ND	ND	ND	2434.9532069366624	ND	ND	ND
4206	LPC(18:0)+Na	LPC(18:0)+Na	1	546.353	5.28671	LPC	monoacyl	M+Na	C26 H54 N1 Na1 O7 P1	CCCCCCCCCCCCCCCCCC(=O)OC(CO)COP(=O)([O-])OCC[N+](C)(C)C	NP	NP	NP	NP	NP	NP	ND	ND	ND	ND	ND	0	NP	NP	NP	NP	NP	NP	ND	ND	ND	ND	ND	1839.5264605550672	ND	ND	ND	ND	ND	1741.442773221863	ND	ND	ND	ND	ND	1154.2137351777674	NP	NP	NP
4207	LPC(18:0)+H	LPC(18:0)+H	1	524.371	5.34015	LPC	monoacyl	M+H	C26 H55 N1 O7 P1	CCCCCCCCCCCCCCCCCC(=O)OC(CO)COP(=O)([O-])OCC[N+](C)(C)C	ND	ND	ND	ND	ND	3874.306177241805	ND	ND	ND	ND	ND	7878.71	ND	ND	ND	ND	ND	5496.588570951928	ND	ND	ND	ND	ND	79215.49086758788	ND	ND	ND	ND	ND	70429.42078143176	ND	ND	ND	ND	ND	41263.030193974	ND	ND	ND
4208	LPC(18:0)+Na	LPC(18:0)+Na	1	546.353	5.34015	LPC	monoacyl	M+Na	C26 H54 N1 Na1 O7 P1	CCCCCCCCCCCCCCCCCC(=O)OC(CO)COP(=O)([O-])OCC[N+](C)(C)C	NP	NP	NP	NP	NP	NP	ND	ND	ND	ND	ND	0	NP	NP	NP	NP	NP	NP	ND	ND	ND	ND	ND	1839.5264605550672	ND	ND	ND	ND	ND	1741.442773221863	ND	ND	ND	ND	ND	1154.2137351777674	NP	NP	NP
4209	LPC(16:0)+Na	LPC(16:0)+Na	1	518.322	3.18173	LPC	monoacyl	M+Na	C24 H50 N1 Na1 O7 P1	CCCCCCCCCCCCCCCC(=O)OC(CO)COP(=O)([O-])OCC[N+](C)(C)C	ND	ND	ND	ND	ND	813.1387929717908	ND	ND	ND	ND	ND	331.136	NP	NP	NP	NP	NP	NP	518.3212445834573	-0.9046235848585793	-4.688865427624478E-4	0.05182636686745248	C	32486.34859933879	518.3213867112764	-0.6304161476380322	-3.2675872364507086E-4	0.042726805812504716	C	30885.898357247883	ND	ND	ND	ND	ND	31670.38157521362	ND	ND	ND
4210	LPC(16:0)+H	LPC(16:0)+H	1	496.34	4.04605	LPC	monoacyl	M+H	C24 H51 N1 O7 P1	CCCCCCCCCCCCCCCC(=O)OC(CO)COP(=O)([O-])OCC[N+](C)(C)C	ND	ND	ND	ND	ND	1148.6579026070594	ND	ND	ND	ND	ND	2843.39	ND	ND	ND	ND	ND	1629.6409001989102	ND	ND	ND	ND	ND	5388.394864545761	ND	ND	ND	ND	ND	5872.170887071306	ND	ND	ND	ND	ND	5729.379387495004	ND	ND	ND
4211	LPC(16:0)+H	LPC(16:0)+H	1	496.34	4.29982	LPC	monoacyl	M+H	C24 H51 N1 O7 P1	CCCCCCCCCCCCCCCC(=O)OC(CO)COP(=O)([O-])OCC[N+](C)(C)C	ND	ND	ND	ND	ND	11955.800994061494	ND	ND	ND	ND	ND	2954.45	ND	ND	ND	ND	ND	1637.5593985004514	ND	ND	ND	ND	ND	3334.237479020797	ND	ND	ND	ND	ND	2389.000796372613	ND	ND	ND	ND	ND	2119.5645497227574	ND	ND	ND
4212	LPC(16:0)+Na	LPC(16:0)+Na	1	518.322	4.29982	LPC	monoacyl	M+Na	C24 H50 N1 Na1 O7 P1	CCCCCCCCCCCCCCCC(=O)OC(CO)COP(=O)([O-])OCC[N+](C)(C)C	ND	ND	ND	ND	ND	3.4314088638271714	ND	ND	ND	ND	ND	0	NP	NP	NP	NP	NP	NP	ND	ND	ND	ND	ND	0.5399929521559576	ND	ND	ND	ND	ND	0.6044609957379918	ND	ND	ND	ND	ND	0.9689225862570351	ND	ND	ND
4213	LPC(P-21:6)+Na	LPC(P-21:6)+Na	1	560.311	4.47841	LPC	monoalkenyl	M+Na	C29 H48 N1 Na1 O6 P1	CC=CC=CC=CC=CC=CC=CCCCCCCC=COC(CO)COP(=O)([O-])OCC[N+](C)(C)C	NP	NP	NP	NP	NP	NP	NP	NP	NP	NP	NP		NP	NP	NP	NP	NP	NP	ND	ND	ND	ND	ND	257.1342064873536	NP	NP	NP	NP	NP	NP	ND	ND	ND	ND	ND	140.9997183957301	NP	NP	NP
4214	LPC(17:0)+H	LPC(17:0)+H	1	510.355	4.54658	LPC	monoacyl	M+H	C25 H53 N1 O7 P1	CCCCCCCCCCCCCCCCC(=O)OC(CO)COP(=O)([O-])OCC[N+](C)(C)C	ND	ND	ND	ND	ND	1388.0527543251192	ND	ND	ND	ND	ND	4540.92	ND	ND	ND	ND	ND	1029.9103561371394	ND	ND	ND	ND	ND	619.7633966416894	ND	ND	ND	ND	ND	573.1488185847106	ND	ND	ND	ND	ND	804.0246683803496	ND	ND	ND
4215	LPC(17:0)+H	LPC(17:0)+H	1	510.355	4.88987	LPC	monoacyl	M+H	C25 H53 N1 O7 P1	CCCCCCCCCCCCCCCCC(=O)OC(CO)COP(=O)([O-])OCC[N+](C)(C)C	ND	ND	ND	ND	ND	665.555784894763	ND	ND	ND	ND	ND	2392.27	ND	ND	ND	ND	ND	555.5356823953225	ND	ND	ND	ND	ND	1724.9580341959545	ND	ND	ND	ND	ND	1685.3067910166708	ND	ND	ND	ND	ND	1119.2110563507865	ND	ND	ND
4216	LPC(20:0)+H	LPC(20:0)+H	1	552.402	6.57251	LPC	monoacyl	M+H	C28 H59 N1 O7 P1	CCCCCCCCCCCCCCCCCCCC(=O)OC(CO)COP(=O)([O-])OCC[N+](C)(C)C	ND	ND	ND	ND	ND	285.82804020287165	ND	ND	ND	ND	ND	0.0268816	ND	ND	ND	ND	ND	0.0	ND	ND	ND	ND	ND	1176.358315596606	ND	ND	ND	ND	ND	589.6585473425761	ND	ND	ND	ND	ND	1065.7491589973336	ND	ND	ND
4217	LPC(24:0)+H	LPC(24:0)+H	1	608.465	9.94735	LPC	monoacyl	M+H	C32 H67 N1 O7 P1	CCCCCCCCCCCCCCCCCCCCCCCC(=O)OC(CO)COP(=O)([O-])OCC[N+](C)(C)C	ND	ND	ND	ND	ND	660.0040664535227	ND	ND	ND	ND	ND	871.557	ND	ND	ND	ND	ND	309.59473802473457	ND	ND	ND	ND	ND	300.71035359487666	ND	ND	ND	ND	ND	214.59225107951573	ND	ND	ND	ND	ND	337.1541752964293	ND	ND	ND
4218	LPC(22:0)+H	LPC(22:0)+H	1	580.434	8.08006	LPC	monoacyl	M+H	C30 H63 N1 O7 P1	CCCCCCCCCCCCCCCCCCCCCC(=O)OC(CO)COP(=O)([O-])OCC[N+](C)(C)C	ND	ND	ND	ND	ND	1843.7861973804686	ND	ND	ND	ND	ND	681.8	ND	ND	ND	ND	ND	462.06028183662505	ND	ND	ND	ND	ND	455.4669659380897	ND	ND	ND	ND	ND	310.2151994817813	ND	ND	ND	ND	ND	535.8879509327917	ND	ND	ND
4219	LPC(P-19:0)+H	LPC(P-19:0)+H	1	522.392	6.52867	LPC	monoalkenyl	M+H	C27 H57 N1 O6 P1	CCCCCCCCCCCCCCCCCC=COC(CO)COP(=O)([O-])OCC[N+](C)(C)C	ND	ND	ND	ND	ND	20209.547679953124	ND	ND	ND	ND	ND	21841.5	ND	ND	ND	ND	ND	10092.49307317145	ND	ND	ND	ND	ND	12097.61369694599	ND	ND	ND	ND	ND	14088.117924978807	ND	ND	ND	ND	ND	12605.322417827214	ND	ND	ND
4220	LPC(20:1)+H	LPC(20:1)+H	1	550.387	5.43847	LPC	monoacyl	M+H	C28 H57 N1 O7 P1	CC=CCCCCCCCCCCCCCCCCC(=O)OC(CO)COP(=O)([O-])OCC[N+](C)(C)C	ND	ND	ND	ND	ND	1.3340250965924192E-5	ND	ND	ND	ND	ND	340.52	ND	ND	ND	ND	ND	0.0	ND	ND	ND	ND	ND	698.9424839047198	ND	ND	ND	ND	ND	603.9759599341309	ND	ND	ND	ND	ND	399.42559715291395	NP	NP	NP
4222	LPC(14:0)+H	LPC(14:0)+H	1	468.308	2.94121	LPC	monoacyl	M+H	C22 H47 N1 O7 P1	CCCCCCCCCCCCCC(=O)OC(CO)COP(=O)([O-])OCC[N+](C)(C)C	ND	ND	ND	ND	ND	634.2706606672298	ND	ND	ND	ND	ND	2601.49	ND	ND	ND	ND	ND	1389.886700107373	ND	ND	ND	ND	ND	4.570176286920759	ND	ND	ND	ND	ND	383.2910931487591	ND	ND	ND	ND	ND	3.585774966334114E-4	ND	ND	ND
4223	LPC(14:0)+H	LPC(14:0)+H	1	468.308	3.14965	LPC	monoacyl	M+H	C22 H47 N1 O7 P1	CCCCCCCCCCCCCC(=O)OC(CO)COP(=O)([O-])OCC[N+](C)(C)C	ND	ND	ND	ND	ND	5.2519479917764045	ND	ND	ND	ND	ND	632.142	ND	ND	ND	ND	ND	2.8596169636985422	ND	ND	ND	ND	ND	1237.474669396496	ND	ND	ND	ND	ND	1118.5046510623474	ND	ND	ND	ND	ND	1488.3879065607878	ND	ND	ND
4224	LPC(O-16:0)+H	LPC(O-16:0)+H	1	482.361	4.80709	LPC	monoalkyl	M+H	C24 H53 N1 O6 P1	CCCCCCCCCCCCCCCCOC(CO)COP(=O)([O-])OCC[N+](C)(C)C	NP	NP	NP	NP	NP	NP	ND	ND	ND	ND	ND	409.854	NP	NP	NP	NP	NP	NP	NP	NP	NP	NP	NP	NP	ND	ND	ND	ND	ND	120.78532687277254	ND	ND	ND	ND	ND	0.0	NP	NP	NP
4226	LPC(17:1)+H	LPC(17:1)+H	1	508.34	4.40862	LPC	monoacyl	M+H	C25 H51 N1 O7 P1	CC=CCCCCCCCCCCCCCC(=O)OC(CO)COP(=O)([O-])OCC[N+](C)(C)C	ND	ND	ND	ND	ND	4234.745483936423	ND	ND	ND	ND	ND	4548.54	ND	ND	ND	ND	ND	4983.829973859619	ND	ND	ND	ND	ND	2433.0128865637867	ND	ND	ND	ND	ND	2636.2856685942993	ND	ND	ND	ND	ND	2319.5373372010285	ND	ND	ND
4238	LPC(22:6)+H	LPC(22:6)+H	1	568.34	3.34549	LPC	monoacyl	M+H	C30 H51 N1 O7 P1	CC=CC=CC=CC=CC=CC=CCCCCCCCCC(=O)OC(CO)COP(=O)([O-])OCC[N+](C)(C)C	ND	ND	ND	ND	ND	356.13811026448104	NP	NP	NP	NP	NP		ND	ND	ND	ND	ND	0.0	NP	NP	NP	NP	NP	NP	ND	ND	ND	ND	ND	143.01937537664503	ND	ND	ND	ND	ND	0.0	NP	NP	NP
4245	LPC(22:3)+H	LPC(22:3)+H	1	574.387	5.61336	LPC	monoacyl	M+H	C30 H57 N1 O7 P1	CC=CC=CC=CCCCCCCCCCCCCCCC(=O)OC(CO)COP(=O)([O-])OCC[N+](C)(C)C	ND	ND	ND	ND	ND	7.471008829556301	ND	ND	ND	ND	ND	6.94468	ND	ND	ND	ND	ND	4.45624145124944	ND	ND	ND	ND	ND	3.5297522254152343	ND	ND	ND	ND	ND	0.30365740968900456	ND	ND	ND	ND	ND	0.0	ND	ND	ND
4246	LPC(22:3)+Na	LPC(22:3)+Na	1	596.369	5.61336	LPC	monoacyl	M+Na	C30 H56 N1 Na1 O7 P1	CC=CC=CC=CCCCCCCCCCCCCCCC(=O)OC(CO)COP(=O)([O-])OCC[N+](C)(C)C	ND	ND	ND	ND	ND	1194.5611586778864	ND	ND	ND	ND	ND	708.339	ND	ND	ND	ND	ND	551.2922939794703	ND	ND	ND	ND	ND	139.23851129835313	ND	ND	ND	ND	ND	354.0194353623205	ND	ND	ND	ND	ND	262.0783474955718	ND	ND	ND
4247	LPC(22:2)+H	LPC(22:2)+H	1	576.402	5.81781	LPC	monoacyl	M+H	C30 H59 N1 O7 P1	CC=CC=CCCCCCCCCCCCCCCCCC(=O)OC(CO)COP(=O)([O-])OCC[N+](C)(C)C	ND	ND	ND	ND	ND	9861.046124239569	ND	ND	ND	ND	ND	10054.8	ND	ND	ND	ND	ND	4379.807005808252	ND	ND	ND	ND	ND	5315.0474565556	ND	ND	ND	ND	ND	5586.180192942093	ND	ND	ND	ND	ND	4669.785016742473	ND	ND	ND
4248	LPC(22:1)+H	LPC(22:1)+H	1	578.418	6.46434	LPC	monoacyl	M+H	C30 H61 N1 O7 P1	CC=CCCCCCCCCCCCCCCCCCCC(=O)OC(CO)COP(=O)([O-])OCC[N+](C)(C)C	ND	ND	ND	ND	ND	0.6572244303221073	ND	ND	ND	ND	ND	8.03937	ND	ND	ND	ND	ND	254.26205922724543	ND	ND	ND	ND	ND	670.5969679216677	ND	ND	ND	ND	ND	734.2037655809071	ND	ND	ND	ND	ND	1043.4045791949259	ND	ND	ND
4139	LPE(18:2)+H	LPE(18:2)+H	1	478.293	2.84843	LPE	monoacyl	M+H	C23 H45 N1 O7 P1	CC=CC=CCCCCCCCCCCCCC(=O)OC(CO)COP(=O)(O)OCCN	478.29083390541393	-4.149262195621515	-0.0019845645861096273	1.986329813897144	A	59638.287559737444	478.29047135574564	-4.907269087019074	-0.002347114254405369	2.0097817439163497	A	51799.4	ND	ND	ND	ND	ND	2867.48056738359	ND	ND	ND	ND	ND	3292.835962736307	ND	ND	ND	ND	ND	5621.475723548251	ND	ND	ND	ND	ND	5408.990893615811	ND	ND	ND
4140	LPE(18:2)+H	LPE(18:2)+H	1	478.293	3.63954	LPE	monoacyl	M+H	C23 H45 N1 O7 P1	CC=CC=CCCCCCCCCCCCCC(=O)OC(CO)COP(=O)(O)OCCN	ND	ND	ND	ND	ND	0.0	ND	ND	ND	ND	ND	0	ND	ND	ND	ND	ND	0.004671825096790517	ND	ND	ND	ND	ND	0.0	ND	ND	ND	ND	ND	228.34169493555186	ND	ND	ND	ND	ND	1028.6488835528157	ND	ND	ND
4141	LPE(18:2)+H	LPE(18:2)+H	1	478.293	3.8409	LPE	monoacyl	M+H	C23 H45 N1 O7 P1	CC=CC=CCCCCCCCCCCCCC(=O)OC(CO)COP(=O)(O)OCCN	ND	ND	ND	ND	ND	0.0	ND	ND	ND	ND	ND	348.717	ND	ND	ND	ND	ND	591.7309218256279	ND	ND	ND	ND	ND	0.0	ND	ND	ND	ND	ND	963.4404847436958	ND	ND	ND	ND	ND	431.29583412426155	ND	ND	ND
4143	LPE(18:1)+H	LPE(18:1)+H	1	480.308	3.5569	LPE	monoacyl	M+H	C23 H47 N1 O7 P1	CC=CCCCCCCCCCCCCCCC(=O)OC(CO)COP(=O)(O)OCCN	480.3063169745823	-4.479398349007617	-0.0021514954177632717	0.9642635709517672	A	815571.5520655846	480.30630327898524	-4.507912485841628	-0.002165191014796619	0.46615859435000306	A	776009	ND	ND	ND	ND	ND	25375.495069568446	480.30612989069	-4.868905698784271	-0.0023385793100487717	2.2366669113388524	A	150281.4416155124	480.3061171176537	-4.895499070657853	-0.002351352346352087	2.0744592091315877	A	139417.9878907606	480.306274233768	-4.568384424093886	-0.002194236232014646	2.1833463913787687	A	151698.8518973678	480.3062587840643	-4.600550598709231	-0.002209685935724792
4144	LPE(18:1)+H	LPE(18:1)+H	1	480.308	4.47357	LPE	monoacyl	M+H	C23 H47 N1 O7 P1	CC=CCCCCCCCCCCCCCCC(=O)OC(CO)COP(=O)(O)OCCN	ND	ND	ND	ND	ND	346.9193980422794	ND	ND	ND	ND	ND	471.862	ND	ND	ND	ND	ND	2.3432096607100854E-5	ND	ND	ND	ND	ND	1618.5657913118398	ND	ND	ND	ND	ND	694.4220433721505	ND	ND	ND	ND	ND	1159.5513568369076	ND	ND	ND
4145	LPE(18:1)+H	LPE(18:1)+H	1	480.308	4.66774	LPE	monoacyl	M+H	C23 H47 N1 O7 P1	CC=CCCCCCCCCCCCCCCC(=O)OC(CO)COP(=O)(O)OCCN	ND	ND	ND	ND	ND	6051.561681138999	ND	ND	ND	ND	ND	4223.05	ND	ND	ND	ND	ND	1294.1905772015502	ND	ND	ND	ND	ND	10546.472268805115	ND	ND	ND	ND	ND	8052.917978079131	ND	ND	ND	ND	ND	7611.924884078355	ND	ND	ND
4146	LPE(16:1)+H	LPE(16:1)+H	1	452.277	3.32254	LPE	monoacyl	M+H	C21 H43 N1 O7 P1	CC=CCCCCCCCCCCCCC(=O)OC(CO)COP(=O)(O)OCCN	ND	ND	ND	ND	ND	983.7724181477492	ND	ND	ND	ND	ND	1559.9	ND	ND	ND	ND	ND	582.7351894642012	ND	ND	ND	ND	ND	1336.7911922804699	ND	ND	ND	ND	ND	1186.3469769340852	ND	ND	ND	ND	ND	2603.1678266256017	ND	ND	ND
4147	LPE(16:1)+H	LPE(16:1)+H	1	452.277	3.51323	LPE	monoacyl	M+H	C21 H43 N1 O7 P1	CC=CCCCCCCCCCCCCC(=O)OC(CO)COP(=O)(O)OCCN	ND	ND	ND	ND	ND	19739.43197807872	ND	ND	ND	ND	ND	16219.1	ND	ND	ND	ND	ND	747.4069884401798	ND	ND	ND	ND	ND	5874.522654158668	ND	ND	ND	ND	ND	6092.923035197446	ND	ND	ND	ND	ND	5223.7099587039	ND	ND	ND
4148	LPE(16:1)+H	LPE(16:1)+H	1	452.277	3.66466	LPE	monoacyl	M+H	C21 H43 N1 O7 P1	CC=CCCCCCCCCCCCCC(=O)OC(CO)COP(=O)(O)OCCN	ND	ND	ND	ND	ND	1435.382037285349	ND	ND	ND	ND	ND	814.346	ND	ND	ND	ND	ND	0.002424413685028668	ND	ND	ND	ND	ND	504.1214026719494	ND	ND	ND	ND	ND	191.1067516348503	ND	ND	ND	ND	ND	452.6602686405186	ND	ND	ND
4150	LPE(18:3)+H	LPE(18:3)+H	1	476.277	3.1461	LPE	monoacyl	M+H	C23 H43 N1 O7 P1	CC=CC=CC=CCCCCCCCCCCC(=O)OC(CO)COP(=O)(O)OCCN	ND	ND	ND	ND	ND	155.59038234171987	NP	NP	NP	NP	NP		NP	NP	NP	NP	NP	NP	ND	ND	ND	ND	ND	3871.103779820408	ND	ND	ND	ND	ND	4801.751707642872	ND	ND	ND	ND	ND	4226.0048642409765	ND	ND	ND
4151	LPE(16:0)+H	LPE(16:0)+H	1	454.293	3.13381	LPE	monoacyl	M+H	C21 H45 N1 O7 P1	CCCCCCCCCCCCCCCC(=O)OC(CO)COP(=O)(O)OCCN	ND	ND	ND	ND	ND	264.1881331555707	ND	ND	ND	ND	ND	448.58	ND	ND	ND	ND	ND	105.52409864581449	ND	ND	ND	ND	ND	2.693455757194288	ND	ND	ND	ND	ND	0.0035403280233529013	ND	ND	ND	ND	ND	1.7123141992604092	ND	ND	ND
4152	LPE(16:0)+H	LPE(16:0)+H	1	454.293	4.07451	LPE	monoacyl	M+H	C21 H45 N1 O7 P1	CCCCCCCCCCCCCCCC(=O)OC(CO)COP(=O)(O)OCCN	ND	ND	ND	ND	ND	0.008745651462615214	ND	ND	ND	ND	ND	7437.92	ND	ND	ND	ND	ND	0.002040925398902183	ND	ND	ND	ND	ND	2590.8539069257877	ND	ND	ND	ND	ND	99.42113906776055	ND	ND	ND	ND	ND	1.5218768408689014	ND	ND	ND
4153	LPE(16:0)+H	LPE(16:0)+H	1	454.293	4.30266	LPE	monoacyl	M+H	C21 H45 N1 O7 P1	CCCCCCCCCCCCCCCC(=O)OC(CO)COP(=O)(O)OCCN	ND	ND	ND	ND	ND	35743.41178827961	ND	ND	ND	ND	ND	4046.21	ND	ND	ND	ND	ND	1761.9310309966058	ND	ND	ND	ND	ND	4.58691830662532	ND	ND	ND	ND	ND	9293.135880232938	ND	ND	ND	ND	ND	15740.023687482186	ND	ND	ND
4169	LPE(22:4)+H	LPE(22:4)+H	1	530.324	4.3968	LPE	monoacyl	M+H	C27 H49 N1 O7 P1	CC=CC=CC=CC=CCCCCCCCCCCCCC(=O)OC(CO)COP(=O)(O)OCCN	ND	ND	ND	ND	ND	0.0	NP	NP	NP	NP	NP		NP	NP	NP	NP	NP	NP	ND	ND	ND	ND	ND	0.0	ND	ND	ND	ND	ND	0.2955633670528451	NP	NP	NP	NP	NP	NP	ND	ND	ND
4173	LPE(16:2)+H	LPE(16:2)+H	1	450.262	2.91349	LPE	monoacyl	M+H	C21 H41 N1 O7 P1	CC=CC=CCCCCCCCCCCC(=O)OC(CO)COP(=O)(O)OCCN	NP	NP	NP	NP	NP	NP	NP	NP	NP	NP	NP		NP	NP	NP	NP	NP	NP	NP	NP	NP	NP	NP	NP	NP	NP	NP	NP	NP	NP	ND	ND	ND	ND	ND	69.79550876332715	NP	NP	NP
4174	LPE(18:0)+H	LPE(18:0)+H	1	482.324	5.42483	LPE	monoacyl	M+H	C23 H49 N1 O7 P1	CCCCCCCCCCCCCCCCCC(=O)OC(CO)COP(=O)(O)OCCN	ND	ND	ND	ND	ND	41006.628280439116	ND	ND	ND	ND	ND	16829.3	ND	ND	ND	ND	ND	23046.916973238676	ND	ND	ND	ND	ND	6133.787363636627	ND	ND	ND	ND	ND	5106.752758253759	ND	ND	ND	ND	ND	4756.659813972521	ND	ND	ND
4180	LPE(22:3)+H	LPE(22:3)+H	1	532.34	5.78025	LPE	monoacyl	M+H	C27 H51 N1 O7 P1	CC=CC=CC=CCCCCCCCCCCCCCCC(=O)OC(CO)COP(=O)(O)OCCN	ND	ND	ND	ND	ND	3588.956015745332	ND	ND	ND	ND	ND	3389.05	ND	ND	ND	ND	ND	1139.9474235414043	ND	ND	ND	ND	ND	1237.7924233935662	ND	ND	ND	ND	ND	1787.349888004397	ND	ND	ND	ND	ND	1266.7036987611518	ND	ND	ND
4463	LPEt(O-19:4)+Li	LPEt(O-19:4)+Li	1	465.295	4.47271	LPEt	monoalkyl	M+Li	C24 H43 Li1 O6 P1	CC=CC=CC=CC=CCCCCCCCCCCOC(CO)COP(=O)(O)OCC	ND	ND	ND	ND	ND	7501.705017451996	ND	ND	ND	ND	ND	12154.5	ND	ND	ND	ND	ND	4472.183146788606	ND	ND	ND	ND	ND	6818.127336658925	ND	ND	ND	ND	ND	6860.311719118028	ND	ND	ND	ND	ND	7278.079684463157	ND	ND	ND
4464	LPEt(O-16:1)+Li	LPEt(O-16:1)+Li	1	429.295	5.49069	LPEt	monoalkyl	M+Li	C21 H43 Li1 O6 P1	CC=CCCCCCCCCCCCCCOC(CO)COP(=O)(O)OCC	ND	ND	ND	ND	ND	220900.8730725048	429.29540413815073	0.5233412215064209	2.2466815067900825E-4	0.01430608043906446	C	181022	ND	ND	ND	ND	ND	52989.660804703875	ND	ND	ND	ND	ND	16005.406638181348	ND	ND	ND	ND	ND	13032.624641905039	ND	ND	ND	ND	ND	16450.816036817043	ND	ND	ND
4465	LPEt(O-20:1)+Li	LPEt(O-20:1)+Li	1	485.358	8.15505	LPEt	monoalkyl	M+Li	C25 H51 Li1 O6 P1	CC=CCCCCCCCCCCCCCCCCCOC(CO)COP(=O)(O)OCC	ND	ND	ND	ND	ND	33854.564361504315	ND	ND	ND	ND	ND	34178.3	ND	ND	ND	ND	ND	15386.921531753884	ND	ND	ND	ND	ND	7606.221485066652	ND	ND	ND	ND	ND	8333.735759399573	ND	ND	ND	ND	ND	6976.20349728754	ND	ND	ND
4466	LPEt(O-18:1)+Li	LPEt(O-18:1)+Li	1	457.326	5.63859	LPEt	monoalkyl	M+Li	C23 H47 Li1 O6 P1	CC=CCCCCCCCCCCCCCCCOC(CO)COP(=O)(O)OCC	ND	ND	ND	ND	ND	25495.769434120186	ND	ND	ND	ND	ND	68319.1	ND	ND	ND	ND	ND	22185.408107886706	ND	ND	ND	ND	ND	20066.597120398943	ND	ND	ND	ND	ND	18293.43641301591	ND	ND	ND	ND	ND	18866.510251934917	ND	ND	ND
4467	LPG(16:0)+H	LPG(16:0)+H	1	485.287	3.77766	LPG	monoacyl	M+H	C22 H46 O9 P1	CCCCCCCCCCCCCCCC(=O)OC(CO)COP(=O)(O)OCC(CO)O	ND	ND	ND	ND	ND	26365.344097730493	ND	ND	ND	ND	ND	12868.2	ND	ND	ND	ND	ND	5746.974006260197	ND	ND	ND	ND	ND	11746.659599944749	ND	ND	ND	ND	ND	10467.44248739972	ND	ND	ND	ND	ND	9131.298403086676	ND	ND	ND
4261	LPI(18:1)+H	LPI(18:1)+H	1	599.319	16.2549	LPI	monoacyl	M+H	C27 H52 O12 P1	CC=CCCCCCCCCCCCCCCC(=O)OC(CO)COP(=O)(O)OC1C(C(C(C(C1O)O)O)O)O	ND	ND	ND	ND	ND	88935.42393951816	ND	ND	ND	ND	ND	35440.2	ND	ND	ND	ND	ND	20191.952859363195	599.3164150354695	-4.47079377738935	-0.0026794345305916067	0.5058729399381756	C	63942.32657961514	599.316216424482	-4.802187866983495	-0.00287804551805948	0.4118819796208605	C	36697.09081239512	599.3164021932046	-4.492221850182898	-0.0026922767955284144	0.4950994826610623	C	44020.780716681285	ND	ND	ND
4262	LPI(18:1)+NH4	LPI(18:1)+NH4	1	616.346	16.2549	LPI	monoacyl	M+NH4	C27 H55 N1 O12 P1	CC=CCCCCCCCCCCCCCCC(=O)OC(CO)COP(=O)(O)OC1C(C(C(C(C1O)O)O)O)O	616.3426267233565	-4.894565234109018	-0.0030167466435386814	0.26592278403888814	C	51251.60517471193	ND	ND	ND	ND	ND	9583.71	ND	ND	ND	ND	ND	4267.095708082898	ND	ND	ND	ND	ND	12732.392260706312	ND	ND	ND	ND	ND	9815.69123404226	ND	ND	ND	ND	ND	13560.623591977266	ND	ND	ND
4263	LPI(18:1)+H	LPI(18:1)+H	1	599.319	16.4455	LPI	monoacyl	M+H	C27 H52 O12 P1	CC=CCCCCCCCCCCCCCCC(=O)OC(CO)COP(=O)(O)OC1C(C(C(C(C1O)O)O)O)O	ND	ND	ND	ND	ND	1903.8931865583531	ND	ND	ND	ND	ND	1413.59	ND	ND	ND	ND	ND	571.6098515472804	ND	ND	ND	ND	ND	201.83225644146006	ND	ND	ND	ND	ND	157.5107391496636	ND	ND	ND	ND	ND	995.6903047691119	ND	ND	ND
4264	LPI(16:0)+H	LPI(16:0)+H	1	573.303	15.997	LPI	monoacyl	M+H	C25 H50 O12 P1	CCCCCCCCCCCCCCCC(=O)OC(CO)COP(=O)(O)OC1C(C(C(C(C1O)O)O)O)O	ND	ND	ND	ND	ND	64669.88596056197	ND	ND	ND	ND	ND	49983.3	ND	ND	ND	ND	ND	20166.2740924382	ND	ND	ND	ND	ND	19433.438311723705	ND	ND	ND	ND	ND	11231.867164825991	ND	ND	ND	ND	ND	18879.667919366806	ND	ND	ND
4265	LPI(18:2)+H	LPI(18:2)+H	1	597.303	14.604	LPI	monoacyl	M+H	C27 H50 O12 P1	CC=CC=CCCCCCCCCCCCCC(=O)OC(CO)COP(=O)(O)OC1C(C(C(C(C1O)O)O)O)O	ND	ND	ND	ND	ND	829.3019508481145	ND	ND	ND	ND	ND	50.2225	ND	ND	ND	ND	ND	4.644677146956729	ND	ND	ND	ND	ND	615.6010184662315	ND	ND	ND	ND	ND	467.2378182234955	ND	ND	ND	ND	ND	530.883668753494	ND	ND	ND
4266	LPI(18:2)+H	LPI(18:2)+H	1	597.303	14.7566	LPI	monoacyl	M+H	C27 H50 O12 P1	CC=CC=CCCCCCCCCCCCCC(=O)OC(CO)COP(=O)(O)OC1C(C(C(C(C1O)O)O)O)O	ND	ND	ND	ND	ND	16313.901235813848	ND	ND	ND	ND	ND	2147.22	ND	ND	ND	ND	ND	5847.361125896617	ND	ND	ND	ND	ND	5068.971151204063	ND	ND	ND	ND	ND	7111.655239288474	ND	ND	ND	ND	ND	5575.58993831003	ND	ND	ND
4267	LPI(18:2)+H	LPI(18:2)+H	1	597.303	14.81	LPI	monoacyl	M+H	C27 H50 O12 P1	CC=CC=CCCCCCCCCCCCCC(=O)OC(CO)COP(=O)(O)OC1C(C(C(C(C1O)O)O)O)O	ND	ND	ND	ND	ND	16313.901235813848	ND	ND	ND	ND	ND	2147.3	ND	ND	ND	ND	ND	5847.361125896617	ND	ND	ND	ND	ND	5216.648999208201	ND	ND	ND	ND	ND	7111.655239288474	ND	ND	ND	ND	ND	5575.58993831003	ND	ND	ND
4268	LPI(O-14:1)+H	LPI(O-14:1)+H	1	529.277	3.917	LPI	monoalkyl	M+H	C23 H46 O11 P1	CC=CCCCCCCCCCCCOC(CO)COP(=O)(O)OC1C(C(C(C(C1O)O)O)O)O	ND	ND	ND	ND	ND	2595.3102222519697	ND	ND	ND	ND	ND	489.872	ND	ND	ND	ND	ND	0.0	ND	ND	ND	ND	ND	11.96966783018464	ND	ND	ND	ND	ND	555.0115192921223	ND	ND	ND	ND	ND	1290.6062417733174	ND	ND	ND
4481	LPS(18:1)+H	LPS(18:1)+H	1	524.298	3.82567	LPS	monoacyl	M+H	C24 H47 N1 O9 P1	CC=CCCCCCCCCCCCCCCC(=O)OC(CO)COP(=O)(O)OCC(C(=O)O)N	NP	NP	NP	NP	NP	NP	ND	ND	ND	ND	ND	4.53458	NP	NP	NP	NP	NP	NP	ND	ND	ND	ND	ND	146.770062010901	NP	NP	NP	NP	NP	NP	NP	NP	NP	NP	NP	NP	ND	ND	ND
4068	MePC(39:9)+H	MePC(39:9)+H	1	829.562	17.4739	MePC	diacyl	M+H	C48 H80 N1 O8 P1	CC=CC=CCCCCCCCCCCC(=O)OC(COC(=O)CCCCCCCC=CC=CC=CC=CC=CC=CC=CC)COP(=O)(OC)OCC[N+](C)(C)C	ND	ND	ND	ND	ND	61906.61218341535	829.5585820537437	-3.6482091555457186	-0.0030264162562616548	0.01825149004007885	C	46998.7	ND	ND	ND	ND	ND	19082.818049185233	ND	ND	ND	ND	ND	40596.48889605498	ND	ND	ND	ND	ND	38279.61314353109	ND	ND	ND	ND	ND	41971.44896531222	ND	ND	ND
4069	MePC(39:9)+H	MePC(39:9)+H	1	829.562	18.3883	MePC	diacyl	M+H	C48 H80 N1 O8 P1	CC=CC=CCCCCCCCCCCC(=O)OC(COC(=O)CCCCCCCC=CC=CC=CC=CC=CC=CC=CC)COP(=O)(OC)OCC[N+](C)(C)C	829.5579481664025	-4.412331935104082	-0.0036603035974849263	0.012552428208947697	C	20559.999381053716	ND	ND	ND	ND	ND	23309.5	ND	ND	ND	ND	ND	12402.778924006801	ND	ND	ND	ND	ND	69910.61266616649	829.558701198939	-3.5045849625979955	-0.0029072710609625574	0.1782831723655186	C	77948.98190038576	ND	ND	ND	ND	ND	128583.70582699854	829.5584083344789	-3.85761994332339	-0.0032001355210695692
4070	MePC(39:9)+H	MePC(39:9)+H	1	829.562	19.3306	MePC	diacyl	M+H	C48 H80 N1 O8 P1	CC=CC=CCCCCCCCCCCC(=O)OC(COC(=O)CCCCCCCC=CC=CC=CC=CC=CC=CC=CC)COP(=O)(OC)OCC[N+](C)(C)C	ND	ND	ND	ND	ND	1345.5174911544098	ND	ND	ND	ND	ND	953.133	ND	ND	ND	ND	ND	215.84507519793434	ND	ND	ND	ND	ND	4372.950468252982	ND	ND	ND	ND	ND	4278.438992618548	ND	ND	ND	ND	ND	3306.018151184937	ND	ND	ND
4072	MePC(39:8)+H	MePC(39:8)+H	1	831.577	18.7534	MePC	diacyl	M+H	C48 H82 N1 O8 P1	CC=CC=CCCCCCCCCCCC(=O)OC(COC(=O)CCCCCCCCCC=CC=CC=CC=CC=CC=CC)COP(=O)(OC)OCC[N+](C)(C)C	ND	ND	ND	ND	ND	169905.29145082002	ND	ND	ND	ND	ND	173660	ND	ND	ND	ND	ND	56202.15160744352	ND	ND	ND	ND	ND	9268.60077595337	ND	ND	ND	ND	ND	11198.542306115503	ND	ND	ND	ND	ND	7573.660715593653	ND	ND	ND
4073	MePC(39:8)+H	MePC(39:8)+H	1	831.577	19.1151	MePC	diacyl	M+H	C48 H82 N1 O8 P1	CC=CC=CCCCCCCCCCCC(=O)OC(COC(=O)CCCCCCCCCC=CC=CC=CC=CC=CC=CC)COP(=O)(OC)OCC[N+](C)(C)C	ND	ND	ND	ND	ND	24728.52378563725	ND	ND	ND	ND	ND	23869.9	831.574519222074	-3.2940368334231414	-0.0027392479261152403	0.05626502142322493	C	23518.83106194289	ND	ND	ND	ND	ND	2.5334325160005247E-6	ND	ND	ND	ND	ND	7845.857966020052	ND	ND	ND	ND	ND	9406.924796978887	ND	ND	ND
4074	MePC(36:7)+H	MePC(36:7)+H	1	791.546	6.76082	MePC	diacyl	M+H	C45 H78 N1 O8 P1	CC=CCCCCCCCCCC(=O)OC(COC(=O)CCCCCCCCCC=CC=CC=CC=CC=CC=CC)COP(=O)(OC)OCC[N+](C)(C)C	ND	ND	ND	ND	ND	16341.851418139464	ND	ND	ND	ND	ND	18118	ND	ND	ND	ND	ND	11648.173888913416	ND	ND	ND	ND	ND	13370.061454399458	ND	ND	ND	ND	ND	12700.038393045816	ND	ND	ND	ND	ND	12046.423254801362	ND	ND	ND
4075	MePC(36:7)+H	MePC(36:7)+H	1	791.546	6.96582	MePC	diacyl	M+H	C45 H78 N1 O8 P1	CC=CCCCCCCCCCC(=O)OC(COC(=O)CCCCCCCCCC=CC=CC=CC=CC=CC=CC)COP(=O)(OC)OCC[N+](C)(C)C	ND	ND	ND	ND	ND	104152.6541527633	ND	ND	ND	ND	ND	108647	ND	ND	ND	ND	ND	123935.61959925183	791.5430550829533	-3.667992999918084	-0.0029033870467856104	0.014196785571695774	C	120369.92646809599	ND	ND	ND	ND	ND	103314.14779878769	791.543153823961	-3.5432485826975393	-0.002804646039066938	0.012493566913935848	C	122054.81756219591	ND	ND	ND
4078	MePC(38:9)+H	MePC(38:9)+H	1	815.546	18.4556	MePC	diacyl	M+H	C47 H78 N1 O8 P1	CC=CC=CCCCCCCCCCC(=O)OC(COC(=O)CCCCCCCC=CC=CC=CC=CC=CC=CC=CC)COP(=O)(OC)OCC[N+](C)(C)C	ND	ND	ND	ND	ND	21773.42511002411	ND	ND	ND	ND	ND	18339.3	ND	ND	ND	ND	ND	3529.385819219012	ND	ND	ND	ND	ND	22350.32378726257	ND	ND	ND	ND	ND	33078.249810049754	ND	ND	ND	ND	ND	30929.760236928145	ND	ND	ND
4079	MePC(38:8)+H	MePC(38:8)+H	1	817.562	15.8913	MePC	diacyl	M+H	C47 H80 N1 O8 P1	CC=CC=CCCCCCCCCCC(=O)OC(COC(=O)CCCCCCCCCC=CC=CC=CC=CC=CC=CC)COP(=O)(OC)OCC[N+](C)(C)C	ND	ND	ND	ND	ND	20305.348112778604	ND	ND	ND	ND	ND	18671.7	ND	ND	ND	ND	ND	6547.736827450205	ND	ND	ND	ND	ND	2121.9740538945243	ND	ND	ND	ND	ND	2105.871946319796	ND	ND	ND	ND	ND	1718.9105133917	ND	ND	ND
4080	MePC(32:7)+H	MePC(32:7)+H	1	735.483	5.64007	MePC	diacyl	M+H	C41 H70 N1 O8 P1	CCCCCCCCC(=O)OC(COC(=O)CCCCCCCC=CC=CC=CC=CC=CC=CC=CC)COP(=O)(OC)OCC[N+](C)(C)C	ND	ND	ND	ND	ND	24633.643999537704	ND	ND	ND	ND	ND	27345.5	ND	ND	ND	ND	ND	27403.26577588034	ND	ND	ND	ND	ND	22367.989464401027	ND	ND	ND	ND	ND	26709.523299454304	ND	ND	ND	ND	ND	26238.329266259076	ND	ND	ND
4083	MePC(36:3)+H	MePC(36:3)+H	1	799.609	13.3113	MePC	diacyl	M+H	C45 H86 N1 O8 P1	CC=CCCCCCCCCCC(=O)OC(COC(=O)CCCCCCCCCCCCCCCCCC=CC=CC)COP(=O)(OC)OCC[N+](C)(C)C	ND	ND	ND	ND	ND	23583.05753781666	ND	ND	ND	ND	ND	22398.2	ND	ND	ND	ND	ND	6005.702819469147	ND	ND	ND	ND	ND	4808.120872857089	ND	ND	ND	ND	ND	5232.8767706720855	ND	ND	ND	ND	ND	4516.820941688169	ND	ND	ND
4084	MePC(37:3)+H	MePC(37:3)+H	1	813.624	12.9103	MePC	diacyl	M+H	C46 H88 N1 O8 P1	CC=CCCCCCCCCCCC(=O)OC(COC(=O)CCCCCCCCCCCCCCCCCC=CC=CC)COP(=O)(OC)OCC[N+](C)(C)C	ND	ND	ND	ND	ND	463689.59198914503	ND	ND	ND	ND	ND	407510	ND	ND	ND	ND	ND	128423.43955032744	ND	ND	ND	ND	ND	308064.5844774296	ND	ND	ND	ND	ND	294845.8759590528	ND	ND	ND	ND	ND	299533.29573657084	ND	ND	ND
4086	MePC(43:4)+H	MePC(43:4)+H	1	895.702	20.5391	MePC	diacyl	M+H	C52 H98 N1 O8 P1	CC=CC=CC=CC=CCCCCCCCCCC(=O)OC(COC(=O)CCCCCCCCCCCCCCCCCCCCCCC)COP(=O)(OC)OCC[N+](C)(C)C	ND	ND	ND	ND	ND	7106.470321408286	ND	ND	ND	ND	ND	2096.23	ND	ND	ND	ND	ND	681.9847783195902	ND	ND	ND	ND	ND	785.616725542448	ND	ND	ND	ND	ND	1215.3809094817113	ND	ND	ND	ND	ND	2368.589591989194	ND	ND	ND
4087	MePC(20:2)+H	MePC(20:2)+H	1	577.374	5.49712	MePC	diacyl	M+H	C29 H56 N1 O8 P1	CC(=O)OC(COC(=O)CCCCCCCCCCCCC=CC=CC)COP(=O)(OC)OCC[N+](C)(C)C	ND	ND	ND	ND	ND	154245.02588863898	ND	ND	ND	ND	ND	171768	ND	ND	ND	ND	ND	44461.89338456585	ND	ND	ND	ND	ND	64854.19549756903	ND	ND	ND	ND	ND	60276.83459722652	ND	ND	ND	ND	ND	23186.60856075801	ND	ND	ND
4088	MePC(20:2)+H	MePC(20:2)+H	1	577.374	5.55536	MePC	diacyl	M+H	C29 H56 N1 O8 P1	CC(=O)OC(COC(=O)CCCCCCCCCCCCC=CC=CC)COP(=O)(OC)OCC[N+](C)(C)C	ND	ND	ND	ND	ND	166688.23273675315	ND	ND	ND	ND	ND	170761	ND	ND	ND	ND	ND	44485.939284347165	ND	ND	ND	ND	ND	64854.19549756903	ND	ND	ND	ND	ND	59780.53855039553	ND	ND	ND	ND	ND	60166.162715361635	ND	ND	ND
4089	MePC(30:4)+H	MePC(30:4)+H	1	713.499	9.98999	MePC	diacyl	M+H	C39 H72 N1 O8 P1	CCCCCCC(=O)OC(COC(=O)CCCCCCCCCCCCCC=CC=CC=CC=CC)COP(=O)(OC)OCC[N+](C)(C)C	ND	ND	ND	ND	ND	23408.94665682397	ND	ND	ND	ND	ND	18596.6	ND	ND	ND	ND	ND	8664.860688929304	ND	ND	ND	ND	ND	18168.29596298549	ND	ND	ND	ND	ND	24111.25881328047	ND	ND	ND	ND	ND	18434.677106082505	ND	ND	ND
4090	MePC(40:5)+H	MePC(40:5)+H	1	851.64	17.9752	MePC	diacyl	M+H	C49 H90 N1 O8 P1	CC=CC=CC=CCCCCCCCCCC(=O)OC(COC(=O)CCCCCCCCCCCCCCCCCC=CC=CC)COP(=O)(OC)OCC[N+](C)(C)C	ND	ND	ND	ND	ND	405.01859940448264	ND	ND	ND	ND	ND	969.669	ND	ND	ND	ND	ND	845.990118224753	ND	ND	ND	ND	ND	1467.8653879056665	ND	ND	ND	ND	ND	1188.8298161329053	ND	ND	ND	ND	ND	1512.738690476104	ND	ND	ND
4092	MePC(41:11)+H	MePC(41:11)+H	1	853.562	15.5013	MePC	diacyl	M+H	C50 H80 N1 O8 P1	CC=CC=CC=CC=CCCCCCCCCC(=O)OC(COC(=O)CCCCCCCC=CC=CC=CC=CC=CC=CC=CC)COP(=O)(OC)OCC[N+](C)(C)C	ND	ND	ND	ND	ND	0.0	ND	ND	ND	ND	ND	0	ND	ND	ND	ND	ND	0.0	ND	ND	ND	ND	ND	576.2506323878284	ND	ND	ND	ND	ND	693.1050645068289	ND	ND	ND	ND	ND	816.5666268847382	ND	ND	ND
4093	MePC(22:2)+H	MePC(22:2)+H	1	605.405	6.31576	MePC	diacyl	M+H	C31 H60 N1 O8 P1	CC(=O)OC(COC(=O)CCCCCCCCCCCCCCC=CC=CC)COP(=O)(OC)OCC[N+](C)(C)C	ND	ND	ND	ND	ND	257805.1687183434	ND	ND	ND	ND	ND	25823.7	ND	ND	ND	ND	ND	3.92220297554273	ND	ND	ND	ND	ND	14496.655318389176	ND	ND	ND	ND	ND	673.2551474368139	ND	ND	ND	ND	ND	150.86225558192686	ND	ND	ND
4095	MePC(32:5)+H	MePC(32:5)+H	1	739.515	10.3004	MePC	diacyl	M+H	C41 H74 N1 O8 P1	CCCCCCCCC(=O)OC(COC(=O)CCCCCCCCCCCC=CC=CC=CC=CC=CC)COP(=O)(OC)OCC[N+](C)(C)C	ND	ND	ND	ND	ND	7851.1241771631985	ND	ND	ND	ND	ND	7486.68	ND	ND	ND	ND	ND	2708.0129924726707	ND	ND	ND	ND	ND	2840.2589120392718	ND	ND	ND	ND	ND	1787.2132384736071	ND	ND	ND	ND	ND	2041.6887450189884	ND	ND	ND
4096	MePC(38:7)+H	MePC(38:7)+H	1	819.577	12.5657	MePC	diacyl	M+H	C47 H82 N1 O8 P1	CC=CC=CCCCCCCCCCC(=O)OC(COC(=O)CCCCCCCCCCCC=CC=CC=CC=CC=CC)COP(=O)(OC)OCC[N+](C)(C)C	ND	ND	ND	ND	ND	1023.2048175533481	ND	ND	ND	ND	ND	6.84935	ND	ND	ND	ND	ND	87.79943370932614	ND	ND	ND	ND	ND	0.0	ND	ND	ND	ND	ND	263.52899420852094	ND	ND	ND	ND	ND	0.18697295818252033	ND	ND	ND
668	MG(P-16:2)+H	MG(P-16:2)+H	1	311.258	3.00885	MG	monoalkenyl	M+H	C19 H35 O3	CC=CC=CCCCCCCCCCC=COCC(CO)O	ND	ND	ND	ND	ND	94412.36483319882	ND	ND	ND	ND	ND	71883.9	ND	ND	ND	ND	ND	0.0	ND	ND	ND	ND	ND	19228.8327236813	ND	ND	ND	ND	ND	15991.2697716748	ND	ND	ND	ND	ND	33060.49233886055	ND	ND	ND
669	MG(P-16:2)+NH4	MG(P-16:2)+NH4	1	328.285	3.00885	MG	monoalkenyl	M+NH4	C19 H38 N1 O3	CC=CC=CCCCCCCCCCC=COCC(CO)O	ND	ND	ND	ND	ND	54343.482440681684	ND	ND	ND	ND	ND	7495.59	ND	ND	ND	ND	ND	5064.648626626291	ND	ND	ND	ND	ND	2677.352825939176	ND	ND	ND	ND	ND	11033.28683880333	ND	ND	ND	ND	ND	21954.504245283573	ND	ND	ND
670	MG(P-16:2)+NH4	MG(P-16:2)+NH4	1	328.285	3.1426	MG	monoalkenyl	M+NH4	C19 H38 N1 O3	CC=CC=CCCCCCCCCCC=COCC(CO)O	ND	ND	ND	ND	ND	16068.35887317012	ND	ND	ND	ND	ND	15003.1	ND	ND	ND	ND	ND	2434.361690749605	ND	ND	ND	ND	ND	14169.598135166645	ND	ND	ND	ND	ND	7951.730998424286	ND	ND	ND	ND	ND	16035.911846181503	328.282979285156	-4.999265879124526	-0.0016411848440043286
671	MG(P-16:2)+H	MG(P-16:2)+H	1	311.258	3.2308	MG	monoalkenyl	M+H	C19 H35 O3	CC=CC=CCCCCCCCCCC=COCC(CO)O	311.25661276887433	-4.68646017133267	-0.0014587011256139704	0.47532723516295033	C	47075.70336040378	311.2567185189025	-4.346710453933236	-0.0013529510974308323	0.4589949244048809	C	41.3058	ND	ND	ND	ND	ND	0.0024564786012128722	ND	ND	ND	ND	ND	339.12870637527226	ND	ND	ND	ND	ND	8097.903899795814	ND	ND	ND	ND	ND	15463.600467395785	ND	ND	ND
672	MG(P-16:2)+NH4	MG(P-16:2)+NH4	1	328.285	3.2308	MG	monoalkenyl	M+NH4	C19 H38 N1 O3	CC=CC=CCCCCCCCCCC=COCC(CO)O	ND	ND	ND	ND	ND	47988.36845609239	ND	ND	ND	ND	ND	20513.7	ND	ND	ND	ND	ND	3097.060912836004	ND	ND	ND	ND	ND	21858.799525372197	ND	ND	ND	ND	ND	15302.268384762223	ND	ND	ND	ND	ND	19433.310556606648	328.282979285156	-4.999265879124526	-0.0016411848440043286
676	MG(P-16:2)+H	MG(P-16:2)+H	1	311.258	3.43601	MG	monoalkenyl	M+H	C19 H35 O3	CC=CC=CCCCCCCCCCC=COCC(CO)O	311.25661276887433	-4.68646017133267	-0.0014587011256139704	0.356296123855463	C	24821.629909144805	311.2567185189025	-4.346710453933236	-0.0013529510974308323	0.34820986232124695	C	0.0232331	ND	ND	ND	ND	ND	1110.0754509529538	ND	ND	ND	ND	ND	2227.3330326840914	ND	ND	ND	ND	ND	6832.99229965645	ND	ND	ND	ND	ND	5421.962754093833	ND	ND	ND
677	MG(P-16:2)+NH4	MG(P-16:2)+NH4	1	328.285	3.43601	MG	monoalkenyl	M+NH4	C19 H38 N1 O3	CC=CC=CCCCCCCCCCC=COCC(CO)O	ND	ND	ND	ND	ND	22841.062935928745	ND	ND	ND	ND	ND	22817.6	ND	ND	ND	ND	ND	0.6214109309227824	ND	ND	ND	ND	ND	3736.172934765067	ND	ND	ND	ND	ND	11780.418141568676	ND	ND	ND	ND	ND	8046.270739420191	ND	ND	ND
679	MG(P-16:2)+NH4	MG(P-16:2)+NH4	1	328.285	3.75483	MG	monoalkenyl	M+NH4	C19 H38 N1 O3	CC=CC=CCCCCCCCCCC=COCC(CO)O	ND	ND	ND	ND	ND	11023.882237001882	ND	ND	ND	ND	ND	11477	ND	ND	ND	ND	ND	4463.259227045569	ND	ND	ND	ND	ND	2016.7791427851769	ND	ND	ND	ND	ND	3465.064933365734	ND	ND	ND	ND	ND	4486.225453127706	ND	ND	ND
680	MG(P-16:2)+NH4	MG(P-16:2)+NH4	1	328.285	3.84819	MG	monoalkenyl	M+NH4	C19 H38 N1 O3	CC=CC=CCCCCCCCCCC=COCC(CO)O	ND	ND	ND	ND	ND	11037.375129875121	ND	ND	ND	ND	ND	28228.1	ND	ND	ND	ND	ND	7005.463871909855	ND	ND	ND	ND	ND	6389.468088620023	ND	ND	ND	ND	ND	5685.697350718014	ND	ND	ND	ND	ND	15628.57755901436	328.282979285156	-4.999265879124526	-0.0016411848440043286
684	MG(O-17:3)+NH4	MG(O-17:3)+NH4	1	342.3	2.64402	MG	monoalkyl	M+NH4	C20 H40 N1 O3	CC=CC=CC=CCCCCCCCCCCOCC(CO)O	ND	ND	ND	ND	ND	13473.699588092362	ND	ND	ND	ND	ND	5882.54	ND	ND	ND	ND	ND	1254.86645676911	ND	ND	ND	ND	ND	16366.330480111314	ND	ND	ND	ND	ND	19662.162372577706	ND	ND	ND	ND	ND	2728.339246440948	ND	ND	ND
685	MG(O-17:3)+H	MG(O-17:3)+H	1	325.274	3.36526	MG	monoalkyl	M+H	C20 H37 O3	CC=CC=CC=CCCCCCCCCCCOCC(CO)O	325.27236525055497	-4.169464264814822	-0.001356219445028728	0.4793487407514838	C	38963.07137494795	ND	ND	ND	ND	ND	56959.7	ND	ND	ND	ND	ND	14751.586382888294	ND	ND	ND	ND	ND	16146.110054355284	ND	ND	ND	ND	ND	10348.964338394653	325.2723001478417	-4.369611399966259	-0.001421322158307703	0.6064145597485406	C	10110.789958751166	325.27245588698366	-3.890818097398078	-0.0012655830163339488
686	MG(O-17:3)+NH4	MG(O-17:3)+NH4	1	342.3	3.47634	MG	monoalkyl	M+NH4	C20 H40 N1 O3	CC=CC=CC=CCCCCCCCCCCOCC(CO)O	ND	ND	ND	ND	ND	62927.71954928847	ND	ND	ND	ND	ND	54898	ND	ND	ND	ND	ND	5.4022166018527225	ND	ND	ND	ND	ND	52997.326105081935	ND	ND	ND	ND	ND	43307.34222618879	ND	ND	ND	ND	ND	45351.961051772734	ND	ND	ND
687	MG(O-17:3)+NH4	MG(O-17:3)+NH4	1	342.3	3.69649	MG	monoalkyl	M+NH4	C20 H40 N1 O3	CC=CC=CC=CCCCCCCCCCCOCC(CO)O	ND	ND	ND	ND	ND	286730.2070781505	ND	ND	ND	ND	ND	93931	ND	ND	ND	ND	ND	6572.450342838615	ND	ND	ND	ND	ND	112177.21350039478	ND	ND	ND	ND	ND	36382.10343901105	ND	ND	ND	ND	ND	82524.4524751907	ND	ND	ND
688	MG(O-17:3)+NH4	MG(O-17:3)+NH4	1	342.3	3.96247	MG	monoalkyl	M+NH4	C20 H40 N1 O3	CC=CC=CC=CCCCCCCCCCCOCC(CO)O	ND	ND	ND	ND	ND	74172.3946874674	ND	ND	ND	ND	ND	389.453	ND	ND	ND	ND	ND	32.52440075556163	ND	ND	ND	ND	ND	10429.799031274733	ND	ND	ND	ND	ND	3783.3810844473965	ND	ND	ND	ND	ND	20225.83068071391	ND	ND	ND
689	MG(O-17:3)+NH4	MG(O-17:3)+NH4	1	342.3	4.15484	MG	monoalkyl	M+NH4	C20 H40 N1 O3	CC=CC=CC=CCCCCCCCCCCOCC(CO)O	ND	ND	ND	ND	ND	209.79285826787887	ND	ND	ND	ND	ND	1.66227e-08	ND	ND	ND	ND	ND	0.0	ND	ND	ND	ND	ND	0.16544346760885806	ND	ND	ND	ND	ND	7929.093137069836	ND	ND	ND	ND	ND	4414.219316432215	ND	ND	ND
690	MG(O-17:3)+NH4	MG(O-17:3)+NH4	1	342.3	4.361	MG	monoalkyl	M+NH4	C20 H40 N1 O3	CC=CC=CC=CCCCCCCCCCCOCC(CO)O	ND	ND	ND	ND	ND	158.12768628983525	ND	ND	ND	ND	ND	5.45689e-05	ND	ND	ND	ND	ND	0.0	ND	ND	ND	ND	ND	0.10972846362709385	ND	ND	ND	ND	ND	1608.5868403871038	ND	ND	ND	ND	ND	3836.1697304934496	ND	ND	ND
691	MG(O-17:3)+H	MG(O-17:3)+H	1	325.274	4.70176	MG	monoalkyl	M+H	C20 H37 O3	CC=CC=CC=CCCCCCCCCCCOCC(CO)O	325.2723870636555	-4.102403625356967	-0.001334406344483341	0.60739144410882	C	363596.6683271174	ND	ND	ND	ND	ND	278463	ND	ND	ND	ND	ND	95633.99638682842	325.2721877432013	-4.715180203764345	-0.0015337267986978986	0.6004683753055271	C	64961.36343927233	325.2722386356977	-4.558719945153125	-0.0014828343022941226	0.6030895751757421	C	66891.64540094782	325.2723001478417	-4.369611399966259	-0.001421322158307703	0.5859264138828574	C	61977.415126447835	325.27245588698366	-3.890818097398078	-0.0012655830163339488
692	MG(O-17:3)+H	MG(O-17:3)+H	1	325.274	5.06172	MG	monoalkyl	M+H	C20 H37 O3	CC=CC=CC=CCCCCCCCCCCOCC(CO)O	325.2723870636555	-4.102403625356967	-0.001334406344483341	0.348933731527604	C	128493.92313875075	ND	ND	ND	ND	ND	68148	ND	ND	ND	ND	ND	15347.981249163253	ND	ND	ND	ND	ND	8763.183084476947	ND	ND	ND	ND	ND	10805.491026028607	ND	ND	ND	ND	ND	4296.051917418611	ND	ND	ND
694	MG(16:2)+H	MG(16:2)+H	1	327.253	2.95845	MG	monoacyl	M+H	C19 H35 O4	CC=CC=CCCCCCCCCCCC(=O)OCC(CO)O	327.25147649273686	-4.614089999486704	-0.001509977263140172	0.945573451197412	B	143755.23646327233	ND	ND	ND	ND	ND	19356.2	ND	ND	ND	ND	ND	5793.05834845594	ND	ND	ND	ND	ND	7866.067519072348	ND	ND	ND	ND	ND	23838.945042076368	327.25139174795686	-4.873047568873941	-0.0015947220431371534	0.960218176321834	B	37108.82843053476	327.25137049156905	-4.938001451834468	-0.001615978430947962
695	MG(16:0)+H	MG(16:0)+H	1	331.284	5.63891	MG	monoacyl	M+H	C19 H39 O4	CCCCCCCCCCCCCCCC(=O)OCC(CO)O	331.2827168982393	-4.737831602644951	-0.0015695717607400184	0.795069883459008	A	465921.29611788533	ND	ND	ND	ND	ND	404342	ND	ND	ND	ND	ND	70107.46351929118	ND	ND	ND	ND	ND	48522.93337183366	ND	ND	ND	ND	ND	56662.40241920242	ND	ND	ND	ND	ND	29868.087294771674	ND	ND	ND
696	MG(16:0)+H	MG(16:0)+H	1	331.284	5.73653	MG	monoacyl	M+H	C19 H39 O4	CCCCCCCCCCCCCCCC(=O)OCC(CO)O	ND	ND	ND	ND	ND	631315.6519970914	ND	ND	ND	ND	ND	249932	ND	ND	ND	ND	ND	1088.9947523277267	ND	ND	ND	ND	ND	9.445548072069023	ND	ND	ND	ND	ND	797.058113805091	ND	ND	ND	ND	ND	567.7940795165508	ND	ND	ND
697	MG(P-17:3)+NH4	MG(P-17:3)+NH4	1	340.285	3.11658	MG	monoalkenyl	M+NH4	C20 H38 N1 O3	CC=CC=CC=CCCCCCCCCC=COCC(CO)O	340.2833629737295	-3.69541897522909	-0.0012574962705116377	0.22547242487694466	C	169349.3025974614	ND	ND	ND	ND	ND	383088	ND	ND	ND	ND	ND	100342.11646895326	ND	ND	ND	ND	ND	35350.09187989146	ND	ND	ND	ND	ND	9645.923595435466	ND	ND	ND	ND	ND	46621.71465089399	ND	ND	ND
698	MG(P-17:3)+NH4	MG(P-17:3)+NH4	1	340.285	3.31151	MG	monoalkenyl	M+NH4	C20 H38 N1 O3	CC=CC=CC=CCCCCCCCCC=COCC(CO)O	ND	ND	ND	ND	ND	25544.364411279574	ND	ND	ND	ND	ND	15641.7	ND	ND	ND	ND	ND	24.478641890654128	ND	ND	ND	ND	ND	5547.314582837665	ND	ND	ND	ND	ND	8640.264133523096	ND	ND	ND	ND	ND	11.448256471781361	ND	ND	ND
699	MG(P-17:3)+NH4	MG(P-17:3)+NH4	1	340.285	3.55018	MG	monoalkenyl	M+NH4	C20 H38 N1 O3	CC=CC=CC=CCCCCCCCCC=COCC(CO)O	340.2833629737295	-3.69541897522909	-0.0012574962705116377	0.5303639584579277	C	22418.28878825778	340.2830519304757	-4.609485417424328	-0.001568539524271273	0.5057828338747283	C	5802.9	ND	ND	ND	ND	ND	1607.998241055994	ND	ND	ND	ND	ND	6.561322871851326	ND	ND	ND	ND	ND	8.555931872198983	ND	ND	ND	ND	ND	441.3774850352224	ND	ND	ND
700	MG(O-18:2)+H	MG(O-18:2)+H	1	341.305	4.94533	MG	monoalkyl	M+H	C21 H41 O3	CC=CC=CCCCCCCCCCCCCCOCC(CO)O	ND	ND	ND	ND	ND	84528.70047837104	ND	ND	ND	ND	ND	46626.7	ND	ND	ND	ND	ND	12965.271497845088	ND	ND	ND	ND	ND	4527.621470475104	ND	ND	ND	ND	ND	25348.62399194314	ND	ND	ND	ND	ND	19387.70061370631	ND	ND	ND
704	MG(O-18:2)+NH4	MG(O-18:2)+NH4	1	358.332	5.45772	MG	monoalkyl	M+NH4	C21 H44 N1 O3	CC=CC=CCCCCCCCCCCCCCOCC(CO)O	358.3299368488422	-4.558958215661612	-0.0016336211578504845	0.5808552864238965	C	201998.38127324014	358.3300798098275	-4.159995974353417	-0.0014906601725215296	0.5671683112507826	C	200413	358.32992068126146	-4.604077198492365	-0.001649788738575353	0.5665931612654478	C	70020.72496147544	358.32991643135034	-4.615937455748803	-0.0016540386496899373	0.5437529128448094	C	76404.91589646877	ND	ND	ND	ND	ND	59568.69084740353	358.3298224710122	-4.878153241433965	-0.0017479989878097513	0.5667349262032978	C	74760.6983587509	ND	ND	ND
705	MG(O-18:2)+H	MG(O-18:2)+H	1	341.305	5.45772	MG	monoalkyl	M+H	C21 H41 O3	CC=CC=CCCCCCCCCCCCCCOCC(CO)O	341.30374693330026	-3.7342979773963374	-0.001274536699725104	0.4957447301958488	C	74196.86980911311	ND	ND	ND	ND	ND	75346.7	ND	ND	ND	ND	ND	21650.594981146474	ND	ND	ND	ND	ND	12381.029190993198	ND	ND	ND	ND	ND	33288.909231355	ND	ND	ND	ND	ND	3477.5500910849028	ND	ND	ND
706	MG(O-18:2)+NH4	MG(O-18:2)+NH4	1	358.332	5.62592	MG	monoalkyl	M+NH4	C21 H44 N1 O3	CC=CC=CCCCCCCCCCCCCCOCC(CO)O	358.3299368488422	-4.558958215661612	-0.0016336211578504845	0.5993352953519238	C	90845.99702427734	ND	ND	ND	ND	ND	107037	ND	ND	ND	ND	ND	29602.706108800772	358.32991643135034	-4.615937455748803	-0.0016540386496899373	0.5971466427290457	C	29867.323936072808	ND	ND	ND	ND	ND	30394.177977958057	358.3298224710122	-4.878153241433965	-0.0017479989878097513	0.5498423097967371	C	30798.684384120665	ND	ND	ND
707	MG(O-18:2)+H	MG(O-18:2)+H	1	341.305	5.62592	MG	monoalkyl	M+H	C21 H41 O3	CC=CC=CCCCCCCCCCCCCCOCC(CO)O	ND	ND	ND	ND	ND	71764.0252556938	341.3034867701487	-4.496556710975608	-0.001534699851276855	0.503479501104765	C	76635.8	ND	ND	ND	ND	ND	3656.6597750343135	ND	ND	ND	ND	ND	2520.9520091853306	ND	ND	ND	ND	ND	30355.068059220688	ND	ND	ND	ND	ND	25896.82319190614	ND	ND	ND
711	MG(P-19:4)+H	MG(P-19:4)+H	1	349.274	2.61279	MG	monoalkenyl	M+H	C22 H37 O3	CC=CC=CC=CC=CCCCCCCCCC=COCC(CO)O	349.2721242983064	-4.572829523393859	-0.0015971716936178382	0.5068361563610966	C	32216.03745633834	349.2723526501878	-3.9190399343510065	-0.0013688198121712958	0.5207356634263247	C	30659	ND	ND	ND	ND	ND	10454.025467445215	ND	ND	ND	ND	ND	1047.7597512920036	ND	ND	ND	ND	ND	1460.945834394928	ND	ND	ND	ND	ND	1333.9532690680117	ND	ND	ND
712	MG(P-19:4)+H	MG(P-19:4)+H	1	349.274	6.30393	MG	monoalkenyl	M+H	C22 H37 O3	CC=CC=CC=CC=CCCCCCCCCC=COCC(CO)O	ND	ND	ND	ND	ND	141.1489434144411	ND	ND	ND	ND	ND	716.712	ND	ND	ND	ND	ND	176.40325469553397	ND	ND	ND	ND	ND	2.14880754988879	ND	ND	ND	ND	ND	0.0	ND	ND	ND	ND	ND	0.10511216116925089	ND	ND	ND
713	MG(18:1)+H	MG(18:1)+H	1	357.3	3.21957	MG	monoacyl	M+H	C21 H41 O4	CC=CCCCCCCCCCCCCCCC(=O)OCC(CO)O	357.29818837783483	-4.892498719112814	-0.0017480921652008874	0.8778608909416624	A	338211.60663171206	ND	ND	ND	ND	ND	138840	ND	ND	ND	ND	ND	14522.140375051662	ND	ND	ND	ND	ND	52132.25269226995	ND	ND	ND	ND	ND	90944.51158582322	ND	ND	ND	ND	ND	27048.515202315124	ND	ND	ND
714	MG(18:1)+H	MG(18:1)+H	1	357.3	3.2787	MG	monoacyl	M+H	C21 H41 O4	CC=CCCCCCCCCCCCCCCC(=O)OCC(CO)O	357.29818837783483	-4.892498719112814	-0.0017480921652008874	0.9745354638851766	A	366445.81828390225	ND	ND	ND	ND	ND	138693	ND	ND	ND	ND	ND	13239.739768713353	ND	ND	ND	ND	ND	30842.539515519984	ND	ND	ND	ND	ND	21888.779809071435	ND	ND	ND	ND	ND	53695.92072439203	ND	ND	ND
715	MG(18:1)+H	MG(18:1)+H	1	357.3	3.34209	MG	monoacyl	M+H	C21 H41 O4	CC=CCCCCCCCCCCCCCCC(=O)OCC(CO)O	357.29818837783483	-4.892498719112814	-0.0017480921652008874	0.937634339377892	A	264515.77620747656	ND	ND	ND	ND	ND	77646.5	ND	ND	ND	ND	ND	13300.730791454534	ND	ND	ND	ND	ND	27067.056610480617	ND	ND	ND	ND	ND	17425.109004416536	ND	ND	ND	ND	ND	13226.357833898719	ND	ND	ND
716	MG(18:1)+H	MG(18:1)+H	1	357.3	3.55528	MG	monoacyl	M+H	C21 H41 O4	CC=CCCCCCCCCCCCCCCC(=O)OCC(CO)O	ND	ND	ND	ND	ND	72972.0733673156	ND	ND	ND	ND	ND	33041.7	ND	ND	ND	ND	ND	26074.05755689762	ND	ND	ND	ND	ND	20287.877705719948	ND	ND	ND	ND	ND	22902.24846927553	ND	ND	ND	ND	ND	24611.5788644757	ND	ND	ND
717	MG(18:1)+H	MG(18:1)+H	1	357.3	3.70997	MG	monoacyl	M+H	C21 H41 O4	CC=CCCCCCCCCCCCCCCC(=O)OCC(CO)O	357.29818837783483	-4.892498719112814	-0.0017480921652008874	0.8594918780095735	A	194934.6202732195	ND	ND	ND	ND	ND	27306	ND	ND	ND	ND	ND	13645.36254179714	ND	ND	ND	ND	ND	25592.44891905386	ND	ND	ND	ND	ND	26692.945303613767	ND	ND	ND	ND	ND	56612.599827166974	ND	ND	ND
718	MG(18:1)+H	MG(18:1)+H	1	357.3	4.99423	MG	monoacyl	M+H	C21 H41 O4	CC=CCCCCCCCCCCCCCCC(=O)OCC(CO)O	ND	ND	ND	ND	ND	40154.02245474065	ND	ND	ND	ND	ND	10567.8	ND	ND	ND	ND	ND	6735.420366461569	ND	ND	ND	ND	ND	5943.476076791617	ND	ND	ND	ND	ND	6007.557051162396	ND	ND	ND	ND	ND	5133.691046458531	ND	ND	ND
719	MG(18:1)+H	MG(18:1)+H	1	357.3	5.78839	MG	monoacyl	M+H	C21 H41 O4	CC=CCCCCCCCCCCCCCCC(=O)OCC(CO)O	357.29824806129653	-4.725458750779345	-0.0016884087035009543	0.9668043357197674	A	611409.2351300182	ND	ND	ND	ND	ND	4080.63	ND	ND	ND	ND	ND	119735.51418967327	ND	ND	ND	ND	ND	30474.038795710494	ND	ND	ND	ND	ND	53158.07789633803	ND	ND	ND	ND	ND	61331.44932338755	357.29823550945764	-4.760588394929436	-0.0017009605423936591
720	MG(18:1)+NH4	MG(18:1)+NH4	1	374.326	5.78839	MG	monoacyl	M+NH4	C21 H44 N1 O4	CC=CCCCCCCCCCCCCCCC(=O)OCC(CO)O	374.3248593605348	-4.344087702826731	-0.0016261094652350039	0.8093716709245848	B	822429.2561047171	ND	ND	ND	ND	ND	1.05182e+06	374.3251012594195	-3.6978643132440188	-0.0013842105805110805	0.6149358454928128	B	276833.9951662399	374.3247221953555	-4.710519103281011	-0.0017632746445315206	0.5939785723371606	B	77788.76901127957	ND	ND	ND	ND	ND	85234.982262069	374.32491049564254	-4.207482266646953	-0.0015749743574815511	0.5589536968402153	B	88961.77300422773	374.3249333876775	-4.146327092471765	-0.0015520823225187996
721	MG(O-20:3)+H	MG(O-20:3)+H	1	367.321	4.70698	MG	monoalkyl	M+H	C23 H43 O3	CC=CC=CC=CCCCCCCCCCCCCCOCC(CO)O	367.3192311700123	-3.921091157583439	-0.001440299987734761	0.44535706690503063	C	135700.96273483767	ND	ND	ND	ND	ND	127957	ND	ND	ND	ND	ND	35710.63078221471	ND	ND	ND	ND	ND	31565.34256292233	ND	ND	ND	ND	ND	32742.817878138332	367.3191493765609	-4.143766698588522	-0.0015220934391209084	0.5294072087750976	C	30277.743899239624	367.3193752758444	-3.5287755922645823	-0.001296194155656849
723	MG(O-20:3)+NH4	MG(O-20:3)+NH4	1	384.347	6.00512	MG	monoalkyl	M+NH4	C23 H46 N1 O3	CC=CC=CC=CCCCCCCCCCCCCCOCC(CO)O	ND	ND	ND	ND	ND	207381.80807724566	384.3459981335612	-3.180287587151647	-0.001222336438900129	0.673380354832021	C	227833	ND	ND	ND	ND	ND	80672.94964695847	ND	ND	ND	ND	ND	72478.7226888539	ND	ND	ND	ND	ND	77454.79306399752	ND	ND	ND	ND	ND	70787.86511000381	384.3455982057144	-4.22082399465161	-0.0016222642856860148
724	MG(O-20:3)+NH4	MG(O-20:3)+NH4	1	384.347	6.15205	MG	monoalkyl	M+NH4	C23 H46 N1 O3	CC=CC=CC=CCCCCCCCCCCCCCOCC(CO)O	384.3458531664455	-3.5574645278073267	-0.0013673035545593848	0.5937227380205339	C	153513.23246530566	384.3459981335612	-3.180287587151647	-0.001222336438900129	0.5888305056717019	C	154452	ND	ND	ND	ND	ND	54201.87815141618	384.34572760902364	-3.8841411264730903	-0.0014928609764410794	0.4932971710427575	C	48152.37160142189	ND	ND	ND	ND	ND	50928.47379655847	ND	ND	ND	ND	ND	49142.21754248795	384.3455982057144	-4.22082399465161	-0.0016222642856860148
725	MG(O-20:3)+H	MG(O-20:3)+H	1	367.321	6.15205	MG	monoalkyl	M+H	C23 H43 O3	CC=CC=CC=CCCCCCCCCCCCCCOCC(CO)O	ND	ND	ND	ND	ND	44360.9868566426	ND	ND	ND	ND	ND	46145.3	ND	ND	ND	ND	ND	10964.394866707325	ND	ND	ND	ND	ND	11026.770811484132	ND	ND	ND	ND	ND	15049.869639495544	ND	ND	ND	ND	ND	9323.049536761246	ND	ND	ND
726	MG(O-20:2)+H	MG(O-20:2)+H	1	369.336	6.33545	MG	monoalkyl	M+H	C23 H45 O3	CC=CC=CCCCCCCCCCCCCCCCOCC(CO)O	369.33486053573273	-3.955560318803047	-0.0014609342672429193	0.4108866087537442	C	41803.03124637791	ND	ND	ND	ND	ND	47808.1	ND	ND	ND	ND	ND	29947.594583082468	ND	ND	ND	ND	ND	12972.62289119998	ND	ND	ND	ND	ND	10847.564359488424	ND	ND	ND	ND	ND	12997.85643390129	ND	ND	ND
727	MG(18:2)+NH4	MG(18:2)+NH4	1	372.311	2.99647	MG	monoacyl	M+NH4	C21 H42 N1 O4	CC=CC=CCCCCCCCCCCCCC(=O)OCC(CO)O	ND	ND	ND	ND	ND	20182.148700301972	ND	ND	ND	ND	ND	1805.67	ND	ND	ND	ND	ND	48.6733659807563	ND	ND	ND	ND	ND	67.35854981846833	ND	ND	ND	ND	ND	5224.052730534946	ND	ND	ND	ND	ND	7456.958989452766	ND	ND	ND
728	MG(18:2)+NH4	MG(18:2)+NH4	1	372.311	3.05757	MG	monoacyl	M+NH4	C21 H42 N1 O4	CC=CC=CCCCCCCCCCCCCC(=O)OCC(CO)O	ND	ND	ND	ND	ND	29477.672261640804	ND	ND	ND	ND	ND	32894.3	ND	ND	ND	ND	ND	11586.22103186826	ND	ND	ND	ND	ND	10832.89189132036	ND	ND	ND	ND	ND	25084.855374082203	372.3093956653256	-3.8672056141562003	-0.0014398046744190651	0.29742580813499975	C	20164.92909422652	ND	ND	ND
729	MG(18:2)+H	MG(18:2)+H	1	355.284	3.24067	MG	monoacyl	M+H	C21 H39 O4	CC=CC=CCCCCCCCCCCCCC(=O)OCC(CO)O	ND	ND	ND	ND	ND	1084504.8474389375	ND	ND	ND	ND	ND	561394	ND	ND	ND	ND	ND	43236.586168338574	ND	ND	ND	ND	ND	173958.6962312842	ND	ND	ND	ND	ND	296558.7101059937	ND	ND	ND	ND	ND	314546.19973836956	ND	ND	ND
730	MG(18:2)+H	MG(18:2)+H	1	355.284	3.43979	MG	monoacyl	M+H	C21 H39 O4	CC=CC=CCCCCCCCCCCCCC(=O)OCC(CO)O	ND	ND	ND	ND	ND	564429.6332016267	ND	ND	ND	ND	ND	484697	ND	ND	ND	ND	ND	9383.576614737076	ND	ND	ND	ND	ND	81372.57163049265	ND	ND	ND	ND	ND	151808.18104066592	ND	ND	ND	ND	ND	49823.27226406393	ND	ND	ND
731	MG(18:2)+H	MG(18:2)+H	1	355.284	3.58114	MG	monoacyl	M+H	C21 H39 O4	CC=CC=CCCCCCCCCCCCCC(=O)OCC(CO)O	ND	ND	ND	ND	ND	589261.437176883	ND	ND	ND	ND	ND	81242.6	ND	ND	ND	ND	ND	2627.0258726912243	ND	ND	ND	ND	ND	179482.6252900594	ND	ND	ND	ND	ND	95629.67071028882	ND	ND	ND	ND	ND	169360.15213770096	ND	ND	ND
732	MG(18:2)+NH4	MG(18:2)+NH4	1	372.311	5.22629	MG	monoacyl	M+NH4	C21 H42 N1 O4	CC=CC=CCCCCCCCCCCCCC(=O)OCC(CO)O	ND	ND	ND	ND	ND	16387.13237747078	ND	ND	ND	ND	ND	12516.7	ND	ND	ND	ND	ND	3043.3959566344492	ND	ND	ND	ND	ND	21.42745052414204	ND	ND	ND	ND	ND	2815.592434029684	ND	ND	ND	ND	ND	2045.9306521727447	ND	ND	ND
[truncated: 2,245 more rows]
[truncated: 105 more columns]
